# Supplementary material for: Automated Phenotyping Indicates Pupal Size in Drosophila Is a Highly Heritable Trait with an Apparent Polygenic Basis
Source: G3 (Bethesda). 2017 Mar 2;7(4):1277–86. doi: 10.1534/g3.117.039883 (PMC5386876; doi:10.1534/g3.117.039883)
Supplement: Supplementary file 8 [file 1277FileS2.zip]

Archive with 11 entries (8 files):
- File S2/
- File S2/.DS_Store
- __MACOSX/
- __MACOSX/File S2/
- __MACOSX/File S2/._.DS_Store
- File S2/read_me_file_S2.docx
- __MACOSX/File S2/._read_me_file_S2.docx
- File S2/super_jaiks-hango.obj
- File S2/super_jaiks-hango.stl
- File S2/super_jaiks-hango.wrl
- File S2/super_jaiks-hango.x3d
