# Supplementary material for: Automated Phenotyping Indicates Pupal Size in Drosophila Is a Highly Heritable Trait with an Apparent Polygenic Basis
Source: G3 (Bethesda). 2017 Mar 2;7(4):1277–86. doi: 10.1534/g3.117.039883 (PMC5386876; doi:10.1534/g3.117.039883)
Supplement: Supplementary file 8 [file 1277FileS2.zip › File S2/super_jaiks-hango.obj]

# super_jaiks-hango
v -75.648003 -20.025000 99.299004
v -24.395000 -15.491000 105.500000
v -74.628998 -18.500000 99.314003
v 7.967000 -20.546000 105.500000
v 7.967000 -20.546000 104.997002
v -75.120132 -19.237904 99.299004
v 13.116000 -19.695000 104.997002
v 13.116000 -19.695000 105.500000
v 10.340000 -19.695000 105.500000
v 10.340000 -19.695000 104.997002
v 27.502001 79.502998 105.500000
v 11.082000 -16.499001 105.500000
v 11.082000 -16.499001 104.997002
v 37.801998 79.498001 105.500000
v 37.801998 84.502998 105.500000
v 38.799999 79.498001 105.500000
v 8.338000 -19.648001 104.997002
v 8.338000 -19.648001 105.500000
v 38.799999 84.502998 105.500000
v 38.799999 94.500000 105.500000
v 24.177999 -13.385000 105.500000
v 26.447001 -14.253000 105.500000
v 27.316999 -13.499000 105.500000
v 10.082000 -17.598000 105.500000
v 10.082000 -17.598000 104.997002
v 27.667999 -21.400000 105.500000
v 9.007000 -18.702000 104.997002
v 9.007000 -18.702000 105.500000
v 26.993000 -21.094000 105.500000
v 26.471001 -20.563999 105.500000
v 12.987000 -16.422001 104.997002
v 12.987000 -16.422001 105.500000
v 10.765000 -19.209999 105.500000
v 10.765000 -19.209999 104.997002
v 12.730000 -17.103001 104.997002
v 12.730000 -17.103001 105.500000
v -74.272003 -16.700001 99.324997
v 12.247000 -17.799999 104.997002
v 12.247000 -17.799999 105.500000
v 11.483000 -18.562000 104.997002
v 11.483000 -18.562000 105.500000
v -75.123245 -16.396105 99.299004
v 9.694000 -16.112000 104.997002
v 9.694000 -16.112000 105.500000
v -75.120819 -18.295454 99.299004
v -75.117111 -18.057377 99.299004
v 11.300000 -15.786000 105.500000
v 11.300000 -15.786000 104.997002
v -75.117722 -16.700001 99.299004
v -74.964157 -16.202999 101.694145
v -75.115829 -16.202999 102.301003
v 7.912000 -15.932000 104.997002
v 7.912000 -15.932000 105.500000
v -74.370575 -16.202999 99.321960
v -75.122887 -16.202999 99.299004
v 28.500999 77.362259 102.301003
v 28.500999 77.285797 100.758835
v 28.500999 77.213387 99.299004
v 28.500999 -12.315741 102.146690
v 13.072000 -15.709000 104.997002
v 13.072000 -15.709000 105.500000
v 28.500999 -12.323373 102.301003
v 28.500999 -12.175015 99.299004
v 28.500999 -11.998000 102.301003
v 29.720236 77.455002 99.299004
v 29.684908 77.447998 99.299004
v 15.910000 -17.348000 104.997002
v 15.910000 -17.348000 105.500000
v 16.125999 -19.431000 105.500000
v 16.125999 -19.431000 104.997002
v 31.251001 78.474998 99.299004
v 15.964000 -18.631001 105.500000
v 15.964000 -18.631001 104.997002
v 31.243414 78.469948 99.299004
v 31.779387 79.262100 99.299004
v 32.626999 81.800003 99.324997
v 14.146000 -17.343000 105.500000
v 14.146000 -17.343000 104.997002
v 15.451000 -21.181000 104.997002
v 15.451000 -21.181000 105.500000
v 14.635000 -20.239000 104.997002
v 14.635000 -20.239000 105.500000
v 32.271000 80.000000 99.314003
v 14.275000 -19.033001 104.997002
v 14.275000 -19.033001 105.500000
v 31.779182 80.204544 99.299004
v 31.782639 80.442619 99.299004
v 17.608000 -17.408001 105.500000
v 17.608000 -17.408001 104.997002
v 31.781279 81.800003 99.299004
v 17.514000 -19.003000 105.500000
v 17.514000 -19.003000 104.997002
v 17.393999 -19.445999 105.500000
v 17.393999 -19.445999 104.997002
v 31.776091 82.103897 99.299004
v 17.222000 -19.752001 105.500000
v 17.222000 -19.752001 104.997002
v 37.801998 79.498001 99.299004
v 17.004999 -19.929001 105.500000
v 17.004999 -19.929001 104.997002
v 38.799999 79.498001 99.299004
v 16.752001 -19.989000 105.500000
v 16.752001 -19.989000 104.997002
v 16.391001 -19.849001 105.500000
v 16.391001 -19.849001 104.997002
v 28.455000 -17.414000 105.500000
v 28.114000 -17.499001 105.500000
v 27.833000 -17.756001 105.500000
v 27.645000 -18.173000 105.500000
v 27.582001 -18.736000 105.500000
v 27.648001 -19.313999 105.500000
v 27.844000 -19.752001 105.500000
v 28.136000 -20.028000 105.500000
v 28.486000 -20.118999 105.500000
v 27.521000 -16.830999 105.500000
v 26.065001 -19.790001 105.500000
v 19.375999 -17.315001 104.997002
v 19.375999 -17.315001 105.500000
v 25.805000 -18.749001 105.500000
v 25.718000 -17.419001 105.500000
v 19.229000 -19.195999 104.997002
v 19.229000 -19.195999 105.500000
v 30.336000 -20.753000 105.500000
v 18.787001 -20.495001 104.997002
v 18.787001 -20.495001 105.500000
v 29.863001 -21.167000 105.500000
v 17.983999 -21.250000 104.997002
v 17.983999 -21.250000 105.500000
v 28.806999 -20.035999 105.500000
v 29.070999 -19.787001 105.500000
v 29.247999 -19.372999 105.500000
v 29.306999 -18.796000 105.500000
v 29.245001 -18.202000 105.500000
v 29.062000 -17.767000 105.500000
v 28.788000 -17.502001 105.500000
v 30.400000 -16.804001 105.500000
v 30.844000 -17.667999 105.500000
v 30.992001 -18.736000 105.500000
v 30.917000 -19.492001 105.500000
v 30.693001 -20.179001 105.500000
v 15.959000 -16.077000 105.500000
v 15.959000 -16.077000 104.997002
v 28.176001 -16.235001 105.500000
v 28.451000 -14.609000 105.500000
v 28.066999 -14.746000 105.500000
v 27.778999 -15.154000 105.500000
v 25.900000 -15.547000 105.500000
v 17.554001 -16.079000 105.500000
v 17.554001 -16.079000 104.997002
v 28.952999 -16.041000 105.500000
v 29.743000 -16.232000 105.500000
v 30.856001 -15.181000 105.500000
v 29.087999 -15.453000 105.500000
v 28.855000 -14.800000 105.500000
v 29.674999 -13.469000 105.500000
v 21.535000 -16.853001 104.997002
v 30.410999 -14.114000 105.500000
v 21.535000 -16.853001 105.500000
v 20.511000 -17.343000 104.997002
v 20.511000 -17.343000 105.500000
v 22.707001 -13.385000 105.500000
v 20.511000 -15.524000 105.500000
v 28.468000 -13.248000 105.500000
v 20.511000 -15.524000 104.997002
v 27.502001 -11.503000 105.500000
v 37.797001 -15.502000 105.500000
v -3.212000 -19.847000 105.500000
v 37.797001 -10.498000 105.500000
v -3.212000 -19.847000 104.997002
v 38.799999 -15.502000 105.500000
v 38.799999 -10.498000 105.500000
v 28.534000 -21.502001 105.500000
v -8.138000 -15.491000 104.997002
v -8.138000 -15.491000 105.500000
v -17.677000 -18.139999 105.500000
v -17.677000 -18.139999 104.997002
v 29.266001 -21.419001 105.500000
v -20.622999 -20.184999 104.997002
v -20.622999 -20.184999 105.500000
v 24.177999 -21.502001 105.500000
v -22.868000 -20.184999 105.500000
v -22.868000 -20.184999 104.997002
v 38.799999 -25.500000 105.500000
v 22.379000 -16.183001 105.500000
v -22.438000 -18.459000 105.500000
v -22.438000 -18.459000 104.997002
v 29.411255 -21.045000 99.299004
v 29.375927 -21.052000 99.299004
v -28.389000 -15.491000 104.997002
v -28.389000 -15.491000 105.500000
v -30.406000 -13.521000 104.997002
v -30.406000 -13.521000 105.500000
v -30.406000 -15.491000 105.500000
v -30.406000 -15.491000 104.997002
v 30.943001 -20.025000 99.299004
v -52.393002 -13.521000 104.997002
v -52.393002 -13.521000 105.500000
v -59.908001 -13.521000 104.997002
v -59.908001 -13.521000 105.500000
v -65.694000 -13.521000 104.997002
v -65.694000 -13.521000 105.500000
v -72.058998 -13.521000 104.997002
v -72.058998 -13.521000 105.500000
v 31.962999 -18.500000 99.314003
v -74.079002 -17.664000 104.997002
v 31.471388 -19.237904 99.299004
v -73.942001 -18.694000 104.997002
v -74.258003 -18.274000 104.997002
v -73.665001 -19.188999 104.997002
v -73.454002 -16.882000 104.997002
v 32.319000 -16.700001 99.324997
v -73.866997 -13.996000 104.997002
v 22.368000 -14.076000 105.500000
v -73.283997 -16.355000 104.997002
v -73.226997 -15.736000 104.997002
v -73.301003 -15.032000 104.997002
v -73.524002 -14.443000 104.997002
v -66.663002 -19.695000 104.997002
v -70.077003 -19.695000 104.997002
v -70.077003 -18.121000 104.997002
v -70.077003 -16.493000 104.997002
v -70.077003 -15.225000 104.997002
v 22.379000 -21.502001 105.500000
v -67.000000 -16.493000 104.997002
v -67.000000 -18.121000 104.997002
v 22.131001 -25.500000 105.500000
v -77.015999 -16.754999 105.500000
v -66.759003 -13.521000 104.997002
v -66.759003 -15.225000 104.997002
v -60.299000 -19.695000 104.997002
v -63.712002 -19.695000 104.997002
v -76.181999 -16.754999 105.500000
v -75.657997 -16.646000 105.500000
v -75.480003 -16.558001 105.500000
v -75.336998 -16.395000 105.500000
v -63.712002 -18.121000 104.997002
v -63.712002 -16.493000 104.997002
v -63.712002 -15.225000 104.997002
v -74.773003 -17.979000 105.500000
v -60.634998 -16.493000 104.997002
v -60.634998 -18.121000 104.997002
v -75.999001 -19.063000 105.500000
v -76.357002 -18.448000 105.500000
v -76.841003 -18.263000 105.500000
v -77.015999 -18.263000 105.500000
v -60.395000 -13.521000 104.997002
v -60.395000 -15.225000 104.997002
v -52.972000 -13.521000 104.997002
v -54.979000 -13.521000 104.997002
v -56.401001 -19.264999 104.997002
v -75.244003 -16.179001 105.500000
v -75.212997 -15.932000 105.500000
v -75.262001 -15.591000 105.500000
v -75.323997 -15.454000 105.500000
v -75.410004 -15.339000 105.500000
v -57.841000 -13.521000 104.997002
v -75.528999 -15.248000 105.500000
v -75.692001 -15.184000 105.500000
v -76.147003 -15.132000 105.500000
v -77.015999 -15.132000 105.500000
v -75.706001 -13.520000 105.500000
v -46.997002 -19.695000 104.997002
v -74.305000 -13.716000 105.500000
v -50.410999 -19.695000 104.997002
v -50.410999 -18.121000 104.997002
v -79.001999 -13.520000 105.500000
v -50.410999 -16.493000 104.997002
v -50.410999 -15.225000 104.997002
v -47.334000 -16.493000 104.997002
v -47.334000 -18.121000 104.997002
v -76.498001 86.251999 105.500000
v -47.094002 -13.521000 104.997002
v -47.094002 -15.225000 104.997002
v -77.949997 84.440002 105.500000
v -78.633003 84.007004 105.500000
v -76.498001 80.997002 105.500000
v -77.949997 80.997002 105.500000
v -41.514999 -21.167000 104.997002
v -40.971001 -20.754000 104.997002
v -79.459999 83.690002 105.500000
v -45.317001 -20.718000 104.997002
v -44.939999 -21.061001 104.997002
v -44.437000 -21.306000 104.997002
v -79.459999 84.866997 105.500000
v -78.807999 85.126999 105.500000
v -78.320999 85.433998 105.500000
v -77.959000 85.804001 105.500000
v -77.685997 86.251999 105.500000
v -45.648998 -16.437000 104.997002
v -45.230000 -17.125000 104.997002
v -83.168999 82.445999 105.500000
v -82.021004 86.163002 105.500000
v -46.028999 -18.726000 104.997002
v -45.808998 -19.827999 104.997002
v -80.400002 86.163002 105.500000
v -82.319000 80.997002 105.500000
v -44.488998 -17.669001 104.997002
v -43.374001 -18.094000 104.997002
v -41.293999 -16.702999 104.997002
v -42.362000 -18.556999 104.997002
v -42.143002 -19.112000 104.997002
v -84.333000 86.163002 105.500000
v -84.050003 80.997002 105.500000
v -42.372002 -19.687000 104.997002
v -42.650002 -19.872000 104.997002
v -43.025002 -19.934000 104.997002
v -67.502998 79.502998 105.500000
v -43.527000 -19.813000 104.997002
v -67.502998 -11.503000 105.500000
v -74.079002 -17.664000 105.500000
v -43.897999 -19.450001 104.997002
v -44.146999 -18.579000 104.997002
v -74.258003 -18.274000 105.500000
v -73.942001 -18.694000 105.500000
v -40.223000 -18.768999 104.997002
v -40.285999 -18.146999 104.997002
v -40.478001 -17.587999 104.997002
v -40.810001 -17.101999 104.997002
v -73.665001 -19.188999 105.500000
v -40.563000 -20.184999 104.997002
v -40.307999 -19.507000 104.997002
v -73.454002 -16.882000 105.500000
v -45.145000 -13.933000 104.997002
v -45.502998 -14.422000 104.997002
v -45.716999 -14.986000 104.997002
v -45.787998 -15.584000 104.997002
v -73.866997 -13.996000 105.500000
v -43.152000 -15.998000 104.997002
v -73.524002 -14.443000 105.500000
v -43.814999 -15.704000 104.997002
v -73.301003 -15.032000 105.500000
v -73.226997 -15.736000 105.500000
v -43.959000 -15.361000 104.997002
v -73.283997 -16.355000 105.500000
v -43.785000 -14.917000 104.997002
v -43.962002 -13.327000 104.997002
v -44.643002 -13.562000 104.997002
v -43.264999 -14.735000 104.997002
v -41.198002 -13.817000 104.997002
v -41.987999 -13.391000 104.997002
v -43.069000 -13.248000 104.997002
v -70.077003 -15.225000 105.500000
v -70.077003 -16.493000 105.500000
v -67.000000 -16.493000 105.500000
v -42.608002 -14.980000 104.997002
v -66.759003 -13.521000 105.500000
v -66.759003 -15.225000 105.500000
v -42.410999 -15.298000 104.997002
v -42.296001 -15.764000 104.997002
v -67.000000 -18.121000 105.500000
v -70.077003 -18.121000 105.500000
v -70.077003 -19.695000 105.500000
v -40.431999 -15.628000 104.997002
v -66.663002 -19.695000 105.500000
v -40.685001 -14.554000 104.997002
v -37.304001 -20.837999 104.997002
v -63.712002 -15.225000 105.500000
v -63.712002 -16.493000 105.500000
v -60.634998 -16.493000 105.500000
v -60.395000 -13.521000 105.500000
v -37.077999 -17.379000 104.997002
v -37.561001 -17.938999 104.997002
v -37.835999 -18.563999 104.997002
v -37.928001 -19.226000 104.997002
v -37.771999 -20.103001 104.997002
v -60.395000 -15.225000 105.500000
v -60.634998 -18.121000 105.500000
v -33.943001 -21.263000 104.997002
v -33.016998 -20.707001 104.997002
v -63.712002 -18.121000 105.500000
v -63.712002 -19.695000 105.500000
v -60.299000 -19.695000 105.500000
v -57.841000 -13.521000 105.500000
v -56.401001 -19.264999 105.500000
v -54.979000 -13.521000 105.500000
v -36.515999 -21.336000 104.997002
v -52.972000 -13.521000 105.500000
v -34.759998 -18.948999 104.997002
v -34.112999 -19.618999 104.997002
v -50.410999 -15.225000 105.500000
v -50.410999 -16.493000 105.500000
v -47.334000 -16.493000 105.500000
v -47.094002 -13.521000 105.500000
v -34.402000 -19.820999 104.997002
v -47.094002 -11.503000 105.500000
v -47.094002 -15.225000 105.500000
v -34.676998 -19.966000 104.997002
v -47.334000 -18.121000 105.500000
v -34.937000 -20.052000 104.997002
v -50.410999 -18.121000 105.500000
v -50.410999 -19.695000 105.500000
v -46.997002 -19.695000 105.500000
v -40.971001 -20.754000 105.500000
v -35.181999 -20.080999 104.997002
v -41.514999 -21.167000 105.500000
v -35.391998 -20.062000 104.997002
v -35.582001 -20.004000 104.997002
v -35.750000 -19.907000 104.997002
v -44.437000 -21.306000 105.500000
v -35.897999 -19.771000 104.997002
v -44.939999 -21.061001 105.500000
v -36.104000 -19.438999 104.997002
v -45.317001 -20.718000 105.500000
v -36.155998 -19.256001 104.997002
v -45.230000 -17.125000 105.500000
v -36.173000 -19.063000 104.997002
v -45.648998 -16.437000 105.500000
v -36.143002 -18.813999 104.997002
v -46.028999 -18.726000 105.500000
v -36.053001 -18.579000 104.997002
v -45.808998 -19.827999 105.500000
v -32.889999 -17.489000 104.997002
v -33.122002 -18.202999 104.997002
v -42.143002 -19.112000 105.500000
v -42.362000 -18.556999 105.500000
v -43.374001 -18.094000 105.500000
v -44.488998 -17.669001 105.500000
v -36.361000 -16.912001 104.997002
v -35.566002 -18.028999 104.997002
v -26.412001 -15.491000 105.500000
v -44.146999 -18.579000 105.500000
v -43.897999 -19.450001 105.500000
v -43.527000 -19.813000 105.500000
v -43.025002 -19.934000 105.500000
v -31.013000 -11.503000 105.500000
v -42.650002 -19.872000 105.500000
v -42.372002 -19.687000 105.500000
v -31.013000 -20.129999 105.500000
v -41.293999 -16.702999 105.500000
v -37.928001 -19.226000 105.500000
v -40.223000 -11.503000 105.500000
v -40.223000 -18.768999 105.500000
v -40.810001 -17.101999 105.500000
v -40.478001 -17.587999 105.500000
v 31.468090 -16.396105 99.299004
v 31.471182 -18.295454 99.299004
v -74.942001 -21.502001 105.500000
v -77.015999 -21.502001 105.500000
v -72.707001 -21.502001 105.500000
v 31.474640 -18.057377 99.299004
v -42.206001 -21.419001 105.500000
v 31.473278 -16.700001 99.299004
v -43.056000 -21.502001 105.500000
v 29.411255 -12.355000 99.299004
v 30.943001 -13.375000 99.299004
v 30.947948 -13.382376 99.299004
v -37.928001 -21.502001 105.500000
v -32.768002 -21.502001 105.500000
v -35.401001 -21.502001 105.500000
v 31.962999 -14.900000 99.314003
v 31.471388 -14.162097 99.299004
v -31.969000 -21.502001 105.500000
v 31.471182 -15.104546 99.299004
v 31.474220 -14.925061 99.299004
v 37.797001 -10.498000 99.299004
v 37.797001 -15.502000 99.299004
v 38.799999 -15.502000 99.299004
v -13.701000 -21.436001 105.500000
v 38.799999 -10.498000 99.299004
v 23.413326 82.902000 99.299004
v 22.662140 82.902000 102.301003
v -14.451000 -21.502001 105.500000
v -74.328407 82.902000 102.301003
v -73.900543 82.902000 100.589012
v -15.470000 -21.421000 105.500000
v -74.213478 82.902000 99.299004
v -73.582565 82.902000 99.318268
v 7.781000 -21.502001 105.500000
v 16.025999 -21.422001 105.500000
v 23.552443 83.599998 99.299004
v 24.576200 85.125000 99.299004
v 24.677134 85.192223 99.299004
v 26.107000 86.144997 99.299004
v 26.200241 86.163437 99.299004
v 27.913713 86.501999 99.299004
v 16.757000 -21.502001 105.500000
v 27.977177 86.489464 99.299004
v 29.720236 86.144997 99.299004
v 31.251001 85.125000 99.299004
v 29.749268 86.125671 99.299004
v 13.116000 -21.502001 105.500000
v 31.255947 85.117622 99.299004
v 2.860000 -21.502001 105.500000
v -3.212000 -21.502001 105.500000
v -6.161000 -21.502001 105.500000
v -8.138000 -21.502001 105.500000
v 32.271000 83.599998 99.314003
v 31.779387 84.337906 99.299004
v -18.232000 -21.502001 105.500000
v -20.302999 -21.502001 105.500000
v -23.180000 -21.502001 105.500000
v 31.779182 83.395454 99.299004
v -25.198999 -21.502001 105.500000
v 31.782219 83.574936 99.299004
v 37.801998 84.502998 99.299004
v -26.412001 -21.502001 105.500000
v 38.799999 84.502998 99.299004
v -28.389000 -21.502001 105.500000
v -82.438560 83.599998 99.299004
v -82.361191 83.715248 99.299004
v -46.997002 -21.502001 105.500000
v -52.393002 -21.502001 105.500000
v -55.348000 -21.502001 105.500000
v -57.491001 -21.502001 105.500000
v -60.299000 -21.502001 105.500000
v -81.415733 85.125000 99.299004
v -65.694000 -21.502001 105.500000
v -66.663002 -21.502001 105.500000
v -81.314865 85.192223 99.299004
v -72.058998 -21.502001 105.500000
v -79.884056 86.144997 99.299004
v -78.077286 86.501999 99.299004
v -78.013824 86.489464 99.299004
v -79.001999 -21.502001 105.500000
v -76.271744 86.144997 99.299004
v -92.000000 -15.502000 105.500000
v -92.000000 -25.500000 105.500000
v -92.000000 -10.498000 105.500000
v -90.202003 79.498001 105.500000
v -92.000000 79.498001 105.500000
v -90.197998 -15.502000 105.500000
v -76.242729 86.125671 99.299004
v -90.197998 -10.498000 105.500000
v -74.740005 85.125000 99.299004
v -90.202003 84.502998 105.500000
v -86.002998 86.163002 105.500000
v -92.000000 94.500000 105.500000
v -92.000000 84.502998 105.500000
v -74.735054 85.117622 99.299004
v -83.346558 -14.900000 99.299004
v -82.323799 -13.375000 99.299004
v -82.222870 -13.307777 99.299004
v -80.792053 -12.355000 99.299004
v -80.502998 -12.297864 99.299004
v -80.698761 -12.336566 99.299004
v -82.438560 80.000000 99.299004
v -74.212128 84.337906 99.299004
v -82.798233 81.800003 99.299004
v -82.466019 80.137787 99.299004
v -74.212593 83.395454 99.299004
v -82.769753 81.942886 99.299004
v -74.209595 83.574936 99.299004
v -73.721001 83.599998 99.314003
v -81.415733 78.474998 99.299004
v -80.502998 77.867203 99.299004
v -81.484802 78.577888 99.299004
v -92.000000 -15.502000 99.299004
v -90.202003 84.502998 99.299004
v -92.000000 79.498001 99.299004
v -90.202003 79.498001 99.299004
v -92.000000 -10.498000 99.299004
v -92.000000 84.502998 99.299004
v -90.197998 -15.502000 99.299004
v 22.801256 80.000000 102.301003
v 23.134899 79.502998 102.301003
v -90.197998 -10.498000 99.299004
v 22.442503 81.800003 102.301003
v 24.267267 -20.025000 99.299004
v 23.244442 -18.500000 99.299004
v 24.198196 -19.922112 99.299004
v 27.502001 77.164314 102.301003
v 22.493256 -14.900000 102.301003
v 22.490520 -14.913686 102.301003
v 22.884769 -16.700001 99.299004
v 23.216982 -18.362217 99.299004
v 22.913248 -16.557117 99.299004
v 23.516996 -13.375000 102.301003
v 23.499681 -13.400816 102.301003
v 22.984022 -16.202999 99.299004
v 25.047531 -12.355000 102.301003
v 25.000513 -12.386309 102.301003
v -74.183998 81.800003 102.601997
v 26.854298 -11.998000 102.301003
v 27.502001 -11.503000 102.301003
v -74.141617 81.964783 102.301003
v 22.233553 -16.202999 102.301003
v -67.502998 79.502998 102.301003
v -67.502998 -11.503000 102.301003
v -77.930954 -12.355000 102.301003
v -78.045929 -12.332279 102.301003
v -40.285999 -18.146999 105.500000
v -40.307999 -19.507000 105.500000
v -40.563000 -20.184999 105.500000
v -45.787998 -15.584000 105.500000
v -45.716999 -14.986000 105.500000
v -45.502998 -14.422000 105.500000
v -45.145000 -13.933000 105.500000
v -44.643002 -13.562000 105.500000
v -43.962002 -13.327000 105.500000
v -43.069000 -13.248000 105.500000
v -41.987999 -13.391000 105.500000
v -41.198002 -13.817000 105.500000
v 13.116000 -11.503000 105.500000
v -42.296001 -15.764000 105.500000
v -42.410999 -15.298000 105.500000
v -42.608002 -14.980000 105.500000
v -43.264999 -14.735000 105.500000
v -43.785000 -14.917000 105.500000
v -43.959000 -15.361000 105.500000
v -43.814999 -15.704000 105.500000
v -43.152000 -15.998000 105.500000
v -40.685001 -14.554000 105.500000
v -40.431999 -15.628000 105.500000
v -37.304001 -20.837999 105.500000
v -37.771999 -20.103001 105.500000
v -37.835999 -18.563999 105.500000
v -37.561001 -17.938999 105.500000
v -37.077999 -17.379000 105.500000
v -33.016998 -20.707001 105.500000
v -33.943001 -21.263000 105.500000
v -36.515999 -21.336000 105.500000
v -34.112999 -19.618999 105.500000
v -34.759998 -18.948999 105.500000
v -36.053001 -18.579000 105.500000
v -36.143002 -18.813999 105.500000
v -36.173000 -19.063000 105.500000
v -36.155998 -19.256001 105.500000
v -36.104000 -19.438999 105.500000
v -35.897999 -19.771000 105.500000
v -35.750000 -19.907000 105.500000
v -35.582001 -20.004000 105.500000
v -35.391998 -20.062000 105.500000
v -35.181999 -20.080999 105.500000
v -34.937000 -20.052000 105.500000
v -34.676998 -19.966000 105.500000
v -34.402000 -19.820999 105.500000
v -32.889999 -17.489000 105.500000
v -35.566002 -18.028999 105.500000
v -35.870998 -18.327000 105.500000
v -36.361000 -16.912001 105.500000
v -33.313999 -16.423000 105.500000
v -34.095001 -17.118999 105.500000
v -33.122002 -18.202999 105.500000
v -31.502001 -17.875999 105.500000
v -31.712000 -18.643999 105.500000
v -31.996000 -19.323999 105.500000
v -31.327999 -19.896000 105.500000
v -32.513000 -21.099001 105.500000
v -36.972000 -15.203000 105.500000
v 27.605715 -21.403000 99.299004
v 25.798948 -21.045000 99.299004
v 25.717447 -20.990685 99.299004
v -82.323799 -20.025000 99.299004
v -83.346558 -18.500000 99.299004
v -83.706306 -16.700001 99.299004
v -78.986252 -21.403000 99.299004
v -80.792053 -21.045000 99.299004
v -79.051880 -21.389996 99.299004
v -80.873604 -20.990685 99.299004
v -77.179764 -21.045000 99.299004
v -77.215073 -21.052000 99.299004
v -74.272003 -16.202999 99.299004
v -92.000000 -25.500000 99.299004
v -77.984001 -12.355000 102.513000
v -79.821861 -12.014827 102.301003
v -79.776001 -11.998000 102.458000
v -80.502998 -12.149413 102.301003
v -79.736748 -11.998000 102.301003
v -76.399193 -13.375000 102.301003
v -75.465179 -14.766309 102.301003
v -75.375519 -14.900000 102.301003
v -77.612000 -15.800000 102.524002
v -75.447998 -14.900000 102.591003
v -76.463997 -13.375000 102.559998
v -77.015999 -16.754999 104.997002
v -77.015999 -18.263000 104.997002
v -74.773003 -17.979000 104.997002
v -75.336998 -16.395000 104.997002
v -75.480003 -16.558001 104.997002
v -75.657997 -16.646000 104.997002
v -76.181999 -16.754999 104.997002
v -76.841003 -18.263000 104.997002
v -76.357002 -18.448000 104.997002
v -75.999001 -19.063000 104.997002
v -77.015999 -15.132000 104.997002
v -76.147003 -15.132000 104.997002
v -75.692001 -15.184000 104.997002
v -75.528999 -15.248000 104.997002
v -75.410004 -15.339000 104.997002
v -75.323997 -15.454000 104.997002
v -75.262001 -15.591000 104.997002
v -75.212997 -15.932000 104.997002
v -75.244003 -16.179001 104.997002
v -74.305000 -13.716000 104.997002
v -75.706001 -13.520000 104.997002
v -79.001999 -13.520000 104.997002
v -83.195999 83.599998 102.325996
v -35.870998 -18.327000 104.997002
v -82.180000 85.125000 102.357002
v -34.095001 -17.118999 104.997002
v -33.313999 -16.423000 104.997002
v -31.013000 -20.129999 104.997002
v -31.327999 -19.896000 104.997002
v -31.996000 -19.323999 104.997002
v -83.195999 80.000000 102.325996
v -31.502001 -17.875999 104.997002
v 38.799999 -25.500000 99.299004
v -78.828705 77.097000 102.301003
v -78.740723 77.114441 102.301003
v -80.502998 77.428749 102.301003
v -77.022018 77.455002 102.301003
v -76.921478 77.521950 102.301003
v -75.491188 78.474998 102.301003
v -75.409584 78.596680 102.301003
v -74.467522 80.000000 102.301003
v -74.435577 80.159828 102.301003
v -83.552002 81.800003 102.315002
v -82.180000 78.474998 102.357002
v -74.108681 81.800003 102.301003
v -80.661003 77.455002 102.403000
v 22.795000 83.599998 102.325996
v 23.811001 85.125000 102.357002
v -78.867996 77.097000 102.458000
v 22.795000 80.000000 102.325996
v 22.438999 81.800003 102.315002
v 24.297657 79.502998 102.371834
v 23.126116 79.502998 102.336105
v -78.867996 79.448997 102.458000
v -79.764000 79.627998 102.431000
v 28.916000 77.455002 102.513000
v 30.436001 78.474998 102.559998
v -77.972000 79.627998 102.486000
v -81.209999 81.800003 102.387001
v -81.031998 80.900002 102.391998
v 26.815001 -11.998000 102.458000
v -80.524002 80.137001 102.407997
v -78.867996 81.800003 102.458000
v 28.979000 -15.800000 102.524002
v 31.143000 -14.900000 102.591003
v 30.128000 -13.375000 102.559998
v 24.177999 -13.385000 104.997002
v 26.447001 -14.253000 104.997002
v 27.316999 -13.499000 104.997002
v 27.667999 -21.400000 104.997002
v -77.074997 77.455002 102.513000
v 26.993000 -21.094000 104.997002
v 26.471001 -20.563999 104.997002
v 27.645000 -18.173000 104.997002
v 27.582001 -18.736000 104.997002
v 27.833000 -17.756001 104.997002
v 28.114000 -17.499001 104.997002
v 28.455000 -17.414000 104.997002
v 28.486000 -20.118999 104.997002
v 28.136000 -20.028000 104.997002
v 27.844000 -19.752001 104.997002
v -75.556000 78.474998 102.559998
v 27.648001 -19.313999 104.997002
v 27.521000 -16.830999 104.997002
v 26.065001 -19.790001 104.997002
v 25.805000 -18.749001 104.997002
v 25.718000 -17.419001 104.997002
v 30.336000 -20.753000 104.997002
v -32.513000 -21.099001 104.997002
v 29.863001 -21.167000 104.997002
v 28.788000 -17.502001 104.997002
v -31.712000 -18.643999 104.997002
v -36.972000 -15.203000 104.997002
v 29.062000 -17.767000 104.997002
v 29.245001 -18.202000 104.997002
v 29.306999 -18.796000 104.997002
v -34.932999 -16.090000 104.997002
v -35.144001 -15.788000 104.997002
v -36.841999 -14.428000 104.997002
v -36.841000 -15.995000 104.997002
v 29.247999 -19.372999 104.997002
v -35.293999 -15.524000 104.997002
v 29.070999 -19.787001 104.997002
v -35.383999 -15.298000 104.997002
v 28.806999 -20.035999 104.997002
v -35.414001 -15.110000 104.997002
v 30.400000 -16.804001 104.997002
v -35.370998 -14.861000 104.997002
v 30.844000 -17.667999 104.997002
v -35.243000 -14.648000 104.997002
v -35.152000 -14.562000 104.997002
v 30.992001 -18.736000 104.997002
v 30.917000 -19.492001 104.997002
v 30.693001 -20.179001 104.997002
v -35.048000 -14.501000 105.500000
v -35.152000 -14.562000 105.500000
v -35.243000 -14.648000 105.500000
v -35.370998 -14.861000 105.500000
v -35.414001 -15.110000 105.500000
v -35.383999 -15.298000 105.500000
v -35.293999 -15.524000 105.500000
v -35.144001 -15.788000 105.500000
v -34.932999 -16.090000 105.500000
v 28.176001 -16.235001 104.997002
v -36.841000 -15.995000 105.500000
v -36.841999 -14.428000 105.500000
v 27.778999 -15.154000 104.997002
v 28.066999 -14.746000 104.997002
v -36.452999 -13.804000 105.500000
v 28.451000 -14.609000 104.997002
v -35.799000 -13.391000 105.500000
v -34.876999 -13.254000 105.500000
v 25.900000 -15.547000 104.997002
v 28.952999 -16.041000 104.997002
v 29.743000 -16.232000 104.997002
v -34.627998 -15.846000 105.500000
v -34.401001 -15.581000 105.500000
v -34.259998 -15.314000 105.500000
v -34.213001 -15.061000 105.500000
v -34.251999 -14.825000 105.500000
v -34.369999 -14.628000 105.500000
v -34.556999 -14.496000 105.500000
v -34.803001 -14.451000 105.500000
v 30.856001 -15.181000 104.997002
v -33.941002 -13.384000 105.500000
v 28.855000 -14.800000 104.997002
v -33.292000 -13.776000 105.500000
v 29.087999 -15.453000 104.997002
v -32.911999 -14.351000 105.500000
v 29.674999 -13.469000 104.997002
v -32.785999 -15.029000 105.500000
v 30.410999 -14.114000 104.997002
v -32.941002 -15.813000 105.500000
v 22.707001 -13.385000 104.997002
v 28.468000 -13.248000 104.997002
v -24.395000 -13.521000 105.500000
v -20.636000 -13.520000 105.500000
v -13.517000 -13.385000 105.500000
v -15.704000 -13.385000 105.500000
v -17.677000 -13.385000 105.500000
v -11.544000 -13.385000 105.500000
v -10.155000 -13.521000 105.500000
v -4.144000 -13.521000 105.500000
v -2.867000 -13.521000 105.500000
v 2.729000 -13.521000 105.500000
v 2.729000 -15.116000 105.500000
v 11.084000 -15.162000 105.500000
v 10.540000 -14.904000 105.500000
v 9.984000 -15.170000 105.500000
v 8.297000 -14.471000 105.500000
v 9.085000 -13.665000 105.500000
v 10.492000 -13.385000 105.500000
v 11.953000 -13.651000 105.500000
v 12.419000 -13.990000 105.500000
v 12.773000 -14.471000 105.500000
v 12.998000 -15.057000 105.500000
v 16.364000 -14.863000 105.500000
v 14.803000 -14.158000 105.500000
v 15.632000 -13.476000 105.500000
v 17.122000 -14.861000 105.500000
v 16.743999 -14.724000 105.500000
v 16.805000 -13.248000 105.500000
v 17.865000 -13.447000 105.500000
v 18.542000 -13.964000 105.500000
v 18.955000 -14.634000 105.500000
v 21.316999 -15.123000 105.500000
v 21.921000 -14.648000 105.500000
v 24.177999 -21.502001 104.997002
v 28.534000 -21.502001 104.997002
v 29.266001 -21.419001 104.997002
v 22.131001 -16.700001 102.315002
v 38.799999 94.500000 99.299004
v -35.048000 -14.501000 104.997002
v 29.287001 80.900002 102.524002
v 28.778999 80.137001 102.509003
v -36.452999 -13.804000 104.997002
v -34.876999 -13.254000 104.997002
v -35.799000 -13.391000 104.997002
v -34.803001 -14.451000 104.997002
v -33.292000 -13.776000 104.997002
v -33.941002 -13.384000 104.997002
v -34.556999 -14.496000 104.997002
v -32.911999 -14.351000 104.997002
v -34.369999 -14.628000 104.997002
v -32.785999 -15.029000 104.997002
v -32.941002 -15.813000 104.997002
v -34.251999 -14.825000 104.997002
v -34.213001 -15.061000 104.997002
v -34.259998 -15.314000 104.997002
v -34.401001 -15.581000 104.997002
v -34.627998 -15.846000 104.997002
v -24.395000 -13.521000 104.997002
v -26.412001 -15.491000 104.997002
v -24.395000 -15.491000 104.997002
v -20.636000 -13.520000 104.997002
v -11.544000 -13.385000 104.997002
v -13.517000 -13.385000 104.997002
v -15.704000 -13.385000 104.997002
v -17.677000 -13.385000 104.997002
v -4.144000 -13.521000 104.997002
v -10.155000 -13.521000 104.997002
v -10.155000 -15.491000 104.997002
v -6.161000 -15.491000 104.997002
v -4.144000 -15.491000 104.997002
v 31.451000 80.000000 102.591003
v 2.729000 -13.521000 104.997002
v -2.867000 -13.521000 104.997002
v -2.867000 -15.225000 104.997002
v 0.343000 -15.225000 104.997002
v 2.729000 -15.116000 104.997002
v 9.984000 -15.170000 104.997002
v 10.492000 -13.385000 104.997002
v 9.085000 -13.665000 104.997002
v 8.297000 -14.471000 104.997002
v 10.540000 -14.904000 104.997002
v 12.419000 -13.990000 104.997002
v 11.953000 -13.651000 104.997002
v 12.998000 -15.057000 104.997002
v 12.773000 -14.471000 104.997002
v 29.466000 81.800003 102.529999
v 11.084000 -15.162000 104.997002
v 15.632000 -13.476000 104.997002
v 14.803000 -14.158000 104.997002
v 31.808001 81.800003 102.601997
v 16.364000 -14.863000 104.997002
v 16.743999 -14.724000 104.997002
v 18.542000 -13.964000 104.997002
v 17.865000 -13.447000 104.997002
v 16.805000 -13.248000 104.997002
v 18.955000 -14.634000 104.997002
v 17.122000 -14.861000 104.997002
v 24.959000 82.699997 102.391998
v 21.921000 -14.648000 104.997002
v 21.316999 -15.123000 104.997002
v 25.466999 83.462997 102.407997
v 14.310000 -15.408000 104.997002
v 16.106001 -15.282000 104.997002
v 28.020000 83.972000 102.486000
v 27.122999 84.151001 102.458000
v 19.197001 -15.453000 104.997002
v 26.226999 83.972000 102.431000
v 17.392000 -15.271000 104.997002
v -22.794001 -13.520000 104.997002
v 27.122999 86.501999 102.458000
v -21.033001 -18.459000 104.997002
v -21.739000 -15.589000 104.997002
v 25.330999 86.144997 102.403000
v -17.072001 -20.409000 104.997002
v -16.393999 -21.097000 104.997002
v -17.493999 -19.489000 104.997002
v -13.067000 -21.236000 104.997002
v -12.275000 -20.575001 104.997002
v -13.517000 -18.253000 104.997002
v -11.720000 -19.476000 104.997002
v -11.544000 -18.139999 104.997002
v -13.589000 -18.841000 104.997002
v -13.807000 -19.278999 104.997002
v -14.153000 -19.549999 104.997002
v 27.502001 77.172676 102.469627
v -14.608000 -19.639999 104.997002
v -15.067000 -19.549000 104.997002
v -15.414000 -19.273001 104.997002
v -15.631000 -18.834999 104.997002
v 27.122999 79.502998 102.458000
v 26.226999 79.627998 102.431000
v -15.704000 -18.253000 104.997002
v 25.434851 79.502998 102.406815
v 24.835289 79.502998 102.388542
v 26.175459 79.502998 102.429390
v 26.271252 79.502998 102.432335
v 28.020000 79.627998 102.486000
v 27.502001 79.027512 102.469627
v 27.502001 79.502998 102.469818
v 27.393604 79.502998 102.466446
v 22.379000 -16.183001 104.997002
v -73.363998 94.500000 99.299004
v -92.000000 94.500000 99.299004
v 29.287001 82.699997 102.524002
v 31.451000 83.599998 102.591003
v 16.106001 -15.282000 105.500000
v 14.310000 -15.408000 105.500000
v 24.781000 81.800003 102.387001
v 24.959000 80.900002 102.391998
v 25.466999 80.137001 102.407997
v 27.122999 81.800003 102.458000
v -80.502998 -12.264741 99.969162
v -80.502998 77.455002 101.771774
v -80.502998 77.743690 100.041176
v 28.916000 86.144997 102.513000
v 28.778999 83.462997 102.509003
v 30.436001 85.125000 102.559998
v 22.822161 -16.202999 99.945854
v 22.487000 -18.500000 102.325996
v 24.473000 -16.700001 102.387001
v 23.503000 -20.025000 102.357002
v 22.487000 -14.900000 102.325996
v 23.503000 -13.375000 102.357002
v 25.021999 -21.045000 102.403000
v -76.704002 80.900002 102.524002
v -77.211998 80.137001 102.509003
v 26.815001 -21.403000 102.458000
v 28.608000 -21.045000 102.513000
v 26.815001 -19.051001 102.458000
v 25.919001 -18.872000 102.431000
v -76.526001 81.800003 102.529999
v -74.540001 80.000000 102.591003
v 27.711000 -18.872000 102.486000
v -80.524002 83.462997 102.407997
v 24.650999 -17.600000 102.391998
v -81.031998 82.699997 102.391998
v 25.159000 -18.363001 102.407997
v 26.815001 -16.700001 102.458000
v 28.471001 -18.363001 102.509003
v -77.972000 83.972000 102.486000
v -78.867996 84.151001 102.458000
v -79.764000 83.972000 102.431000
v -78.867996 86.501999 102.458000
v -80.661003 86.144997 102.403000
v -76.704002 82.699997 102.524002
v -74.540001 83.599998 102.591003
v -77.074997 86.144997 102.513000
v -77.211998 83.462997 102.509003
v -75.556000 85.125000 102.559998
v -76.498001 86.251999 105.498001
v -77.949997 84.440002 105.498001
v -78.633003 84.007004 105.498001
v -76.498001 80.997002 105.498001
v -77.949997 80.997002 105.498001
v -77.685997 86.251999 105.498001
v -77.959000 85.804001 105.498001
v -79.459999 83.690002 105.498001
v -78.320999 85.433998 105.498001
v -78.807999 85.126999 105.498001
v -79.459999 84.866997 105.498001
v -4.144000 -15.491000 105.500000
v -80.400002 86.163002 105.498001
v -82.021004 86.163002 105.498001
v -83.168999 82.445999 105.498001
v -82.319000 80.997002 105.498001
v -84.333000 86.163002 105.498001
v -84.050003 80.997002 105.498001
v 17.392000 -15.271000 105.500000
v 19.197001 -15.453000 105.500000
v 22.368000 -14.076000 104.997002
v 0.343000 -15.225000 105.500000
v -2.867000 -15.225000 105.500000
v 22.379000 -21.502001 104.997002
v -10.155000 -15.491000 105.500000
v -84.103996 -18.500000 102.325996
v 2.860000 -19.787001 104.997002
v -0.863000 -19.787001 104.997002
v 30.128000 -20.025000 102.559998
v 31.143000 -18.500000 102.591003
v 28.979000 -17.600000 102.524002
v 31.500000 -16.700001 102.601997
v 29.157000 -16.700001 102.529999
v -77.015999 -21.502001 104.997002
v -74.942001 -21.502001 104.997002
v -72.707001 -21.502001 104.997002
v -66.663002 -21.502001 104.997002
v -60.299000 -21.502001 104.997002
v -55.348000 -21.502001 104.997002
v -46.997002 -21.502001 104.997002
v -42.206001 -21.419001 104.997002
v -43.056000 -21.502001 104.997002
v -22.794001 -13.520000 105.500000
v -21.033001 -18.459000 105.500000
v -21.739000 -15.589000 105.500000
v -16.393999 -21.097000 105.500000
v -17.072001 -20.409000 105.500000
v -17.493999 -19.489000 105.500000
v -12.275000 -20.575001 105.500000
v -13.067000 -21.236000 105.500000
v -6.161000 -15.491000 105.500000
v -11.544000 -18.139999 105.500000
v -11.720000 -19.476000 105.500000
v -15.704000 -18.253000 105.500000
v -15.631000 -18.834999 105.500000
v -15.414000 -19.273001 105.500000
v -15.067000 -19.549000 105.500000
v -14.608000 -19.639999 105.500000
v -14.153000 -19.549999 105.500000
v -13.807000 -19.278999 105.500000
v -13.589000 -18.841000 105.500000
v -13.517000 -18.253000 105.500000
v -0.863000 -19.787001 105.500000
v 2.860000 -19.787001 105.500000
v 25.159000 -15.037000 102.407997
v 24.650999 -15.800000 102.391998
v 25.919001 -14.528000 102.431000
v 27.711000 -14.528000 102.486000
v 26.815001 -14.349000 102.458000
v 28.471001 -15.037000 102.509003
v 28.608000 -12.355000 102.513000
v 25.021999 -12.355000 102.403000
v -84.460999 -16.700001 102.315002
v -82.117996 -16.700001 102.387001
v -81.940002 -17.600000 102.391998
v -83.088997 -20.025000 102.357002
v -35.401001 -21.502001 104.997002
v -31.969000 -21.502001 104.997002
v -26.412001 -21.502001 104.997002
v -18.232000 -21.502001 104.997002
v -84.103996 -14.900000 102.325996
v -13.701000 -21.436001 104.997002
v -83.088997 -13.375000 102.357002
v -14.451000 -21.502001 104.997002
v -15.470000 -21.421000 104.997002
v -81.940002 -15.800000 102.391998
v -6.161000 -21.502001 104.997002
v 2.860000 -21.502001 104.997002
v 7.781000 -21.502001 104.997002
v 13.116000 -21.502001 104.997002
v -81.569000 -21.045000 102.403000
v 16.025999 -21.422001 104.997002
v 16.757000 -21.502001 104.997002
v -79.776001 -21.403000 102.458000
v -3.212000 -21.502001 104.997002
v -8.138000 -21.502001 104.997002
v -20.302999 -21.502001 104.997002
v -77.984001 -21.045000 102.513000
v -23.180000 -21.502001 104.997002
v -25.198999 -21.502001 104.997002
v -28.389000 -21.502001 104.997002
v -52.393002 -21.502001 104.997002
v -79.776001 -19.051001 102.458000
v -80.672997 -18.872000 102.431000
v -57.491001 -21.502001 104.997002
v -65.694000 -21.502001 104.997002
v -72.058998 -21.502001 104.997002
v -79.001999 -21.502001 104.997002
v -78.879997 -18.872000 102.486000
v -81.431999 -18.363001 102.407997
v -79.776001 -16.700001 102.458000
v -78.120003 -18.363001 102.509003
v -86.002998 86.163002 105.498001
v -76.463997 -20.025000 102.559998
v -75.447998 -18.500000 102.591003
v -77.612000 -17.600000 102.524002
v -75.092003 -16.700001 102.601997
v -77.433998 -16.700001 102.529999
v -81.431999 -15.037000 102.407997
v -80.672997 -14.528000 102.431000
v -78.879997 -14.528000 102.486000
v -79.776001 -14.349000 102.458000
v -78.120003 -15.037000 102.509003
v -81.569000 -12.355000 102.403000
vn -0.813143 0.545343 -0.203472,
vn 0.000000 -1.000000 0.000000,
vn 0.000000 -1.000000 0.000000,
vn 0.000000 0.000000 1.000000,
vn 0.000000 0.000000 1.000000,
vn 0.000000 0.000000 1.000000,
vn 0.924230 -0.381837 0.000000,
vn 0.924230 -0.381837 0.000000,
vn 0.000000 0.000000 1.000000,
vn 0.739635 -0.673008 0.000000,
vn 0.739635 -0.673008 0.000000,
vn 0.816465 -0.577395 0.000000,
vn 0.816465 -0.577395 0.000000,
vn 0.716454 -0.697634 0.000000,
vn 0.716454 -0.697634 0.000000,
vn -0.030494 -0.000022 0.999535,
vn -0.752096 0.659053 0.000000,
vn -0.752096 0.659053 0.000000,
vn -0.935593 0.353080 0.000000,
vn -0.935593 0.353080 0.000000,
vn -0.821937 0.569578 0.000000,
vn -0.821937 0.569578 0.000000,
vn -0.706179 0.708033 0.000000,
vn -0.706179 0.708033 0.000000,
vn -0.030509 0.000057 0.999534,
vn -0.669992 0.742368 0.000000,
vn -0.669992 0.742368 0.000000,
vn -0.030289 0.000471 0.999541,
vn -0.030728 -0.000014 0.999528,
vn -0.030728 -0.000014 0.999528,
vn -0.030728 -0.000559 0.999528,
vn 0.100499 0.994937 0.000000,
vn 0.100499 0.994937 0.000000,
vn -0.952355 -0.190340 -0.238307,
vn 0.956299 -0.292389 0.000000,
vn 0.956299 -0.292389 0.000000,
vn -0.030509 0.000057 0.999534,
vn -1.000000 0.000000 0.000000,
vn -1.000000 0.000000 0.000000,
vn -1.000000 0.000000 0.000000,
vn -1.000000 0.000000 0.000000,
vn -1.000000 0.000000 0.000000,
vn -0.992969 0.118376 0.000000,
vn -0.992969 0.118376 0.000000,
vn -0.194136 0.979771 -0.048578,
vn -0.194161 0.979765 -0.048600,
vn -0.194136 0.979771 -0.048578,
vn -0.980107 -0.198472 0.000000,
vn -0.980107 -0.198472 0.000000,
vn -0.999115 -0.042052 0.000000,
vn -0.999115 -0.042052 0.000000,
vn -0.812949 0.545741 -0.203175,
vn 0.755848 0.654747 0.000000,
vn 0.755848 0.654747 0.000000,
vn 0.958219 0.286036 0.000000,
vn 0.958219 0.286036 0.000000,
vn -0.812949 0.545741 -0.203175,
vn 0.997099 0.076110 0.000000,
vn 0.997099 0.076110 0.000000,
vn -0.030728 -0.000031 0.999528,
vn -0.030488 -0.000007 0.999535,
vn -0.030302 0.000440 0.999541,
vn -0.030728 -0.000031 0.999528,
vn -0.030728 -0.000524 0.999528,
vn 0.998268 -0.058832 0.000000,
vn 0.998268 -0.058832 0.000000,
vn 0.965215 -0.261458 0.000000,
vn 0.965215 -0.261458 0.000000,
vn -0.030515 0.000073 0.999534,
vn 0.871728 -0.489991 0.000000,
vn 0.871728 -0.489991 0.000000,
vn 0.632070 -0.774911 0.000000,
vn 0.632070 -0.774911 0.000000,
vn 0.230754 -0.973012 0.000000,
vn 0.230754 -0.973012 0.000000,
vn 0.000000 0.000000 1.000000,
vn -0.361574 -0.932344 0.000000,
vn -0.361574 -0.932344 0.000000,
vn 0.000000 0.000000 1.000000,
vn 0.000000 0.000000 1.000000,
vn 0.000000 0.000000 1.000000,
vn 0.000000 0.000000 1.000000,
vn 0.000000 0.000000 1.000000,
vn 0.000000 0.000000 1.000000,
vn 0.000000 0.000000 1.000000,
vn 0.000000 0.000000 1.000000,
vn -0.844575 -0.535437 0.000000,
vn -0.844575 -0.535437 0.000000,
vn 0.000000 0.000000 1.000000,
vn 0.000000 0.000000 1.000000,
vn 0.000000 0.000000 1.000000,
vn -0.996960 0.077912 0.000000,
vn -0.996960 0.077912 0.000000,
vn -0.946697 0.322125 0.000000,
vn -0.946697 0.322125 0.000000,
vn -0.684997 0.728546 0.000000,
vn -0.684997 0.728546 0.000000,
vn 0.000000 0.000000 1.000000,
vn 0.000000 0.000000 1.000000,
vn 0.000000 0.000000 1.000000,
vn 0.000000 0.000000 1.000000,
vn 0.000000 0.000000 1.000000,
vn 0.000000 0.000000 1.000000,
vn -0.201180 0.979554 0.000000,
vn -0.999258 0.038524 0.000000,
vn -0.999258 0.038524 0.000000,
vn 0.000000 0.000000 1.000000,
vn 0.000000 0.000000 1.000000,
vn 0.000000 0.000000 1.000000,
vn 0.000000 0.000000 1.000000,
vn 0.000000 0.000000 1.000000,
vn 0.996428 -0.084452 0.000000,
vn 0.000000 0.000000 1.000000,
vn 0.000000 0.000000 1.000000,
vn 0.000000 0.000000 1.000000,
vn 0.999176 0.040599 0.000000,
vn 0.999176 0.040599 0.000000,
vn 0.000000 0.000000 1.000000,
vn 0.000000 0.000000 1.000000,
vn 0.000000 0.000000 1.000000,
vn 0.000000 0.000000 1.000000,
vn 0.000000 0.000000 1.000000,
vn 0.000000 0.000000 1.000000,
vn -0.431643 0.902045 0.000000,
vn -0.431643 0.902045 0.000000,
vn 0.000000 0.000000 1.000000,
vn 0.000000 0.000000 1.000000,
vn 0.000000 0.000000 1.000000,
vn 0.000000 0.000000 1.000000,
vn 0.000000 0.000000 1.000000,
vn 0.000000 0.000000 1.000000,
vn 1.000000 0.000000 0.000000,
vn 0.000000 0.000000 1.000000,
vn 0.000000 0.000000 1.000000,
vn 1.000000 0.000000 0.000000,
vn 0.000000 0.000000 1.000000,
vn 0.000000 0.000000 1.000000,
vn 0.000000 0.000000 1.000000,
vn 0.792656 -0.609669 0.000000,
vn 0.000000 0.000000 1.000000,
vn 0.000000 0.000000 1.000000,
vn 0.000000 0.000000 1.000000,
vn 0.000000 0.000000 1.000000,
vn 0.000000 0.000000 1.000000,
vn 0.000000 0.000000 1.000000,
vn 1.000000 0.000000 0.000000,
vn 0.000000 0.000000 1.000000,
vn 0.000000 0.000000 1.000000,
vn 0.000000 0.000000 1.000000,
vn 0.000000 0.000000 1.000000,
vn 0.000000 0.000000 1.000000,
vn 0.000000 0.000000 1.000000,
vn 0.000000 1.000000 0.000000,
vn 0.000000 1.000000 0.000000,
vn 1.000000 0.000000 0.000000,
vn 1.000000 0.000000 0.000000,
vn 1.000000 0.000000 0.000000,
vn -0.812949 0.545741 -0.203175,
vn -0.812949 0.545741 -0.203175,
vn 0.000000 0.000000 1.000000,
vn 0.000000 0.000000 1.000000,
vn 0.000000 0.000000 1.000000,
vn 0.000000 0.000000 1.000000,
vn 0.000000 0.000000 1.000000,
vn 0.000000 0.000000 1.000000,
vn 0.000000 0.000000 1.000000,
vn 0.000000 0.000000 1.000000,
vn 0.000000 0.000000 1.000000,
vn 0.000000 0.000000 1.000000,
vn 0.000000 0.000000 1.000000,
vn 0.000000 0.000000 1.000000,
vn 0.000000 0.000000 1.000000,
vn 0.000000 0.000000 1.000000,
vn 0.000000 0.000000 1.000000,
vn 0.000000 0.000000 1.000000,
vn 0.000000 0.000000 1.000000,
vn 0.000000 0.000000 1.000000,
vn 0.000000 0.000000 1.000000,
vn 0.000000 0.000000 1.000000,
vn 0.000000 0.000000 1.000000,
vn 0.000000 0.000000 1.000000,
vn 0.000000 0.000000 1.000000,
vn 0.000000 0.000000 1.000000,
vn 0.000000 0.000000 1.000000,
vn 0.000000 0.000000 1.000000,
vn 0.000000 0.000000 1.000000,
vn 0.000000 0.000000 1.000000,
vn 0.000000 0.000000 1.000000,
vn 0.000000 0.000000 1.000000,
vn 0.000000 0.000000 1.000000,
vn 0.000000 0.000000 1.000000,
vn 0.000000 0.000000 1.000000,
vn 0.000000 0.000000 1.000000,
vn 0.000000 0.000000 1.000000,
vn 0.000000 0.000000 1.000000,
vn 0.000000 0.000000 1.000000,
vn 0.000000 0.000000 1.000000,
vn 0.000000 0.000000 1.000000,
vn 0.000000 0.000000 1.000000,
vn 0.000000 0.000000 1.000000,
vn 0.000000 0.000000 1.000000,
vn 0.000000 0.000000 1.000000,
vn 0.000000 0.000000 1.000000,
vn 0.000000 0.000000 1.000000,
vn 0.000000 0.000000 1.000000,
vn 0.000000 0.000000 1.000000,
vn 0.000000 0.000000 1.000000,
vn 0.000000 0.000000 1.000000,
vn 0.000000 0.000000 1.000000,
vn 0.000000 0.000000 1.000000,
vn 0.000000 0.000000 1.000000,
vn 0.000000 0.000000 1.000000,
vn 0.000000 0.000000 1.000000,
vn 0.000000 0.000000 1.000000,
vn 0.000000 0.000000 1.000000,
vn 0.000000 0.000000 1.000000,
vn 0.000000 0.000000 1.000000,
vn 0.000000 0.000000 1.000000,
vn 0.000000 0.000000 1.000000,
vn 0.000000 0.000000 1.000000,
vn 0.000000 0.000000 1.000000,
vn 0.000000 0.000000 1.000000,
vn 0.000000 0.000000 1.000000,
vn 0.000000 0.000000 1.000000,
vn 0.000000 0.000000 1.000000,
vn 0.000000 0.000000 1.000000,
vn 0.000000 0.000000 1.000000,
vn 0.000000 0.000000 1.000000,
vn 0.000000 0.000000 1.000000,
vn 0.000000 0.000000 1.000000,
vn 0.000000 0.000000 1.000000,
vn 0.000000 0.000000 1.000000,
vn 0.000000 0.000000 1.000000,
vn 0.000000 0.000000 1.000000,
vn 0.000000 0.000000 1.000000,
vn 0.000000 0.000000 1.000000,
vn 0.000000 0.000000 1.000000,
vn 0.000000 0.000000 1.000000,
vn 0.000000 0.000000 1.000000,
vn 0.000000 0.000000 1.000000,
vn 0.000000 0.000000 1.000000,
vn 0.000000 0.000000 1.000000,
vn 0.000000 0.000000 1.000000,
vn 0.000000 0.000000 1.000000,
vn 0.000000 0.000000 1.000000,
vn 0.000000 0.000000 1.000000,
vn 0.000000 0.000000 1.000000,
vn 0.000000 0.000000 1.000000,
vn 0.000000 0.000000 1.000000,
vn 0.000000 0.000000 1.000000,
vn 0.000000 0.000000 1.000000,
vn 0.000000 0.000000 1.000000,
vn 0.000000 0.000000 1.000000,
vn 0.000000 0.000000 1.000000,
vn 0.000000 0.000000 1.000000,
vn 0.000000 0.000000 1.000000,
vn 0.000000 0.000000 1.000000,
vn 0.000000 0.000000 1.000000,
vn 0.000000 0.000000 1.000000,
vn 0.000000 0.000000 1.000000,
vn 0.000000 0.000000 1.000000,
vn 0.000000 0.000000 1.000000,
vn 0.000000 0.000000 1.000000,
vn 0.000000 0.000000 1.000000,
vn 0.000000 0.000000 1.000000,
vn 0.000000 0.000000 1.000000,
vn 0.000000 0.000000 1.000000,
vn 0.000000 0.000000 1.000000,
vn 0.000000 0.000000 1.000000,
vn 0.000000 0.000000 1.000000,
vn 0.000000 0.000000 1.000000,
vn 0.000000 0.000000 1.000000,
vn 0.000000 0.000000 1.000000,
vn 0.000000 0.000000 1.000000,
vn 0.000000 0.000000 1.000000,
vn 0.000000 0.000000 1.000000,
vn 0.000000 0.000000 1.000000,
vn 0.000000 0.000000 1.000000,
vn 0.000000 0.000000 1.000000,
vn 0.000000 0.000000 1.000000,
vn 0.000000 0.000000 1.000000,
vn 0.000000 0.000000 1.000000,
vn 0.000000 0.000000 1.000000,
vn 0.000000 0.000000 1.000000,
vn 0.000000 0.000000 1.000000,
vn 0.000000 0.000000 1.000000,
vn 0.000000 0.000000 1.000000,
vn 0.000000 0.000000 1.000000,
vn 0.000000 0.000000 1.000000,
vn 0.000000 0.000000 1.000000,
vn 0.000000 0.000000 1.000000,
vn 0.000000 0.000000 1.000000,
vn 0.000000 0.000000 1.000000,
vn 0.000000 0.000000 1.000000,
vn 0.000000 0.000000 1.000000,
vn 0.000000 0.000000 1.000000,
vn 0.000000 0.000000 1.000000,
vn 0.000000 0.000000 1.000000,
vn 0.000000 0.000000 1.000000,
vn 0.000000 0.000000 1.000000,
vn 0.000000 0.000000 1.000000,
vn 0.000000 0.000000 1.000000,
vn 0.000000 0.000000 1.000000,
vn 0.000000 0.000000 1.000000,
vn 0.000000 0.000000 1.000000,
vn 0.000000 0.000000 1.000000,
vn 0.000000 0.000000 1.000000,
vn 0.000000 0.000000 1.000000,
vn 0.000000 0.000000 1.000000,
vn 0.000000 0.000000 1.000000,
vn 0.000000 0.000000 1.000000,
vn 0.000000 0.000000 1.000000,
vn 0.000000 0.000000 1.000000,
vn 0.000000 0.000000 1.000000,
vn 0.000000 0.000000 1.000000,
vn 0.000000 0.000000 1.000000,
vn 0.000000 0.000000 1.000000,
vn 0.000000 0.000000 1.000000,
vn 0.000000 0.000000 1.000000,
vn 0.000000 0.000000 1.000000,
vn 0.000000 0.000000 1.000000,
vn 0.000000 0.000000 1.000000,
vn 0.000000 0.000000 1.000000,
vn 0.000000 0.000000 1.000000,
vn 0.000000 0.000000 1.000000,
vn 0.000000 0.000000 1.000000,
vn 0.000000 0.000000 1.000000,
vn 0.000000 0.000000 1.000000,
vn 0.000000 0.000000 1.000000,
vn 0.000000 0.000000 1.000000,
vn 0.000000 0.000000 1.000000,
vn 0.000000 0.000000 1.000000,
vn 0.000000 0.000000 1.000000,
vn 0.000000 0.000000 1.000000,
vn 0.000000 0.000000 1.000000,
vn 0.000000 0.000000 1.000000,
vn 0.000000 0.000000 1.000000,
vn 0.000000 0.000000 1.000000,
vn 0.000000 0.000000 1.000000,
vn 0.000000 0.000000 1.000000,
vn 0.000000 0.000000 1.000000,
vn 0.000000 0.000000 1.000000,
vn 0.000000 0.000000 1.000000,
vn 0.000000 0.000000 1.000000,
vn 0.000000 0.000000 1.000000,
vn 0.000000 0.000000 1.000000,
vn 0.000000 0.000000 1.000000,
vn 0.000000 0.000000 1.000000,
vn 0.000000 0.000000 1.000000,
vn 0.000000 0.000000 1.000000,
vn 0.000000 0.000000 1.000000,
vn 0.000000 0.000000 1.000000,
vn 0.000000 0.000000 1.000000,
vn 0.000000 0.000000 1.000000,
vn 0.000000 0.000000 1.000000,
vn 0.000000 0.000000 1.000000,
vn 0.000000 0.000000 1.000000,
vn 0.000000 0.000000 1.000000,
vn 0.000000 0.000000 1.000000,
vn 0.000000 0.000000 1.000000,
vn 0.000000 0.000000 1.000000,
vn 0.000000 0.000000 1.000000,
vn 0.000000 0.000000 1.000000,
vn 0.000000 0.000000 1.000000,
vn 0.000000 0.000000 1.000000,
vn 0.000000 0.000000 1.000000,
vn 0.000000 0.000000 1.000000,
vn 0.000000 0.000000 1.000000,
vn 0.000000 0.000000 1.000000,
vn 0.000000 0.000000 1.000000,
vn 0.000000 0.000000 1.000000,
vn 0.000000 0.000000 1.000000,
vn 0.000000 0.000000 1.000000,
vn 0.000000 0.000000 1.000000,
vn 0.000000 0.000000 1.000000,
vn -0.030728 -0.000031 0.999528,
vn 0.000000 0.000000 1.000000,
vn 0.000000 0.000000 1.000000,
vn 0.000000 0.000000 1.000000,
vn -0.030488 -0.000007 0.999535,
vn 0.000000 0.000000 1.000000,
vn 0.000000 0.000000 1.000000,
vn -0.030302 0.000440 0.999541,
vn -0.030728 -0.000031 0.999528,
vn -0.030728 -0.000524 0.999528,
vn 0.000000 0.000000 1.000000,
vn -0.193747 -0.979856 -0.048422,
vn 0.000000 0.000000 1.000000,
vn -0.812906 -0.545717 -0.203413,
vn -0.030668 -0.000114 0.999530,
vn -0.030515 0.000073 0.999534,
vn -0.030515 0.000073 0.999534,
vn -0.030701 0.000520 0.999528,
vn 0.000000 0.000000 1.000000,
vn 0.000000 -1.000000 0.000000,
vn 0.000000 -1.000000 0.000000,
vn 0.000000 -1.000000 0.000000,
vn 0.000000 -1.000000 0.000000,
vn 0.952451 -0.189830 0.238331,
vn 0.952451 -0.189830 0.238331,
vn 0.812906 -0.545717 0.203413,
vn 0.812906 -0.545717 0.203413,
vn 0.000000 0.000000 1.000000,
vn 0.000000 0.000000 1.000000,
vn 0.000000 0.000000 1.000000,
vn -0.812906 -0.545717 -0.203413,
vn 0.000000 0.000000 1.000000,
vn 0.000000 0.000000 1.000000,
vn -0.030515 0.000073 0.999534,
vn -0.030701 0.000520 0.999528,
vn 0.000000 0.000000 1.000000,
vn -0.030668 -0.000114 0.999530,
vn 0.000000 0.000000 1.000000,
vn 0.000000 0.000000 1.000000,
vn 0.000000 0.000000 1.000000,
vn 0.000000 0.000000 1.000000,
vn 0.000000 0.000000 1.000000,
vn 0.813186 -0.545366 0.203234,
vn 0.000000 0.000000 1.000000,
vn 0.000000 0.000000 1.000000,
vn 0.193615 -0.979880 0.048463,
vn 0.000000 0.000000 1.000000,
vn 0.000000 0.000000 1.000000,
vn 0.000000 0.000000 1.000000,
vn 0.000000 0.000000 1.000000,
vn 0.000000 0.000000 1.000000,
vn 0.000000 0.000000 1.000000,
vn 0.000000 0.000000 1.000000,
vn 0.000000 0.000000 1.000000,
vn 0.000000 0.000000 1.000000,
vn 0.000000 0.000000 1.000000,
vn 0.000000 0.000000 1.000000,
vn 0.000000 0.000000 1.000000,
vn 0.000000 0.000000 1.000000,
vn 0.000000 0.000000 1.000000,
vn 0.000000 0.000000 1.000000,
vn 0.000000 0.000000 1.000000,
vn 0.000000 0.000000 1.000000,
vn 0.000000 0.000000 1.000000,
vn 0.000000 0.000000 1.000000,
vn 0.000000 0.000000 1.000000,
vn 0.000000 0.000000 1.000000,
vn 0.000000 0.000000 1.000000,
vn 0.000000 0.000000 1.000000,
vn 0.000000 0.000000 1.000000,
vn 0.000000 0.000000 1.000000,
vn 0.000000 0.000000 1.000000,
vn 0.000000 0.000000 1.000000,
vn 0.000000 0.000000 1.000000,
vn 0.000000 0.000000 1.000000,
vn 0.000000 0.000000 1.000000,
vn 0.000000 0.000000 1.000000,
vn 0.000000 0.000000 1.000000,
vn 0.000000 0.000000 1.000000,
vn 0.000000 0.000000 1.000000,
vn 0.000000 0.000000 1.000000,
vn 0.000000 0.000000 1.000000,
vn 0.000000 0.000000 1.000000,
vn 0.000000 0.000000 1.000000,
vn 0.000000 0.000000 1.000000,
vn 0.000000 0.000000 1.000000,
vn 0.000000 0.000000 1.000000,
vn 0.000000 0.000000 1.000000,
vn 0.000000 0.000000 1.000000,
vn 0.000000 0.000000 1.000000,
vn 0.000000 0.000000 1.000000,
vn 0.000000 0.000000 1.000000,
vn 0.000000 0.000000 1.000000,
vn 0.000000 0.000000 1.000000,
vn 0.000000 0.000000 1.000000,
vn 0.000000 0.000000 -1.000000,
vn 0.000000 0.000000 -1.000000,
vn 0.000000 0.000000 -1.000000,
vn 0.000000 0.000000 -1.000000,
vn -0.952517 -0.189842 -0.238057,
vn 0.000000 0.000000 -1.000000,
vn -0.813186 -0.545366 -0.203234,
vn 0.000000 0.000000 -1.000000,
vn 0.000000 0.000000 -1.000000,
vn -0.030522 0.000055 0.999534,
vn 0.000000 0.000000 -1.000000,
vn 0.000000 0.000000 -1.000000,
vn -0.952517 -0.189842 -0.238057,
vn -0.952355 -0.190340 -0.238307,
vn 0.000000 0.000000 -1.000000,
vn 0.000000 0.000000 -1.000000,
vn 0.000000 0.000000 -1.000000,
vn -0.030522 0.000055 0.999534,
vn -0.030712 0.000512 0.999528,
vn 0.000000 0.000000 -1.000000,
vn 0.000000 0.000000 -1.000000,
vn -0.030680 -0.000102 0.999529,
vn 0.000000 0.000000 -1.000000,
vn 0.000000 -1.000000 0.000000,
vn 0.000000 0.000000 -1.000000,
vn 0.000000 0.000000 -1.000000,
vn 0.000000 0.000000 -1.000000,
vn 0.000000 0.000000 -1.000000,
vn 0.000000 0.000000 -1.000000,
vn 0.000000 0.000000 -1.000000,
vn 0.000000 0.000000 -1.000000,
vn 0.000000 0.000000 -1.000000,
vn 0.000000 0.000000 -1.000000,
vn 0.000000 0.000000 -1.000000,
vn 0.000000 0.000000 -1.000000,
vn 0.000000 0.000000 -1.000000,
vn 0.000000 0.000000 -1.000000,
vn 0.000000 0.000000 -1.000000,
vn 0.000000 0.000000 -1.000000,
vn 0.000000 0.000000 -1.000000,
vn 0.000000 0.000000 -1.000000,
vn 1.000000 0.000000 0.000000,
vn 1.000000 0.000000 0.000000,
vn 0.000000 0.000000 -1.000000,
vn 0.000000 0.000000 -1.000000,
vn 0.000000 0.000000 -1.000000,
vn 0.000000 0.000000 1.000000,
vn 0.000000 0.000000 1.000000,
vn 0.000000 0.000000 1.000000,
vn 0.000000 0.000000 1.000000,
vn 0.000000 0.000000 1.000000,
vn 0.000000 0.000000 1.000000,
vn 0.000000 0.000000 1.000000,
vn 0.000000 0.000000 1.000000,
vn 0.000000 0.000000 1.000000,
vn 0.000000 0.000000 1.000000,
vn 0.000000 0.000000 1.000000,
vn 0.000000 0.000000 1.000000,
vn 0.000000 0.000000 1.000000,
vn 0.000000 0.000000 1.000000,
vn 0.000000 0.000000 1.000000,
vn 0.000000 0.000000 1.000000,
vn 0.000000 0.000000 1.000000,
vn 0.000000 0.000000 1.000000,
vn 0.000000 0.000000 1.000000,
vn 0.000000 0.000000 1.000000,
vn 0.000000 0.000000 1.000000,
vn 0.000000 0.000000 1.000000,
vn 0.000000 0.000000 1.000000,
vn 0.000000 0.000000 1.000000,
vn 0.000000 0.000000 1.000000,
vn 0.000000 0.000000 1.000000,
vn 0.000000 0.000000 1.000000,
vn 0.000000 0.000000 1.000000,
vn 0.000000 0.000000 1.000000,
vn 0.000000 0.000000 1.000000,
vn 0.000000 1.000000 0.000000,
vn 0.000000 1.000000 0.000000,
vn 0.000000 1.000000 0.000000,
vn 0.000000 1.000000 0.000000,
vn 0.000000 1.000000 0.000000,
vn 0.000000 0.000000 1.000000,
vn -0.781161 0.624330 0.000000,
vn -0.413309 0.910591 0.000000,
vn 0.000000 0.000000 1.000000,
vn 0.000000 0.000000 1.000000,
vn -0.497046 -0.867724 0.000000,
vn -0.799086 -0.601217 0.000000,
vn -0.799086 -0.601217 0.000000,
vn 0.000000 0.000000 1.000000,
vn -0.872656 -0.488335 0.000000,
vn -0.872656 -0.488335 0.000000,
vn -0.923890 -0.382658 0.000000,
vn -0.951709 0.307003 0.000000,
vn -0.951709 0.307003 0.000000,
vn -0.781161 0.624330 0.000000,
vn -0.538617 -0.842551 0.000000,
vn -0.538617 -0.842551 0.000000,
vn -0.793349 -0.608767 0.000000,
vn -0.793349 -0.608767 0.000000,
vn 0.000000 0.000000 1.000000,
vn 0.000000 0.000000 1.000000,
vn 0.000000 0.000000 1.000000,
vn 0.000000 0.000000 1.000000,
vn 0.000000 0.000000 1.000000,
vn 0.000000 0.000000 1.000000,
vn 0.000000 0.000000 1.000000,
vn 0.000000 0.000000 1.000000,
vn 0.000000 0.000000 1.000000,
vn 0.000000 0.000000 1.000000,
vn 0.000000 0.000000 1.000000,
vn 0.000000 0.000000 1.000000,
vn 0.000000 0.000000 1.000000,
vn -0.935215 -0.354080 0.000000,
vn -0.935215 -0.354080 0.000000,
vn -0.994521 -0.104538 0.000000,
vn -0.994521 -0.104538 0.000000,
vn -0.995787 0.091696 0.000000,
vn -0.995787 0.091696 0.000000,
vn 0.000000 -1.000000 0.000000,
vn 0.000000 -1.000000 0.000000,
vn 0.000000 0.000000 1.000000,
vn 0.000000 -1.000000 0.000000,
vn -1.000000 0.000000 0.000000,
vn -1.000000 0.000000 0.000000,
vn -1.000000 0.000000 0.000000,
vn -1.000000 0.000000 0.000000,
vn 0.000000 -1.000000 0.000000,
vn 0.000000 -1.000000 0.000000,
vn 0.000000 -1.000000 0.000000,
vn 0.000000 0.000000 1.000000,
vn 0.000000 0.000000 1.000000,
vn 0.000000 1.000000 0.000000,
vn -1.000000 0.000000 0.000000,
vn -1.000000 0.000000 0.000000,
vn 0.000000 0.000000 1.000000,
vn 0.000000 0.000000 1.000000,
vn 0.000000 0.000000 1.000000,
vn -1.000000 0.000000 0.000000,
vn -1.000000 0.000000 0.000000,
vn 0.000000 1.000000 0.000000,
vn 0.000000 0.000000 1.000000,
vn 0.000000 0.000000 1.000000,
vn 0.000000 1.000000 0.000000,
vn 0.000000 1.000000 0.000000,
vn 0.000000 0.000000 1.000000,
vn -1.000000 0.000000 0.000000,
vn 0.000000 -1.000000 0.000000,
vn 0.000000 -1.000000 0.000000,
vn 0.000000 -1.000000 0.000000,
vn 0.000000 0.000000 1.000000,
vn -1.000000 0.000000 0.000000,
vn -1.000000 0.000000 0.000000,
vn -1.000000 0.000000 0.000000,
vn -1.000000 0.000000 0.000000,
vn 0.000000 0.000000 1.000000,
vn 0.000000 -1.000000 0.000000,
vn 0.000000 -1.000000 0.000000,
vn 0.000000 -1.000000 0.000000,
vn 0.000000 1.000000 0.000000,
vn -1.000000 0.000000 0.000000,
vn -1.000000 0.000000 0.000000,
vn 0.000000 0.000000 -1.000000,
vn 0.000000 0.000000 -1.000000,
vn 0.000000 0.000000 -1.000000,
vn 0.000000 0.000000 -1.000000,
vn 0.000000 0.000000 -1.000000,
vn -1.000000 0.000000 0.000000,
vn -1.000000 0.000000 0.000000,
vn 0.000000 1.000000 0.000000,
vn 0.000000 1.000000 0.000000,
vn 0.000000 1.000000 0.000000,
vn -1.000000 0.000000 0.000000,
vn 0.970697 -0.240308 0.000000,
vn 0.970697 -0.240308 0.000000,
vn -0.969983 -0.243171 0.000000,
vn -0.969983 -0.243171 0.000000,
vn 0.000000 0.000000 -1.000000,
vn 0.000000 -1.000000 0.000000,
vn 0.000000 -1.000000 0.000000,
vn 0.000000 -1.000000 0.000000,
vn 0.000000 -1.000000 0.000000,
vn -0.958429 0.285331 0.000000,
vn -0.958429 0.285331 0.000000,
vn 0.000000 0.000000 -1.000000,
vn 0.000000 -1.000000 0.000000,
vn 0.000000 -1.000000 0.000000,
vn 0.000000 0.000000 -1.000000,
vn 0.000000 -1.000000 0.000000,
vn 0.000000 0.000000 -1.000000,
vn -1.000000 0.000000 0.000000,
vn -1.000000 0.000000 0.000000,
vn -1.000000 0.000000 0.000000,
vn -1.000000 0.000000 0.000000,
vn 0.000000 -1.000000 0.000000,
vn 0.000000 -1.000000 0.000000,
vn 0.000000 -1.000000 0.000000,
vn 0.000000 1.000000 0.000000,
vn 0.000000 0.000000 -1.000000,
vn -1.000000 0.000000 0.000000,
vn -1.000000 0.000000 0.000000,
vn 0.000000 0.000000 -1.000000,
vn -1.000000 0.000000 0.000000,
vn -1.000000 0.000000 0.000000,
vn 0.000000 0.000000 -1.000000,
vn 0.000000 0.000000 -1.000000,
vn 0.000000 1.000000 0.000000,
vn 0.000000 1.000000 0.000000,
vn 0.000000 1.000000 0.000000,
vn 0.000000 0.000000 -1.000000,
vn 0.000000 0.000000 -1.000000,
vn -1.000000 0.000000 0.000000,
vn 0.000000 0.000000 -1.000000,
vn 0.000000 0.000000 -1.000000,
vn -0.812671 0.582723 0.000000,
vn -0.812671 0.582723 0.000000,
vn 0.000000 0.000000 -1.000000,
vn -0.604675 0.796472 0.000000,
vn -0.604675 0.796472 0.000000,
vn -0.342616 0.939475 0.000000,
vn 0.000000 0.000000 -1.000000,
vn 0.000000 0.000000 -1.000000,
vn 0.000000 0.000000 -1.000000,
vn 0.000000 0.000000 -1.000000,
vn 0.000000 0.000000 -1.000000,
vn 0.000000 0.000000 -1.000000,
vn 0.000000 0.000000 -1.000000,
vn 0.437895 0.899026 0.000000,
vn 0.437895 0.899026 0.000000,
vn 0.000000 0.000000 -1.000000,
vn 0.000000 0.000000 -1.000000,
vn 0.672966 0.739674 0.000000,
vn 0.672966 0.739674 0.000000,
vn 0.000000 0.000000 -1.000000,
vn 0.854079 0.520144 0.000000,
vn 0.854079 0.520144 0.000000,
vn 0.000000 0.000000 -1.000000,
vn 0.000000 0.000000 -1.000000,
vn 0.000000 0.000000 -1.000000,
vn 0.000000 0.000000 -1.000000,
vn 0.875176 0.483805 0.000000,
vn 0.875176 0.483805 0.000000,
vn 0.000000 0.000000 -1.000000,
vn 0.000000 0.000000 -1.000000,
vn 0.000000 0.000000 -1.000000,
vn 0.000000 0.000000 -1.000000,
vn 0.980649 0.195774 0.000000,
vn 0.980649 0.195774 0.000000,
vn 0.000000 0.000000 -1.000000,
vn 0.356170 0.934421 0.000000,
vn 0.356170 0.934421 0.000000,
vn 0.000000 0.000000 -1.000000,
vn 0.416036 0.909348 0.000000,
vn 0.416036 0.909348 0.000000,
vn 0.000000 0.000000 -1.000000,
vn 0.000000 0.000000 -1.000000,
vn 0.930200 0.367052 0.000000,
vn 0.930200 0.367052 0.000000,
vn 0.929033 -0.369997 0.000000,
vn 0.591788 0.806094 0.000000,
vn 0.591788 0.806094 0.000000,
vn 0.929033 -0.369997 0.000000,
vn 0.554009 -0.832511 0.000000,
vn 0.554009 -0.832511 0.000000,
vn 0.163119 -0.986606 0.000000,
vn 0.163119 -0.986606 0.000000,
vn 0.000000 0.000000 -1.000000,
vn -0.234325 -0.972158 0.000000,
vn -0.234325 -0.972158 0.000000,
vn 0.000000 0.000000 -1.000000,
vn 0.000000 0.000000 -1.000000,
vn 0.077871 -0.996963 0.000000,
vn 0.077871 -0.996963 0.000000,
vn 0.000000 0.000000 -1.000000,
vn -0.699358 -0.714771 0.000000,
vn -0.699358 -0.714771 0.000000,
vn 0.000000 0.000000 -1.000000,
vn -0.961482 -0.274867 0.000000,
vn -0.961482 -0.274867 0.000000,
vn 0.000000 0.000000 -1.000000,
vn -0.354760 -0.934957 0.000000,
vn -0.636098 -0.771608 0.000000,
vn 0.000000 0.000000 -1.000000,
vn 0.000000 0.000000 -1.000000,
vn -0.636098 -0.771608 0.000000,
vn -0.825724 -0.564075 0.000000,
vn -0.825724 -0.564075 0.000000,
vn 0.000000 0.000000 -1.000000,
vn 0.000000 0.000000 -1.000000,
vn 0.000000 0.000000 -1.000000,
vn -0.945768 -0.324843 0.000000,
vn -0.945768 -0.324843 0.000000,
vn 0.000000 0.000000 -1.000000,
vn 0.000000 0.000000 -1.000000,
vn -0.994910 -0.100771 0.000000,
vn -0.994910 -0.100771 0.000000,
vn -0.993433 0.114420 0.000000,
vn -0.993433 0.114420 0.000000,
vn -0.935988 0.352031 0.000000,
vn -0.935988 0.352031 0.000000,
vn 0.193615 -0.979880 0.048463,
vn 0.193720 -0.979861 0.048430,
vn 0.986982 0.160833 0.000000,
vn 0.986982 0.160833 0.000000,
vn -0.193720 -0.979861 -0.048430,
vn 0.993025 -0.117901 0.000000,
vn 0.993025 -0.117901 0.000000,
vn 0.934960 -0.354754 0.000000,
vn 0.934960 -0.354754 0.000000,
vn 0.806877 -0.590720 0.000000,
vn 0.806877 -0.590720 0.000000,
vn -0.813186 -0.545366 -0.203234,
vn -0.354760 -0.934957 0.000000,
vn -0.952517 -0.189842 -0.238057,
vn -0.952517 -0.189842 -0.238057,
vn -0.405371 -0.914152 0.000000,
vn -0.405371 -0.914152 0.000000,
vn 0.594346 -0.804209 0.000000,
vn -0.922040 -0.387095 0.000000,
vn -0.922040 -0.387095 0.000000,
vn 0.594346 -0.804209 0.000000,
vn 0.326205 -0.945299 0.000000,
vn 0.326205 -0.945299 0.000000,
vn -0.931057 0.364874 0.000000,
vn -0.931057 0.364874 0.000000,
vn 0.088122 -0.996110 0.000000,
vn 0.088122 -0.996110 0.000000,
vn -0.131142 -0.991364 0.000000,
vn -0.131142 -0.991364 0.000000,
vn -0.549004 -0.824453 -0.137377,
vn -0.812906 -0.545717 -0.203413,
vn -0.812906 -0.545717 -0.203413,
vn -0.474631 -0.880185 0.000000,
vn -0.474631 -0.880185 0.000000,
vn -0.330350 0.943858 0.000000,
vn -0.330350 0.943858 0.000000,
vn 0.030849 0.000234 -0.999524,
vn -1.000000 0.000000 0.000000,
vn 0.349404 0.936972 0.000000,
vn 0.349404 0.936972 0.000000,
vn -0.497046 -0.867724 0.000000,
vn 0.850094 0.526631 0.000000,
vn 0.850094 0.526631 0.000000,
vn 0.918484 -0.395458 0.000000,
vn -0.072768 0.997349 0.000000,
vn 0.751719 -0.659484 0.000000,
vn 0.751719 -0.659484 0.000000,
vn 0.443180 -0.896433 0.000000,
vn 0.443180 -0.896433 0.000000,
vn 0.970873 0.239593 0.000000,
vn 0.970873 0.239593 0.000000,
vn 0.203656 -0.979043 0.000000,
vn 0.203656 -0.979043 0.000000,
vn -0.820746 -0.571293 0.000000,
vn -0.820746 -0.571293 0.000000,
vn 0.000000 -1.000000 0.000000,
vn 0.000000 -1.000000 0.000000,
vn -0.973358 -0.229292 0.000000,
vn -0.973358 -0.229292 0.000000,
vn -0.413309 0.910591 0.000000,
vn -0.072768 0.997349 0.000000,
vn 0.000000 1.000000 0.000000,
vn 0.000000 1.000000 0.000000,
vn 0.357038 0.934090 0.000000,
vn 0.357038 0.934090 0.000000,
vn 0.864237 0.503084 0.000000,
vn 0.864237 0.503084 0.000000,
vn 0.843520 0.537098 0.000000,
vn 0.843520 0.537098 0.000000,
vn 0.917542 0.397639 0.000000,
vn 0.984545 0.175130 0.000000,
vn 0.984545 0.175130 0.000000,
vn -1.000000 0.000000 0.000000,
vn 0.990481 -0.137650 0.000000,
vn 0.990481 -0.137650 0.000000,
vn 0.000000 1.000000 0.000000,
vn 0.000000 1.000000 0.000000,
vn 0.915315 -0.402739 0.000000,
vn 0.915315 -0.402739 0.000000,
vn 0.113547 0.993533 0.000000,
vn 0.113547 0.993533 0.000000,
vn 0.365476 0.930821 0.000000,
vn 0.365476 0.930821 0.000000,
vn 0.757249 -0.653127 0.000000,
vn 0.757249 -0.653127 0.000000,
vn 0.607450 0.794358 0.000000,
vn 0.607450 0.794358 0.000000,
vn 0.545769 -0.837936 0.000000,
vn 0.800835 0.598885 0.000000,
vn 0.800835 0.598885 0.000000,
vn -0.514768 0.857329 0.000000,
vn -0.514768 0.857329 0.000000,
vn 0.911048 0.412299 0.000000,
vn 0.911048 0.412299 0.000000,
vn 0.989833 0.142234 0.000000,
vn 0.989833 0.142234 0.000000,
vn 0.613941 0.789352 0.000000,
vn 0.613941 0.789352 0.000000,
vn 0.992216 -0.124529 0.000000,
vn 0.992216 -0.124529 0.000000,
vn -0.161764 0.986829 0.000000,
vn 0.918484 -0.395458 0.000000,
vn -0.138551 -0.990355 0.000000,
vn -0.138551 -0.990355 0.000000,
vn 0.147256 0.989098 0.000000,
vn 0.534235 0.845336 0.000000,
vn 0.534235 0.845336 0.000000,
vn 0.000000 -1.000000 0.000000,
vn 0.000000 -1.000000 0.000000,
vn 0.719346 0.694652 0.000000,
vn 0.719346 0.694652 0.000000,
vn 0.000000 0.000000 1.000000,
vn 0.000000 0.000000 1.000000,
vn 0.572891 -0.819631 0.000000,
vn 0.572891 -0.819631 0.000000,
vn 0.000000 0.000000 1.000000,
vn 0.752171 0.658968 0.000000,
vn 0.000000 0.000000 1.000000,
vn 0.000000 0.000000 1.000000,
vn 0.000000 0.000000 1.000000,
vn 0.000000 0.000000 1.000000,
vn 0.000000 0.000000 1.000000,
vn 0.000000 0.000000 1.000000,
vn 0.000000 0.000000 1.000000,
vn 0.000000 0.000000 1.000000,
vn 0.466409 -0.884569 0.000000,
vn 0.466409 -0.884569 0.000000,
vn 0.000000 0.000000 1.000000,
vn 0.000000 0.000000 1.000000,
vn 0.000000 0.000000 1.000000,
vn 0.314036 -0.949411 0.000000,
vn 0.314036 -0.949411 0.000000,
vn 0.000000 0.000000 1.000000,
vn 0.000000 0.000000 1.000000,
vn 0.117547 -0.993067 0.000000,
vn 0.117547 -0.993067 0.000000,
vn 0.000000 0.000000 1.000000,
vn 0.000000 0.000000 1.000000,
vn -0.090108 -0.995932 0.000000,
vn -0.090108 -0.995932 0.000000,
vn 0.000000 0.000000 1.000000,
vn 0.000000 0.000000 1.000000,
vn 0.000000 0.000000 1.000000,
vn 0.000000 0.000000 1.000000,
vn -0.291963 -0.956430 0.000000,
vn -0.291963 -0.956430 0.000000,
vn 0.000000 0.000000 1.000000,
vn -0.500020 -0.866014 0.000000,
vn -0.500020 -0.866014 0.000000,
vn 0.000000 0.000000 1.000000,
vn 0.000000 0.000000 1.000000,
vn 0.000000 0.000000 1.000000,
vn -0.676625 -0.736328 0.000000,
vn -0.676625 -0.736328 0.000000,
vn 0.000000 0.000000 1.000000,
vn -0.849719 -0.527235 0.000000,
vn -0.849719 -0.527235 0.000000,
vn 0.000000 0.000000 1.000000,
vn 0.000000 0.000000 1.000000,
vn -0.961920 -0.273332 0.000000,
vn -0.961920 -0.273332 0.000000,
vn 1.000000 0.000000 0.000000,
vn 1.000000 0.000000 0.000000,
vn -0.996143 -0.087743 0.000000,
vn -0.996143 -0.087743 0.000000,
vn -0.992820 0.119617 0.000000,
vn -0.992820 0.119617 0.000000,
vn -0.933857 0.357647 0.000000,
vn -0.933857 0.357647 0.000000,
vn -0.268574 -0.963259 0.000000,
vn 0.951054 -0.309026 0.000000,
vn 0.951054 -0.309026 0.000000,
vn 0.752171 0.658968 0.000000,
vn -0.810679 0.585491 0.000000,
vn -0.810679 0.585491 0.000000,
vn 0.812906 -0.545717 0.203413,
vn 0.812906 -0.545717 0.203413,
vn -0.698851 0.715267 0.000000,
vn -0.698851 0.715267 0.000000,
vn 0.545769 -0.837936 0.000000,
vn 0.549324 -0.824254 0.137289,
vn -0.744181 -0.667978 0.000000,
vn -0.744181 -0.667978 0.000000,
vn -0.853144 0.521676 0.000000,
vn 0.030668 -0.000114 -0.999530,
vn -0.665313 0.746565 0.000000,
vn -0.665313 0.746565 0.000000,
vn -0.596324 -0.802744 0.000000,
vn -0.596324 -0.802744 0.000000,
vn -0.650417 -0.759578 0.000000,
vn -0.650417 -0.759578 0.000000,
vn 0.000000 0.000000 -1.000000,
vn 0.000000 0.000000 -1.000000,
vn 0.000000 0.000000 -1.000000,
vn 0.000000 0.000000 -1.000000,
vn 0.000000 0.000000 -1.000000,
vn 0.000000 0.000000 -1.000000,
vn 0.000000 0.000000 -1.000000,
vn 0.000000 0.000000 -1.000000,
vn 0.000000 0.000000 -1.000000,
vn 0.000000 0.000000 -1.000000,
vn 0.000000 0.000000 -1.000000,
vn 0.000000 0.000000 -1.000000,
vn 0.000000 0.000000 -1.000000,
vn 0.000000 0.000000 -1.000000,
vn 0.000000 0.000000 -1.000000,
vn 0.000000 0.000000 -1.000000,
vn 0.000000 0.000000 -1.000000,
vn 0.000000 0.000000 -1.000000,
vn 0.000000 0.000000 -1.000000,
vn 0.000000 0.000000 -1.000000,
vn 0.000000 0.000000 -1.000000,
vn 0.000000 0.000000 -1.000000,
vn 0.000000 0.000000 -1.000000,
vn 0.000000 0.000000 -1.000000,
vn 0.000000 0.000000 -1.000000,
vn 0.000000 0.000000 -1.000000,
vn 0.952451 0.189830 0.238331,
vn 0.952421 0.190352 0.238033,
vn 0.000000 0.000000 -1.000000,
vn 0.000000 0.000000 -1.000000,
vn 0.000000 0.000000 -1.000000,
vn 0.000000 0.000000 -1.000000,
vn 0.952517 -0.189842 0.238057,
vn 0.030728 -0.000031 -0.999528,
vn 0.812949 0.545741 0.203175,
vn 0.000000 0.000000 -1.000000,
vn 0.000000 0.000000 -1.000000,
vn 0.030488 -0.000007 -0.999535,
vn 0.000000 0.000000 -1.000000,
vn 0.000000 0.000000 -1.000000,
vn 0.000000 0.000000 -1.000000,
vn 0.000000 0.000000 -1.000000,
vn 0.000000 0.000000 -1.000000,
vn 0.000000 0.000000 -1.000000,
vn 0.030515 0.000073 -0.999534,
vn 0.000000 0.000000 -1.000000,
vn 0.000000 0.000000 -1.000000,
vn 0.000000 0.000000 -1.000000,
vn 0.000000 0.000000 -1.000000,
vn 0.194136 0.979770 0.048593,
vn 0.952451 -0.189830 0.238331,
vn 0.952451 -0.189830 0.238331,
vn 0.549065 -0.824410 0.137392,
vn 0.030701 0.000520 -0.999528,
vn -0.194138 0.979773 -0.048520,
vn 0.812906 0.545717 0.203413,
vn -0.194265 0.979743 -0.048625,
vn 0.952451 0.189830 0.238331,
vn 0.952451 0.189830 0.238331,
vn 0.194136 0.979770 0.048593,
vn 0.812906 0.545717 0.203413,
vn 0.549304 0.824233 0.137494,
vn 0.030488 -0.000007 -0.999535,
vn 0.000000 -1.000000 0.000000,
vn 0.030515 0.000073 -0.999534,
vn 0.030475 0.000307 -0.999536,
vn 0.030702 0.000206 -0.999529,
vn 0.030120 0.000000 -0.999546,
vn -0.549020 0.824470 -0.137213,
vn 0.031147 0.000438 -0.999515,
vn 0.031062 -0.000279 -0.999517,
vn 0.030302 0.000440 -0.999541,
vn 0.030455 0.000308 -0.999536,
vn 0.030221 -0.000042 -0.999543,
vn 0.030120 0.000000 -0.999546,
vn -0.812906 -0.545717 -0.203413,
vn 0.030463 -0.000319 -0.999536,
vn 0.031155 -0.000502 -0.999514,
vn 0.031235 0.000000 -0.999512,
vn -0.813186 -0.545366 -0.203234,
vn 0.030701 -0.000520 -0.999528,
vn 0.030264 0.000499 -0.999542,
vn -0.813186 -0.545366 -0.203234,
vn 0.030856 0.000218 -0.999524,
vn -1.000000 0.000000 0.000000,
vn 0.030221 0.000042 -0.999543,
vn 0.030120 0.000000 -0.999546,
vn 0.654931 -0.755689 0.000000,
vn 0.654931 -0.755689 0.000000,
vn 0.030302 0.000440 -0.999541,
vn 0.213064 -0.977038 0.000000,
vn 0.116974 0.993135 0.000000,
vn -0.549020 0.824470 -0.137213,
vn 0.412888 0.910782 0.000000,
vn 0.412888 0.910782 0.000000,
vn 0.712463 0.701709 0.000000,
vn 0.712463 0.701709 0.000000,
vn 0.885563 0.464520 0.000000,
vn -0.993797 0.111206 0.000000,
vn -0.993797 0.111206 0.000000,
vn -0.194138 0.979773 -0.048520,
vn -0.911635 0.411001 0.000000,
vn -0.911635 0.411001 0.000000,
vn 0.030660 0.000000 -0.999530,
vn -0.674892 0.737917 0.000000,
vn -0.674892 0.737917 0.000000,
vn -0.241866 0.970310 0.000000,
vn -0.241866 0.970310 0.000000,
vn -0.813143 0.545343 -0.203472,
vn 0.255494 0.966811 0.000000,
vn 0.250334 -0.968159 0.000000,
vn -0.251634 -0.967822 0.000000,
vn -0.251634 -0.967822 0.000000,
vn -0.686916 -0.726737 0.000000,
vn -0.686916 -0.726737 0.000000,
vn -0.812949 0.545741 -0.203175,
vn -0.912777 -0.408457 0.000000,
vn -0.912777 -0.408457 0.000000,
vn -0.993544 -0.113450 0.000000,
vn -0.993544 -0.113450 0.000000,
vn 0.000000 0.000000 1.000000,
vn 0.000000 0.000000 1.000000,
vn 0.673010 -0.739633 0.000000,
vn 0.885563 0.464520 0.000000,
vn 0.000000 0.000000 1.000000,
vn 0.000000 0.000000 1.000000,
vn 0.000000 0.000000 1.000000,
vn 0.000000 0.000000 1.000000,
vn 0.970197 0.242316 0.000000,
vn 0.970197 0.242316 0.000000,
vn 0.997867 0.065274 0.000000,
vn 0.997867 0.065274 0.000000,
vn 0.000000 0.000000 1.000000,
vn 0.000000 0.000000 1.000000,
vn 0.995307 -0.096766 0.000000,
vn 0.995307 -0.096766 0.000000,
vn -0.849160 0.528136 0.000000,
vn 0.000000 0.000000 1.000000,
vn 0.000000 0.000000 1.000000,
vn 0.000000 0.000000 1.000000,
vn -0.658617 0.752478 0.000000,
vn -0.658617 0.752478 0.000000,
vn -0.388885 0.921286 0.000000,
vn 0.255494 0.966811 0.000000,
vn 0.000000 0.000000 1.000000,
vn 0.000000 0.000000 1.000000,
vn 0.000000 0.000000 1.000000,
vn 0.000000 0.000000 1.000000,
vn 0.000000 0.000000 1.000000,
vn 0.695203 0.718814 0.000000,
vn 0.695203 0.718814 0.000000,
vn 0.921755 0.387773 0.000000,
vn 0.921755 0.387773 0.000000,
vn 0.994597 0.103813 0.000000,
vn 0.994597 0.103813 0.000000,
vn 0.994813 -0.101723 0.000000,
vn 0.994813 -0.101723 0.000000,
vn 0.000000 0.000000 1.000000,
vn 0.000000 0.000000 1.000000,
vn 0.000000 0.000000 1.000000,
vn 0.919489 -0.393115 0.000000,
vn 0.919489 -0.393115 0.000000,
vn 0.000000 0.000000 1.000000,
vn 0.000000 0.000000 1.000000,
vn 0.686138 -0.727472 0.000000,
vn 0.686138 -0.727472 0.000000,
vn 0.000000 0.000000 1.000000,
vn 0.250334 -0.968159 0.000000,
vn -0.656633 -0.754210 0.000000,
vn -0.889431 -0.457069 0.000000,
vn -0.889431 -0.457069 0.000000,
vn -0.990534 -0.137265 0.000000,
vn -0.990534 -0.137265 0.000000,
vn 0.000000 0.000000 1.000000,
vn 0.000000 0.000000 1.000000,
vn -0.995115 0.098722 0.000000,
vn -0.995115 0.098722 0.000000,
vn -0.950739 0.309993 0.000000,
vn -0.950739 0.309993 0.000000,
vn -0.849160 0.528136 0.000000,
vn 0.000000 0.000000 1.000000,
vn 0.000000 0.000000 1.000000,
vn 0.000000 0.000000 1.000000,
vn 0.000000 0.000000 1.000000,
vn 0.000000 0.000000 1.000000,
vn 0.000000 0.000000 1.000000,
vn 0.000000 0.000000 1.000000,
vn 0.673010 -0.739633 0.000000,
vn 0.000000 0.000000 1.000000,
vn -0.988372 0.152057 0.000000,
vn 0.242242 -0.970216 0.000000,
vn 0.242242 -0.970216 0.000000,
vn -0.988372 0.152057 0.000000,
vn -0.816968 0.576683 0.000000,
vn -0.816968 0.576683 0.000000,
vn -0.336026 0.941853 0.000000,
vn -0.336026 0.941853 0.000000,
vn 0.000000 0.000000 1.000000,
vn 0.000000 0.000000 1.000000,
vn 0.427413 0.904057 0.000000,
vn 0.921085 -0.389361 0.000000,
vn 0.921085 -0.389361 0.000000,
vn -0.235001 -0.971995 0.000000,
vn -0.235001 -0.971995 0.000000,
vn -0.656633 -0.754210 0.000000,
vn 0.000000 0.000000 1.000000,
vn 0.000000 0.000000 1.000000,
vn 0.000000 0.000000 1.000000,
vn 0.000000 0.000000 1.000000,
vn 0.000000 0.000000 1.000000,
vn 0.000000 0.000000 1.000000,
vn 0.000000 0.000000 1.000000,
vn 0.000000 0.000000 1.000000,
vn 0.427413 0.904057 0.000000,
vn -0.152057 0.988372 0.000000,
vn -0.152057 0.988372 0.000000,
vn 0.941840 0.336062 0.000000,
vn 0.941840 0.336062 0.000000,
vn 0.000000 0.000000 1.000000,
vn -0.659083 -0.752070 0.000000,
vn -0.659083 -0.752070 0.000000,
vn 0.000000 0.000000 1.000000,
vn -0.922949 -0.384922 0.000000,
vn -0.922949 -0.384922 0.000000,
vn 0.897780 -0.440445 0.000000,
vn 0.000000 0.000000 1.000000,
vn 0.000000 -1.000000 0.000000,
vn 0.000000 -1.000000 0.000000,
vn 0.213064 -0.977038 0.000000,
vn 0.000000 0.000000 1.000000,
vn 0.000000 0.000000 1.000000,
vn -0.180104 -0.983647 0.000000,
vn -0.180104 -0.983647 0.000000,
vn 0.000000 0.000000 1.000000,
vn 0.000000 0.000000 1.000000,
vn 0.000000 0.000000 1.000000,
vn 0.000000 0.000000 1.000000,
vn 0.000000 0.000000 1.000000,
vn 0.000000 0.000000 1.000000,
vn 0.000000 0.000000 1.000000,
vn 0.000000 0.000000 1.000000,
vn 0.000000 0.000000 1.000000,
vn 0.000000 0.000000 1.000000,
vn 0.000000 0.000000 1.000000,
vn 0.000000 0.000000 1.000000,
vn 0.000000 0.000000 1.000000,
vn 0.000000 0.000000 1.000000,
vn 0.000000 0.000000 1.000000,
vn 0.000000 0.000000 1.000000,
vn 0.000000 0.000000 1.000000,
vn 0.000000 0.000000 1.000000,
vn 0.000000 0.000000 1.000000,
vn 0.000000 0.000000 1.000000,
vn 0.000000 0.000000 1.000000,
vn 0.000000 0.000000 1.000000,
vn 0.000000 0.000000 1.000000,
vn 0.000000 0.000000 1.000000,
vn 0.000000 0.000000 1.000000,
vn 0.000000 0.000000 1.000000,
vn 0.000000 0.000000 1.000000,
vn 0.000000 0.000000 1.000000,
vn 0.000000 0.000000 1.000000,
vn 0.000000 0.000000 1.000000,
vn 0.000000 0.000000 1.000000,
vn 0.000000 0.000000 1.000000,
vn 0.000000 0.000000 1.000000,
vn 0.000000 0.000000 1.000000,
vn 0.000000 0.000000 1.000000,
vn 0.000000 0.000000 1.000000,
vn 0.000000 0.000000 1.000000,
vn 0.000000 0.000000 1.000000,
vn 0.000000 0.000000 1.000000,
vn 0.000000 0.000000 1.000000,
vn 0.000000 0.000000 1.000000,
vn 0.000000 0.000000 1.000000,
vn 0.000000 0.000000 1.000000,
vn 0.000000 0.000000 1.000000,
vn 0.000000 0.000000 1.000000,
vn 0.000000 0.000000 1.000000,
vn 0.000000 0.000000 1.000000,
vn 0.000000 0.000000 1.000000,
vn 0.000000 0.000000 1.000000,
vn 0.000000 0.000000 1.000000,
vn 0.000000 0.000000 1.000000,
vn 0.000000 0.000000 1.000000,
vn 0.000000 0.000000 1.000000,
vn 0.000000 0.000000 1.000000,
vn 0.000000 0.000000 1.000000,
vn 0.000000 0.000000 1.000000,
vn 0.000000 0.000000 1.000000,
vn 0.000000 0.000000 1.000000,
vn 0.000000 0.000000 1.000000,
vn 0.000000 0.000000 1.000000,
vn 0.000000 0.000000 1.000000,
vn 0.000000 0.000000 1.000000,
vn 0.000000 0.000000 1.000000,
vn 0.000000 0.000000 1.000000,
vn 0.000000 0.000000 1.000000,
vn 0.000000 0.000000 1.000000,
vn 0.000000 0.000000 1.000000,
vn 0.000000 1.000000 0.000000,
vn -1.000000 0.000000 0.000000,
vn -1.000000 0.000000 0.000000,
vn -1.000000 0.000000 0.000000,
vn 1.000000 0.000000 0.000000,
vn 1.000000 0.000000 0.000000,
vn 0.000000 0.000000 1.000000,
vn 0.000000 0.000000 1.000000,
vn 0.000000 0.000000 1.000000,
vn 0.000000 1.000000 0.000000,
vn 0.000000 1.000000 0.000000,
vn 0.000000 -1.000000 0.000000,
vn 0.000000 -1.000000 0.000000,
vn -1.000000 0.000000 0.000000,
vn 0.000000 0.000000 1.000000,
vn 0.000000 0.000000 1.000000,
vn 0.116974 0.993135 0.000000,
vn 0.000000 0.000000 1.000000,
vn -0.388885 0.921286 0.000000,
vn -0.112666 0.993633 0.000000,
vn -0.112666 0.993633 0.000000,
vn 0.000000 0.000000 1.000000,
vn 0.000000 0.000000 1.000000,
vn 0.000000 0.000000 1.000000,
vn 0.000000 0.000000 1.000000,
vn 0.000000 0.000000 1.000000,
vn 0.000000 0.000000 1.000000,
vn 0.000000 0.000000 1.000000,
vn 0.000000 0.000000 1.000000,
vn 0.000000 0.000000 1.000000,
vn 0.000000 0.000000 1.000000,
vn 0.000000 0.000000 1.000000,
vn 0.952517 -0.189842 0.238057,
vn 0.000000 0.000000 -1.000000,
vn 0.000000 0.000000 -1.000000,
vn 0.000000 0.000000 1.000000,
vn -0.952421 0.190352 -0.238033,
vn -0.952451 0.189830 -0.238331,
vn 0.000000 0.000000 1.000000,
vn 0.000000 0.000000 1.000000,
vn 0.000000 0.000000 1.000000,
vn 0.000000 0.000000 1.000000,
vn 0.000000 0.000000 1.000000,
vn 0.000000 0.000000 1.000000,
vn 0.000000 0.000000 1.000000,
vn 0.000000 0.000000 1.000000,
vn 0.000000 0.000000 1.000000,
vn 0.000000 0.000000 1.000000,
vn 0.000000 0.000000 1.000000,
vn 0.000000 0.000000 1.000000,
vn 0.000000 0.000000 1.000000,
vn 0.000000 0.000000 1.000000,
vn 0.000000 0.000000 1.000000,
vn 0.000000 0.000000 1.000000,
vn 0.000000 0.000000 1.000000,
vn 0.000000 0.000000 1.000000,
vn 0.000000 0.000000 1.000000,
vn 0.030479 -0.000284 -0.999535,
vn 0.000000 0.000000 1.000000,
vn 0.000000 0.000000 1.000000,
vn 0.000000 0.000000 1.000000,
vn 0.000000 0.000000 1.000000,
vn 0.000000 0.000000 1.000000,
vn 0.000000 0.000000 1.000000,
vn 0.000000 0.000000 1.000000,
vn 0.030636 -0.000747 -0.999530,
vn 0.000000 0.000000 1.000000,
vn 0.000000 0.000000 1.000000,
vn 0.000000 0.000000 1.000000,
vn 0.000000 0.000000 1.000000,
vn 0.000000 0.000000 1.000000,
vn 0.000000 0.000000 1.000000,
vn 0.000000 0.000000 1.000000,
vn -0.813143 0.545343 -0.203472,
vn 0.030669 -0.000094 -0.999530,
vn 0.000000 0.000000 1.000000,
vn 0.000000 0.000000 1.000000,
vn 0.000000 0.000000 1.000000,
vn 0.000000 0.000000 1.000000,
vn 0.000000 0.000000 1.000000,
vn 0.000000 0.000000 1.000000,
vn 0.000000 0.000000 1.000000,
vn 0.000000 0.000000 1.000000,
vn 0.000000 0.000000 1.000000,
vn 0.000000 0.000000 1.000000,
vn 0.000000 0.000000 1.000000,
vn 0.030728 0.000552 -0.999528,
vn 0.030935 -0.000027 -0.999521,
vn 0.000000 0.000000 1.000000,
vn 0.000000 0.000000 1.000000,
vn 0.000000 0.000000 1.000000,
vn 0.000000 0.000000 1.000000,
vn 0.000000 0.000000 1.000000,
vn 0.000000 0.000000 1.000000,
vn 0.000000 0.000000 1.000000,
vn 0.000000 0.000000 1.000000,
vn 0.000000 0.000000 1.000000,
vn 0.000000 0.000000 1.000000,
vn 0.030668 -0.000114 -0.999530,
vn 0.030463 -0.000319 -0.999536,
vn 0.000000 0.000000 1.000000,
vn 0.030463 -0.000319 -0.999536,
vn 0.030253 -0.000055 -0.999542,
vn 0.193615 -0.979880 0.048463,
vn 0.000000 0.000000 1.000000,
vn 0.193720 -0.979861 0.048430,
vn 0.193720 -0.979861 0.048430,
vn 0.000000 0.000000 1.000000,
vn 0.000000 0.000000 1.000000,
vn 0.030619 -0.000206 -0.999531,
vn 0.031200 0.000000 -0.999513,
vn 0.000000 0.000000 1.000000,
vn 0.549065 -0.824410 0.137392,
vn 0.549259 -0.824293 0.137315,
vn 0.000000 0.000000 1.000000,
vn 0.000000 0.000000 1.000000,
vn 0.000000 0.000000 1.000000,
vn 0.030205 -0.000425 -0.999544,
vn 0.030678 0.000000 -0.999529,
vn 0.000000 0.000000 1.000000,
vn 0.000000 0.000000 1.000000,
vn -0.194136 0.979771 -0.048578,
vn 0.000000 0.000000 1.000000,
vn 0.000000 0.000000 1.000000,
vn 0.000000 0.000000 1.000000,
vn 0.000000 0.000000 1.000000,
vn 0.000000 0.000000 1.000000,
vn -0.194136 0.979771 -0.048578,
vn 0.000000 0.000000 1.000000,
vn 0.000000 0.000000 1.000000,
vn -0.194136 0.979771 -0.048578,
vn 0.000000 0.000000 1.000000,
vn 0.000000 0.000000 1.000000,
vn 0.000000 0.000000 1.000000,
vn 0.030660 0.000000 -0.999530,
vn 0.000000 0.000000 1.000000,
vn 0.000000 0.000000 1.000000,
vn 0.000000 0.000000 1.000000,
vn 0.000000 -1.000000 0.000000,
vn 0.000000 0.000000 -1.000000,
vn 0.030463 0.000319 -0.999536,
vn 0.000000 0.000000 -1.000000,
vn 0.030720 0.000212 -0.999528,
vn 0.000000 0.000000 -1.000000,
vn 0.000000 -1.000000 0.000000,
vn 0.000000 0.000000 -1.000000,
vn 0.030736 0.000254 -0.999528,
vn 0.000000 0.000000 -1.000000,
vn 0.000000 0.000000 -1.000000,
vn 0.000000 0.000000 -1.000000,
vn 0.031118 0.000412 -0.999516,
vn 0.031118 0.000412 -0.999516,
vn 0.031118 0.000412 -0.999516,
vn 0.000000 0.000000 -1.000000,
vn 0.000000 0.000000 -1.000000,
vn 0.000000 0.000000 -1.000000,
vn 0.000000 0.000000 -1.000000,
vn 0.000000 0.000000 -1.000000,
vn 0.000000 0.000000 -1.000000,
vn 0.000000 0.000000 -1.000000,
vn 0.000000 0.000000 -1.000000,
vn 0.000000 0.000000 -1.000000,
vn -0.549004 -0.824453 -0.137377,
vn 0.000000 0.000000 -1.000000,
vn 0.000000 0.000000 -1.000000,
vn 0.000000 0.000000 -1.000000,
vn 0.000000 0.000000 -1.000000,
vn 0.000000 0.000000 -1.000000,
vn 0.000000 0.000000 -1.000000,
vn -0.812906 -0.545717 -0.203413,
vn -0.952517 -0.189842 -0.238057,
vn 0.000000 1.000000 0.000000,
vn -0.952355 -0.190340 -0.238307,
vn 0.000000 1.000000 0.000000,
vn 0.000000 1.000000 0.000000,
vn -0.193615 -0.979880 -0.048463,
vn -0.549004 -0.824453 -0.137377,
vn 1.000000 0.000000 0.000000,
vn 1.000000 0.000000 0.000000,
vn 1.000000 0.000000 0.000000,
vn 1.000000 0.000000 0.000000,
vn 1.000000 0.000000 0.000000,
vn -1.000000 0.000000 0.000000,
vn -1.000000 0.000000 0.000000,
vn 0.000000 0.000000 1.000000,
vn 0.000000 -1.000000 0.000000,
vn 0.000000 -1.000000 0.000000,
vn 1.000000 0.000000 0.000000,
vn 0.000000 -1.000000 0.000000,
vn 0.000000 -1.000000 0.000000,
vn 0.000000 -1.000000 0.000000,
vn 0.030728 -0.000031 -0.999528,
vn 0.000000 -1.000000 0.000000,
vn 0.030302 0.000440 -0.999541,
vn 0.000000 -1.000000 0.000000,
vn 0.000000 -1.000000 0.000000,
vn 0.030463 0.000319 -0.999536,
vn 0.030463 0.000319 -0.999536,
vn 0.031062 -0.000279 -0.999517,
vn 0.031062 -0.000279 -0.999517,
vn 0.030488 -0.000007 -0.999535,
vn -1.000000 0.000000 0.000000,
vn -1.000000 0.000000 0.000000,
vn -1.000000 0.000000 0.000000,
vn -1.000000 0.000000 0.000000,
vn -1.000000 0.000000 0.000000,
vn -1.000000 0.000000 0.000000,
vn 0.030728 -0.000524 -0.999528,
vn 1.000000 0.000000 0.000000,
vn 1.000000 0.000000 0.000000,
vn 0.030120 0.000000 -0.999546,
vn 0.030120 0.000000 -0.999546,
vn 0.031200 0.000000 -0.999513,
vn 0.030221 -0.000042 -0.999543,
vn 1.000000 0.000000 0.000000,
vn 0.030275 -0.000506 -0.999542,
vn 1.000000 0.000000 0.000000,
vn 1.000000 0.000000 0.000000,
vn 0.813143 -0.545343 0.203472,
vn 0.030487 -0.000295 -0.999535,
vn 0.030715 0.000555 -0.999528,
vn 0.031200 0.000000 -0.999513,
vn 0.548999 -0.824449 0.137417,
vn 0.030701 -0.000520 -0.999528,
vn 0.193615 -0.979880 0.048463,
vn 0.030715 -0.000555 -0.999528,
vn 0.193615 -0.979880 0.048463,
vn 0.031200 0.000000 -0.999513,
vn 0.193720 -0.979861 0.048430,
vn 0.030701 0.000520 -0.999528,
vn 0.030302 -0.000440 -0.999541,
vn 0.549020 0.824470 0.137213,
vn 0.030120 0.000000 -0.999546,
vn 0.813143 0.545343 0.203472,
vn 0.030487 0.000295 -0.999535,
vn 0.812949 0.545741 0.203175,
vn 0.030302 0.000440 -0.999541,
vn 0.952451 0.189830 0.238331,
vn 0.030221 0.000042 -0.999543,
vn 0.952355 -0.190340 0.238307,
vn 0.030275 0.000506 -0.999542,
vn -0.549020 0.824470 -0.137213,
vn 0.952517 -0.189842 0.238057,
vn -0.549247 0.824281 -0.137438,
vn 0.194136 0.979770 0.048593,
vn 0.549304 0.824233 0.137494,
vn 0.030728 -0.000014 -0.999528,
vn 0.031142 -0.000470 -0.999515,
vn 0.549020 0.824470 0.137213,
vn -0.193641 -0.979875 -0.048455,
vn -0.193615 -0.979880 -0.048463,
vn -0.549263 -0.824297 -0.137274,
vn 0.000000 1.000000 0.000000,
vn 0.000000 1.000000 0.000000,
vn -0.813186 -0.545366 -0.203234,
vn 0.000000 1.000000 0.000000,
vn 0.000000 -1.000000 0.000000,
vn -0.813186 -0.545366 -0.203234,
vn 0.030849 -0.000085 -0.999524,
vn 0.000000 1.000000 0.000000,
vn 0.000000 1.000000 0.000000,
vn 0.000000 1.000000 0.000000,
vn 0.000000 1.000000 0.000000,
vn 0.030264 0.000499 -0.999542,
vn 0.000000 1.000000 0.000000,
vn 0.000000 1.000000 0.000000,
vn 0.030856 0.000218 -0.999524,
vn 0.000000 -1.000000 0.000000,
vn 0.000000 -1.000000 0.000000,
vn 1.000000 0.000000 0.000000,
vn 1.000000 0.000000 0.000000,
vn 0.000000 1.000000 0.000000,
vn 0.000000 1.000000 0.000000,
vn 0.952421 0.190352 0.238033,
vn 0.000000 -1.000000 0.000000,
vn 0.000000 -1.000000 0.000000,
vn 0.952517 -0.189842 0.238057,
vn 0.952517 -0.189842 0.238057,
vn 0.952355 -0.190340 0.238307,
vn 0.813143 0.545343 0.203472,
vn 0.952517 -0.189842 0.238057,
vn 0.812949 0.545741 0.203175,
vn 0.812949 0.545741 0.203175,
vn 0.952451 0.189830 0.238331,
vn 0.952451 0.189830 0.238331,
vn 0.194136 0.979770 0.048593,
vn 0.030728 -0.000031 -0.999528,
vn 0.194136 0.979770 0.048593,
vn 0.549304 0.824233 0.137494,
vn 0.549304 0.824233 0.137494,
vn 0.549020 0.824470 0.137213,
vn 0.813143 0.545343 0.203472,
vn 0.030488 -0.000007 -0.999535,
vn 0.952355 0.190340 0.238307,
vn 0.952355 0.190340 0.238307,
vn 0.952355 -0.190340 0.238307,
vn 0.952355 -0.190340 0.238307,
vn -0.194164 0.979767 -0.048541,
vn 0.952517 -0.189842 0.238057,
vn 0.812906 -0.545717 0.203413,
vn 0.812906 -0.545717 0.203413,
vn 0.813186 -0.545366 0.203234,
vn 0.549324 -0.824254 0.137289,
vn 0.030728 -0.000524 -0.999528,
vn -0.194239 0.979749 -0.048604,
vn 0.030515 0.000073 -0.999534,
vn -0.549247 0.824281 -0.137438,
vn -0.549247 0.824281 -0.137438,
vn 0.030744 0.000272 -0.999527,
vn -0.194265 0.979743 -0.048625,
vn 0.030463 -0.000319 -0.999536,
vn 0.030668 -0.000114 -0.999530,
vn 0.030275 -0.000506 -0.999542,
vn 0.030728 0.000586 -0.999528,
vn -0.194138 0.979773 -0.048520,
vn -0.194138 0.979773 -0.048520,
vn 0.030636 -0.000747 -0.999530,
vn 0.030660 0.000000 -0.999530,
vn 0.030475 0.000307 -0.999536,
vn 0.030455 0.000308 -0.999536,
vn -0.952421 0.190352 -0.238033,
vn 0.030702 0.000206 -0.999529,
vn 0.030120 0.000000 -0.999546,
vn -0.812949 0.545741 -0.203175,
vn 0.030728 0.000586 -0.999528,
vn 0.030942 -0.000011 -0.999521,
vn 0.031147 0.000438 -0.999515,
vn 0.030302 0.000440 -0.999541,
vn 0.030701 0.000520 -0.999528,
vn 0.030701 0.000520 -0.999528,
vn 0.031062 -0.000279 -0.999517,
vn 0.030302 -0.000440 -0.999541,
vn 0.030221 -0.000042 -0.999543,
vn 0.030120 0.000000 -0.999546,
vn 0.030728 -0.000524 -0.999528,
vn 0.030275 -0.000506 -0.999542,
vn 0.031235 0.000000 -0.999512,
vn 0.030463 -0.000319 -0.999536,
vn 0.030463 -0.000319 -0.999536,
vn 0.031235 0.000000 -0.999512,
vn 0.030701 -0.000520 -0.999528,
vn 0.031235 0.000000 -0.999512,
vn 0.548999 -0.824449 0.137417,
vn -0.268574 -0.963259 0.000000,
vn -0.964590 0.263755 0.000000,
vn -0.964590 0.263755 0.000000,
vn 0.193615 -0.979880 0.048463,
vn -0.922755 0.385386 0.000000,
vn -0.922755 0.385386 0.000000,
vn -0.820466 0.571695 0.000000,
vn -0.820466 0.571695 0.000000,
vn 0.595263 0.803531 0.000000,
vn 0.031235 0.000000 -0.999512,
vn 0.549324 -0.824254 0.137289,
vn 0.986221 -0.165431 0.000000,
vn 0.030471 -0.000301 -0.999536,
vn 0.030203 -0.000412 -0.999544,
vn -0.819742 -0.572733 0.000000,
vn -0.819742 -0.572733 0.000000,
vn 0.030660 0.000000 -0.999530,
vn -0.869457 -0.494009 0.000000,
vn -0.869457 -0.494009 0.000000,
vn -0.929043 -0.369973 0.000000,
vn -0.929043 -0.369973 0.000000,
vn -0.987506 -0.157581 0.000000,
vn -0.987506 -0.157581 0.000000,
vn -0.549263 -0.824297 -0.137274,
vn -0.549004 -0.824453 -0.137377,
vn -0.985414 0.170172 0.000000,
vn -0.985414 0.170172 0.000000,
vn -0.813186 -0.545366 -0.203234,
vn -0.857138 0.515087 0.000000,
vn -0.857138 0.515087 0.000000,
vn -0.812906 -0.545717 -0.203413,
vn -0.686858 0.726792 0.000000,
vn -0.686858 0.726792 0.000000,
vn -0.505932 0.862573 0.000000,
vn -0.505932 0.862573 0.000000,
vn -0.199960 0.979804 0.000000,
vn 0.030728 -0.000586 -0.999528,
vn -0.193747 -0.979856 -0.048422,
vn 0.624695 -0.780869 0.000000,
vn -0.193615 -0.979880 -0.048463,
vn 0.885964 0.463754 0.000000,
vn 0.885964 0.463754 0.000000,
vn 0.986595 0.163187 0.000000,
vn 0.986595 0.163187 0.000000,
vn 0.986221 -0.165431 0.000000,
vn -0.812906 -0.545717 -0.203413,
vn 0.848609 -0.529021 0.000000,
vn 0.848609 -0.529021 0.000000,
vn -0.952517 -0.189842 -0.238057,
vn 0.533944 -0.845520 0.000000,
vn 0.533944 -0.845520 0.000000,
vn 0.030728 -0.000031 -0.999528,
vn 0.146976 -0.989140 0.000000,
vn 0.146976 -0.989140 0.000000,
vn 0.031155 -0.000502 -0.999514,
vn -0.137568 -0.990492 0.000000,
vn -0.199960 0.979804 0.000000,
vn -0.193615 -0.979880 -0.048463,
vn -0.549263 -0.824297 -0.137274,
vn 0.179941 0.983677 0.000000,
vn 0.179941 0.983677 0.000000,
vn 0.576683 0.816968 0.000000,
vn 0.576683 0.816968 0.000000,
vn 0.857877 0.513855 0.000000,
vn 0.857877 0.513855 0.000000,
vn 0.030617 -0.000219 -0.999531,
vn 0.986619 0.163043 0.000000,
vn 0.986619 0.163043 0.000000,
vn 0.030214 -0.000053 -0.999543,
vn 0.983179 -0.182646 0.000000,
vn 0.983179 -0.182646 0.000000,
vn 0.884271 -0.466974 0.000000,
vn 0.884271 -0.466974 0.000000,
vn 0.759459 -0.650555 0.000000,
vn 0.759459 -0.650555 0.000000,
vn 0.624695 -0.780869 0.000000,
vn 0.030463 0.000319 -0.999536,
vn -0.137568 -0.990492 0.000000,
vn 0.030275 0.000506 -0.999542,
vn -0.517015 -0.855976 0.000000,
vn -0.517015 -0.855976 0.000000,
vn -0.834276 -0.551347 0.000000,
vn -0.834276 -0.551347 0.000000,
vn 0.030869 -0.000086 -0.999523,
vn 0.030275 0.000506 -0.999541,
vn -0.983166 -0.182712 0.000000,
vn -0.983166 -0.182712 0.000000,
vn 0.030849 0.000234 -0.999524,
vn -0.535434 0.844577 0.000000,
vn -0.535434 0.844577 0.000000,
vn -0.981011 0.193950 0.000000,
vn -0.981011 0.193950 0.000000,
vn -1.000000 0.000000 0.000000,
vn -0.853144 0.521676 0.000000,
vn -0.357920 0.933752 0.000000,
vn 0.000000 -1.000000 0.000000,
vn 0.000000 -1.000000 0.000000,
vn -1.000000 0.000000 0.000000,
vn 1.000000 0.000000 0.000000,
vn 1.000000 0.000000 0.000000,
vn -1.000000 0.000000 0.000000,
vn -1.000000 0.000000 0.000000,
vn 0.853941 -0.520370 0.000000,
vn 0.853941 -0.520370 0.000000,
vn -0.357920 0.933752 0.000000,
vn -0.957515 -0.288382 0.000000,
vn 0.714792 -0.699337 0.000000,
vn 0.714792 -0.699337 0.000000,
vn 0.533274 -0.845943 0.000000,
vn 0.533274 -0.845943 0.000000,
vn 0.370408 -0.928869 0.000000,
vn 0.370408 -0.928869 0.000000,
vn 0.000000 -1.000000 0.000000,
vn 0.000000 -1.000000 0.000000,
vn 0.000000 -1.000000 0.000000,
vn 0.000000 -1.000000 0.000000,
vn 0.000000 0.000000 1.000000,
vn 0.000000 0.000000 1.000000,
vn 0.000000 0.000000 1.000000,
vn 0.000000 0.000000 1.000000,
vn 0.000000 0.000000 1.000000,
vn 0.000000 -1.000000 0.000000,
vn 0.000000 -1.000000 0.000000,
vn 0.000000 0.000000 1.000000,
vn 0.000000 0.000000 1.000000,
vn 0.000000 0.000000 1.000000,
vn 0.000000 -1.000000 0.000000,
vn 0.000000 -1.000000 0.000000,
vn 0.000000 0.000000 1.000000,
vn 0.000000 1.000000 0.000000,
vn 0.000000 1.000000 0.000000,
vn -1.000000 0.000000 0.000000,
vn -1.000000 0.000000 0.000000,
vn 0.000000 -1.000000 0.000000,
vn 0.000000 -1.000000 0.000000,
vn 1.000000 0.000000 0.000000,
vn 1.000000 0.000000 0.000000,
vn -1.000000 0.000000 0.000000,
vn -1.000000 0.000000 0.000000,
vn 0.000000 0.000000 1.000000,
vn 0.000000 0.000000 1.000000,
vn 0.955467 -0.295097 0.000000,
vn 0.955467 -0.295097 0.000000,
vn 0.000000 0.000000 1.000000,
vn -0.954302 -0.298845 0.000000,
vn 0.000000 -1.000000 0.000000,
vn 0.000000 -1.000000 0.000000,
vn -0.431570 0.902079 0.000000,
vn -0.431570 0.902079 0.000000,
vn -0.937413 0.348218 0.000000,
vn -0.937413 0.348218 0.000000,
vn 0.428515 0.903535 0.000000,
vn 0.428515 0.903535 0.000000,
vn 0.000000 0.000000 1.000000,
vn 0.000000 0.000000 1.000000,
vn -0.954302 -0.298845 0.000000,
vn 0.000000 -1.000000 0.000000,
vn 0.966989 -0.254819 0.000000,
vn 0.000000 1.000000 0.000000,
vn 0.000000 1.000000 0.000000,
vn 0.715046 -0.699077 0.000000,
vn 0.715046 -0.699077 0.000000,
vn 0.195178 -0.980768 0.000000,
vn 0.195178 -0.980768 0.000000,
vn -0.179122 -0.983827 0.000000,
vn -0.952355 -0.190340 -0.238307,
vn -0.179122 -0.983827 0.000000,
vn -0.952451 0.189830 -0.238331,
vn -0.952451 0.189830 -0.238331,
vn -0.952517 -0.189842 -0.238057,
vn -0.588275 -0.808661 0.000000,
vn -0.588275 -0.808661 0.000000,
vn 0.000000 0.000000 1.000000,
vn -0.805392 -0.592742 0.000000,
vn 0.000000 0.000000 1.000000,
vn 0.000000 0.000000 1.000000,
vn 0.000000 0.000000 1.000000,
vn -0.805392 -0.592742 0.000000,
vn -0.621748 0.783217 0.000000,
vn -0.621748 0.783217 0.000000,
vn 1.000000 0.000000 0.000000,
vn 0.897780 -0.440445 0.000000,
vn 0.787941 -0.615751 0.000000,
vn 0.000000 0.000000 1.000000,
vn 0.000000 0.000000 1.000000,
vn 0.000000 0.000000 1.000000,
vn 0.000000 0.000000 1.000000,
vn 0.000000 0.000000 1.000000,
vn 0.000000 -1.000000 0.000000,
vn 1.000000 0.000000 0.000000,
vn 0.000000 0.000000 1.000000,
vn 0.000000 1.000000 0.000000,
vn 0.000000 1.000000 0.000000,
vn 0.000000 0.000000 1.000000,
vn 0.000000 0.000000 1.000000,
vn 0.030463 0.000319 -0.999536,
vn 0.030302 0.000440 -0.999541,
vn 0.000000 0.000000 1.000000,
vn 0.000000 0.000000 1.000000,
vn 0.000000 0.000000 1.000000,
vn -0.549020 0.824470 -0.137213,
vn 0.000000 0.000000 1.000000,
vn -0.952451 0.189830 -0.238331,
vn 0.000000 0.000000 1.000000,
vn 0.000000 0.000000 1.000000,
vn -0.549020 0.824470 -0.137213,
vn 0.000000 0.000000 1.000000,
vn 0.030729 0.000265 -0.999528,
vn 0.030455 -0.000308 -0.999536,
vn 0.000000 0.000000 1.000000,
vn 0.000000 0.000000 1.000000,
vn 0.000000 0.000000 1.000000,
vn -0.813143 0.545343 -0.203472,
vn 0.000000 0.000000 1.000000,
vn 0.000000 0.000000 1.000000,
vn 0.000000 0.000000 1.000000,
vn 0.000000 0.000000 1.000000,
vn 0.000000 0.000000 1.000000,
vn -0.952517 -0.189842 -0.238057,
vn 0.000000 0.000000 1.000000,
vn 0.000000 0.000000 1.000000,
vn 0.000000 0.000000 1.000000,
vn 0.000000 0.000000 1.000000,
vn 0.000000 0.000000 1.000000,
vn 0.030636 -0.000747 -0.999530,
vn 0.000000 0.000000 1.000000,
vn 0.000000 0.000000 1.000000,
vn 0.000000 0.000000 1.000000,
vn -0.952355 -0.190340 -0.238307,
vn 0.030715 0.000589 -0.999528,
vn 0.000000 0.000000 1.000000,
vn 0.000000 0.000000 1.000000,
vn 0.030728 0.000586 -0.999528,
vn -0.952421 0.190352 -0.238033,
vn 0.000000 0.000000 1.000000,
vn -0.933551 -0.358445 0.000000,
vn -0.933551 -0.358445 0.000000,
vn 0.000000 0.000000 1.000000,
vn 0.000000 0.000000 1.000000,
vn 0.000000 0.000000 1.000000,
vn -0.851519 0.524324 0.000000,
vn 0.000000 0.000000 1.000000,
vn 0.000000 0.000000 1.000000,
vn -0.343528 0.939142 0.000000,
vn 0.000000 0.000000 1.000000,
vn 0.000000 0.000000 1.000000,
vn 0.930262 -0.366895 0.000000,
vn 0.635315 -0.772253 0.000000,
vn 0.635315 -0.772253 0.000000,
vn 0.000000 0.000000 1.000000,
vn 0.190802 -0.981628 0.000000,
vn 0.190802 -0.981628 0.000000,
vn 0.000000 0.000000 1.000000,
vn -0.343528 0.939142 0.000000,
vn 0.340744 0.940156 0.000000,
vn 0.340744 0.940156 0.000000,
vn 0.000000 0.000000 1.000000,
vn 0.000000 0.000000 1.000000,
vn 0.000000 0.000000 1.000000,
vn -0.184512 -0.982830 0.000000,
vn -0.184512 -0.982830 0.000000,
vn -0.606927 -0.794758 0.000000,
vn -0.606927 -0.794758 0.000000,
vn 0.000000 0.000000 1.000000,
vn 0.000000 0.000000 1.000000,
vn 0.000000 0.000000 1.000000,
vn -0.851265 -0.524735 0.000000,
vn -0.851265 -0.524735 0.000000,
vn 0.000000 0.000000 1.000000,
vn 0.787941 -0.615751 0.000000,
vn 0.618166 -0.786047 0.000000,
vn 0.618166 -0.786047 0.000000,
vn 0.000000 0.000000 1.000000,
vn 0.445435 -0.895314 0.000000,
vn 0.000000 0.000000 1.000000,
vn 0.000000 1.000000 0.000000,
vn 0.000000 1.000000 0.000000,
vn -0.792712 0.609596 0.000000,
vn 0.000000 0.000000 1.000000,
vn -0.955735 0.294228 0.000000,
vn -0.955735 0.294228 0.000000,
vn 0.000000 0.000000 1.000000,
vn 0.000000 0.000000 1.000000,
vn 0.944986 0.327111 0.000000,
vn 0.944986 0.327111 0.000000,
vn 0.000000 0.000000 1.000000,
vn 0.000000 0.000000 1.000000,
vn 0.966989 -0.254819 0.000000,
vn -1.000000 0.000000 0.000000,
vn -1.000000 0.000000 0.000000,
vn 0.917542 0.397639 0.000000,
vn -0.993621 -0.112773 0.000000,
vn -0.993621 -0.112773 0.000000,
vn -0.923890 -0.382658 0.000000,
vn -1.000000 0.000000 0.000000,
vn -1.000000 0.000000 0.000000,
vn -0.983331 0.181824 0.000000,
vn -0.983331 0.181824 0.000000,
vn -0.851519 0.524324 0.000000,
vn -1.000000 0.000000 0.000000,
vn -0.342616 0.939475 0.000000,
vn 0.996428 -0.084452 0.000000,
vn -0.097185 0.995266 0.000000,
vn -0.097185 0.995266 0.000000,
vn 0.930262 -0.366895 0.000000,
vn 0.000000 0.000000 1.000000,
vn 0.000000 0.000000 1.000000,
vn 0.000000 0.000000 1.000000,
vn 0.835171 0.549991 0.000000,
vn 0.835171 0.549991 0.000000,
vn 0.000000 0.000000 1.000000,
vn 0.000000 0.000000 1.000000,
vn 0.000000 0.000000 1.000000,
vn 0.000000 0.000000 1.000000,
vn 0.980487 0.196583 0.000000,
vn 0.980487 0.196583 0.000000,
vn 0.000000 0.000000 1.000000,
vn 0.000000 0.000000 1.000000,
vn -0.959010 -0.283371 0.000000,
vn -0.959010 -0.283371 0.000000,
vn 0.000000 0.000000 1.000000,
vn -0.995411 -0.095692 0.000000,
vn -0.995411 -0.095692 0.000000,
vn 0.000000 0.000000 1.000000,
vn 0.445435 -0.895314 0.000000,
vn 0.000000 0.000000 1.000000,
vn 0.792656 -0.609669 0.000000,
vn 1.000000 0.000000 0.000000,
vn 1.000000 0.000000 0.000000,
vn 1.000000 0.000000 0.000000,
vn 1.000000 0.000000 0.000000,
vn 1.000000 0.000000 0.000000,
vn 0.000000 -1.000000 0.000000,
vn 0.000000 -1.000000 0.000000,
vn 0.000000 0.000000 1.000000,
vn 0.000000 1.000000 0.000000,
vn 0.000000 1.000000 0.000000,
vn 0.000000 1.000000 0.000000,
vn 0.000000 1.000000 0.000000,
vn 0.000000 0.000000 1.000000,
vn 0.000000 1.000000 0.000000,
vn 0.000000 1.000000 0.000000,
vn 0.000000 1.000000 0.000000,
vn 0.000000 1.000000 0.000000,
vn -1.000000 0.000000 0.000000,
vn -1.000000 0.000000 0.000000,
vn 0.000000 0.000000 1.000000,
vn 0.000000 0.000000 1.000000,
vn 0.000000 0.000000 1.000000,
vn 0.000000 0.000000 1.000000,
vn 0.000000 0.000000 1.000000,
vn 0.000000 0.000000 1.000000,
vn 0.000000 0.000000 1.000000,
vn 0.000000 -1.000000 0.000000,
vn 0.000000 -1.000000 0.000000,
vn 0.000000 0.000000 1.000000,
vn 0.000000 0.000000 1.000000,
vn -0.971598 0.236637 0.000000,
vn -0.971598 0.236637 0.000000,
vn 0.000000 0.000000 1.000000,
vn 0.971051 0.238872 0.000000,
vn 0.971051 0.238872 0.000000,
vn -0.957515 -0.288382 0.000000,
vn 0.712264 0.701912 0.000000,
vn 0.712264 0.701912 0.000000,
vn 0.908940 0.416927 0.000000,
vn 0.908940 0.416927 0.000000,
vn 0.000000 0.000000 1.000000,
vn 0.990924 0.134425 0.000000,
vn 0.990924 0.134425 0.000000,
vn 0.000000 0.000000 1.000000,
vn 0.000000 0.000000 1.000000,
vn -0.640756 0.767744 0.000000,
vn -0.640756 0.767744 0.000000,
vn -0.300843 0.953674 0.000000,
vn -0.300843 0.953674 0.000000,
vn 0.330896 0.943667 0.000000,
vn 0.330896 0.943667 0.000000,
vn -0.991434 0.130608 0.000000,
vn -0.991434 0.130608 0.000000,
vn -0.892633 0.450784 0.000000,
vn -0.892633 0.450784 0.000000,
vn 0.000000 0.000000 1.000000,
vn 0.000000 0.000000 1.000000,
vn 0.000000 0.000000 1.000000,
vn 0.000000 0.000000 1.000000,
vn 0.992586 -0.121541 0.000000,
vn 0.992586 -0.121541 0.000000,
vn 0.895243 -0.445578 0.000000,
vn 0.895243 -0.445578 0.000000,
vn 0.616615 -0.787265 0.000000,
vn 0.616615 -0.787265 0.000000,
vn 0.000000 0.000000 1.000000,
vn 0.000000 0.000000 1.000000,
vn 0.194043 -0.980993 0.000000,
vn 0.194043 -0.980993 0.000000,
vn -0.194472 -0.980908 0.000000,
vn -0.194472 -0.980908 0.000000,
vn -0.622492 -0.782626 0.000000,
vn -0.622492 -0.782626 0.000000,
vn 0.000000 0.000000 1.000000,
vn 0.000000 0.000000 1.000000,
vn -0.896058 -0.443937 0.000000,
vn -0.896058 -0.443937 0.000000,
vn -0.992225 -0.124454 0.000000,
vn -0.992225 -0.124454 0.000000,
vn 0.000000 0.000000 1.000000,
vn 0.000000 0.000000 1.000000,
vn 1.000000 0.000000 0.000000,
vn 1.000000 0.000000 0.000000,
vn -1.000000 0.000000 0.000000,
vn -1.000000 0.000000 0.000000,
vn 0.030935 -0.000027 -0.999521,
vn 0.000000 0.000000 1.000000,
vn 0.030669 -0.000094 -0.999530,
vn 0.030728 -0.000586 -0.999528,
vn 0.030715 -0.000016 -0.999528,
vn 0.030668 -0.000114 -0.999530,
vn 0.000000 0.000000 1.000000,
vn 0.000000 0.000000 1.000000,
vn 0.000000 0.000000 1.000000,
vn 0.000000 0.000000 1.000000,
vn 0.000000 0.000000 1.000000,
vn 0.000000 0.000000 1.000000,
vn 0.030701 0.000520 -0.999528,
vn 0.030701 0.000520 -0.999528,
vn 0.030302 -0.000440 -0.999541,
vn 0.030463 -0.000319 -0.999536,
vn 0.030221 0.000042 -0.999543,
vn 0.000000 0.000000 1.000000,
vn 0.000000 0.000000 1.000000,
vn 0.000000 0.000000 1.000000,
vn 0.000000 0.000000 1.000000,
vn 0.030203 -0.000412 -0.999544,
vn 0.000000 0.000000 1.000000,
vn 0.000000 0.000000 1.000000,
vn 0.030120 0.000000 -0.999546,
vn 0.000000 0.000000 1.000000,
vn 0.000000 0.000000 1.000000,
vn 0.030275 0.000506 -0.999542,
vn 0.193615 -0.979880 0.048463,
vn -0.193747 -0.979856 -0.048422,
vn -0.193615 -0.979880 -0.048463,
vn -0.193615 -0.979880 -0.048463,
vn -0.193615 -0.979880 -0.048463,
vn 0.000000 0.000000 1.000000,
vn 0.000000 0.000000 1.000000,
vn 0.000000 0.000000 1.000000,
vn 0.000000 0.000000 1.000000,
vn 0.000000 0.000000 1.000000,
vn 0.000000 0.000000 1.000000,
vn -0.549020 -0.824470 -0.137213,
vn -0.549020 -0.824470 -0.137213,
vn 0.030617 -0.000219 -0.999531,
vn 0.031235 0.000000 -0.999512,
vn 0.000000 0.000000 1.000000,
vn 0.000000 0.000000 1.000000,
vn 0.000000 0.000000 1.000000,
vn 0.548999 -0.824449 0.137417,
vn 0.549324 -0.824254 0.137289,
vn 0.000000 0.000000 1.000000,
vn 0.000000 0.000000 1.000000,
vn 0.000000 0.000000 1.000000,
vn 0.000000 0.000000 1.000000,
vn 0.000000 0.000000 1.000000,
vn 0.000000 0.000000 1.000000,
vn 0.000000 0.000000 1.000000,
vn 0.000000 0.000000 1.000000,
vn 0.000000 0.000000 1.000000,
vn 0.030471 -0.000301 -0.999536,
vn 0.000000 0.000000 1.000000,
vn 0.193615 -0.979880 0.048463,
vn 0.000000 0.000000 1.000000,
vn 0.000000 0.000000 1.000000,
vn 0.000000 0.000000 1.000000,
vn 0.000000 0.000000 1.000000,
vn 0.030660 0.000000 -0.999530,
vn 0.030214 -0.000053 -0.999543,
vn 0.000000 0.000000 1.000000,
vn 0.000000 0.000000 1.000000,
vn 0.030849 -0.000085 -0.999524,
vn -1.000000 0.000000 0.000000,
vn -1.000000 0.000000 0.000000,
vn -1.000000 0.000000 0.000000,
vn -1.000000 0.000000 0.000000,
vn 0.000000 -1.000000 0.000000,
vn 0.000000 -1.000000 0.000000,
vn 0.030715 -0.000016 -0.999528,
vn -0.792712 0.609596 0.000000,
vn 0.030302 0.000440 -0.999541,
vn -1.000000 0.000000 0.000000,
vn 0.549004 0.824453 0.137377,
vn 0.813143 0.545343 0.203472,
vn 0.981594 -0.190980 0.000000,
vn 0.140518 0.990078 0.000000,
vn 0.140518 0.990078 0.000000,
vn -0.161764 0.986829 0.000000,
vn 0.147256 0.989098 0.000000,
vn 0.030494 -0.000022 -0.999535,
vn 0.030715 -0.000522 -0.999528,
vn 0.595263 0.803531 0.000000,
vn 0.952355 -0.190340 0.238307,
vn 0.813143 -0.545343 0.203472,
vn 0.549065 -0.824410 0.137392,
vn -0.087661 0.996150 0.000000,
vn -0.087661 0.996150 0.000000,
vn 0.030669 -0.000094 -0.999530,
vn 0.079240 0.996856 0.000000,
vn 0.079240 0.996856 0.000000,
vn 0.030701 0.000520 -0.999528,
vn 0.030509 0.000057 -0.999534,
vn -1.000000 0.000000 0.000000,
vn 0.981594 -0.190980 0.000000,
vn -1.000000 0.000000 0.000000,
vn -1.000000 0.000000 0.000000,
vn -0.194239 0.979749 -0.048604,
vn 0.108790 0.994065 0.000000,
vn 0.108790 0.994065 0.000000,
vn 0.194239 0.979749 0.048619,
vn 0.194138 0.979773 0.048534,
vn 0.386551 0.922268 0.000000,
vn 0.386551 0.922268 0.000000,
vn 0.549060 0.824406 0.137433,
vn 0.549060 0.824406 0.137433,
vn -0.201180 0.979554 0.000000,
vn 0.030456 0.000308 -0.999536,
vn 1.000000 0.000000 0.000000,
vn 1.000000 0.000000 0.000000,
vn 0.194138 0.979773 0.048534,
vn 1.000000 0.000000 0.000000,
vn 1.000000 0.000000 0.000000,
vn 0.971727 0.236107 0.000000,
vn 0.971727 0.236107 0.000000,
vn -0.973067 0.230522 0.000000,
vn -0.973067 0.230522 0.000000,
vn 0.957482 -0.288492 0.000000,
vn 0.957482 -0.288492 0.000000,
vn 1.000000 0.000000 0.000000,
vn 1.000000 0.000000 0.000000,
vn 0.030678 0.000000 -0.999529,
vn 1.000000 0.000000 0.000000,
vn 1.000000 0.000000 0.000000,
vn 0.957074 0.289844 0.000000,
vn 0.957074 0.289844 0.000000,
vn 1.000000 0.000000 0.000000,
vn 1.000000 0.000000 0.000000,
vn 1.000000 0.000000 0.000000,
vn 0.000000 0.000000 1.000000,
vn 0.030494 0.000306 -0.999535,
vn 0.000000 0.000000 1.000000,
vn 0.000000 0.000000 1.000000,
vn 0.000000 0.000000 1.000000,
vn 0.030704 0.000219 -0.999528,
vn 0.000000 0.000000 1.000000,
vn 0.000000 0.000000 1.000000,
vn 0.030087 0.000000 -0.999547,
vn 0.000000 0.000000 1.000000,
vn 0.000000 0.000000 1.000000,
vn 0.000000 0.000000 1.000000,
vn 0.000000 0.000000 1.000000,
vn 0.000000 0.000000 1.000000,
vn 0.030736 0.000254 -0.999528,
vn 0.000000 0.000000 1.000000,
vn 0.000000 0.000000 1.000000,
vn 0.030463 -0.000319 -0.999536,
vn 0.000000 0.000000 1.000000,
vn 0.000000 0.000000 1.000000,
vn 0.031150 0.000425 -0.999515,
vn 0.000000 0.000000 1.000000,
vn 0.000000 0.000000 1.000000,
vn 0.000000 0.000000 1.000000,
vn 0.000000 0.000000 1.000000,
vn 0.000000 0.000000 1.000000,
vn 0.000000 0.000000 1.000000,
vn 0.000000 0.000000 1.000000,
vn 0.030701 -0.000520 -0.999528,
vn 0.000000 0.000000 1.000000,
vn 0.000000 0.000000 1.000000,
vn 0.000000 0.000000 1.000000,
vn 0.030245 -0.000066 -0.999543,
vn 0.000000 1.000000 0.000000,
vn 0.000000 1.000000 0.000000,
vn 0.031051 -0.000286 -0.999518,
vn 0.000000 1.000000 0.000000,
vn 0.000000 1.000000 0.000000,
vn 0.000000 1.000000 0.000000,
vn 0.000000 1.000000 0.000000,
vn 0.000000 1.000000 0.000000,
vn 0.000000 1.000000 0.000000,
vn 0.030087 0.000000 -0.999547,
vn 0.000000 1.000000 0.000000,
vn 0.000000 1.000000 0.000000,
vn 0.000000 1.000000 0.000000,
vn 0.000000 1.000000 0.000000,
vn 0.000000 1.000000 0.000000,
vn 0.000000 1.000000 0.000000,
vn 0.000000 1.000000 0.000000,
vn 0.000000 1.000000 0.000000,
vn 0.000000 1.000000 0.000000,
vn 0.000000 1.000000 0.000000,
vn 0.030463 -0.000319 -0.999536,
vn 0.000000 1.000000 0.000000,
vn 0.000000 1.000000 0.000000,
vn 0.000000 1.000000 0.000000,
vn 0.000000 1.000000 0.000000,
vn 0.000000 1.000000 0.000000,
vn 0.000000 1.000000 0.000000,
vn 0.000000 1.000000 0.000000,
vn -1.000000 0.000000 0.000000,
vn -1.000000 0.000000 0.000000,
vn 0.031235 0.000000 -0.999512,
vn -1.000000 0.000000 0.000000,
vn -1.000000 0.000000 0.000000,
vn 0.000000 -1.000000 0.000000,
vn 0.935388 0.353622 0.000000,
vn 0.935388 0.353622 0.000000,
vn 0.000000 -1.000000 0.000000,
vn 0.031235 0.000000 -0.999512,
vn 0.030701 0.000520 -0.999528,
vn 0.000000 -1.000000 0.000000,
vn 0.030302 -0.000440 -0.999541,
vn 0.030463 0.000319 -0.999536,
vn 0.030302 0.000440 -0.999541,
vn -0.549004 0.824453 -0.137377,
vn -0.812949 0.545741 -0.203175,
vn -0.813143 0.545343 -0.203472,
vn -0.549004 0.824453 -0.137377,
vn -0.952421 0.190352 -0.238033,
vn 0.030668 -0.000114 -0.999530,
vn -0.952451 0.189830 -0.238331,
vn -0.952355 -0.190340 -0.238307,
vn 0.030275 -0.000506 -0.999542,
vn -0.952517 -0.189842 -0.238057,
vn 0.030636 -0.000747 -0.999530,
vn 0.030728 0.000586 -0.999528,
vn 0.030728 0.000586 -0.999528,
vn 0.030942 -0.000011 -0.999521,
vn 0.030728 -0.000586 -0.999528,
vn 0.030728 -0.000031 -0.999528,
vn 0.031155 -0.000502 -0.999514,
vn 0.030479 -0.000284 -0.999535,
vn 0.030245 0.000066 -0.999543,
vn 0.030087 0.000000 -0.999547,
vn 0.030221 -0.000042 -0.999543,
vn 0.030857 -0.000074 -0.999524,
vn 0.030275 0.000506 -0.999542,
vn 0.030275 0.000506 -0.999541,
vn 0.549065 -0.824410 0.137392,
vn 0.193615 -0.979880 0.048463,
vn 0.193615 -0.979880 0.048463,
vn -0.193720 -0.979861 -0.048430,
vn -0.193641 -0.979875 -0.048455,
vn -0.549004 -0.824453 -0.137377,
vn 0.030635 -0.000213 -0.999531,
vn 0.031235 0.000000 -0.999512,
vn 0.030463 -0.000319 -0.999536,
vn 0.030174 -0.000438 -0.999545,
vn 0.030660 0.000000 -0.999530,
f 1//1 1121//1 6//1
f 7//4 8//4 9//4
f 7//7 9//7 10//7
f 15//10 11//10 14//10
f 11//13 15//13 20//13
f 19//16 20//16 15//16
f 4//19 5//19 18//19
f 17//22 18//22 5//22
f 21//25 22//25 23//25
f 13//28 12//28 24//28
f 13//31 24//31 25//31
f 18//34 17//34 28//34
f 27//37 28//37 17//37
f 25//40 24//40 28//40
f 25//43 28//43 27//43
f 6//46 3//46 45//46
f 10//49 9//49 33//49
f 10//52 33//52 34//52
f 35//55 36//55 31//55
f 32//58 31//58 36//58
f 38//61 39//61 36//61
f 38//64 36//64 35//64
f 40//67 41//67 39//67
f 40//70 39//70 38//70
f 37//73 54//73 42//73
f 34//76 33//76 41//76
f 34//79 41//79 40//79
f 3//82 46//82 45//82
f 49//85 46//85 37//85
f 46//88 3//88 37//88
f 49//91 37//91 42//91
f 44//94 43//94 52//94
f 44//97 52//97 53//97
f 50//100 54//100 37//100
f 13//103 48//103 12//103
f 47//106 12//106 48//106
f 55//109 42//109 54//109
f 59//112 64//112 63//112
f 62//115 64//115 59//115
f 58//118 63//118 64//118
f 56//121 57//121 64//121
f 58//124 64//124 57//124
f 61//127 60//127 32//127
f 31//130 32//130 60//130
f 56//133 720//133 57//133
f 57//136 66//136 58//136
f 57//139 720//139 66//139
f 72//142 73//142 70//142
f 72//145 70//145 69//145
f 68//148 67//148 73//148
f 68//151 73//151 72//151
f 71//154 721//154 75//154
f 81//157 82//157 80//157
f 81//160 80//160 79//160
f 84//163 85//163 82//163
f 84//166 82//166 81//166
f 75//169 721//169 83//169
f 85//172 84//172 78//172
f 85//175 78//175 77//175
f 90//178 87//178 76//178
f 83//181 86//181 75//181
f 83//184 87//184 86//184
f 83//187 76//187 87//187
f 90//190 76//190 95//190
f 89//193 88//193 91//193
f 89//196 91//196 92//196
f 92//199 91//199 93//199
f 92//202 93//202 94//202
f 95//205 76//205 492//205
f 94//208 93//208 96//208
f 94//211 96//211 97//211
f 97//214 96//214 99//214
f 97//217 99//217 100//217
f 100//220 99//220 102//220
f 100//223 102//223 103//223
f 29//226 30//226 180//226
f 103//229 102//229 104//229
f 103//232 104//232 105//232
f 108//235 134//235 107//235
f 109//238 133//238 108//238
f 110//241 133//241 109//241
f 111//244 132//244 110//244
f 112//247 131//247 111//247
f 113//250 130//250 112//250
f 114//253 129//253 113//253
f 130//256 113//256 129//256
f 69//259 70//259 105//259
f 69//262 105//262 104//262
f 119//265 120//265 180//265
f 30//268 116//268 180//268
f 21//271 180//271 120//271
f 121//274 122//274 118//274
f 121//277 118//277 117//277
f 124//280 125//280 122//280
f 124//283 122//283 121//283
f 127//286 128//286 125//286
f 127//289 125//289 124//289
f 131//292 112//292 130//292
f 132//295 111//295 131//295
f 133//298 110//298 132//298
f 134//301 108//301 133//301
f 135//304 106//304 134//304
f 107//307 134//307 106//307
f 476//310 128//310 127//310
f 67//313 68//313 142//313
f 141//316 142//316 68//316
f 123//319 183//319 140//319
f 166//322 139//322 183//322
f 146//325 143//325 145//325
f 115//328 143//328 146//328
f 144//331 145//331 143//331
f 965//334 77//334 78//334
f 22//337 21//337 147//337
f 151//340 153//340 150//340
f 150//343 153//343 143//343
f 88//346 89//346 148//346
f 149//349 148//349 89//349
f 153//352 151//352 152//352
f 136//355 152//355 151//355
f 137//358 166//358 136//358
f 144//361 143//361 154//361
f 153//364 154//364 143//364
f 166//367 168//367 152//367
f 159//370 160//370 156//370
f 158//373 156//373 160//373
f 152//376 136//376 166//376
f 138//379 166//379 137//379
f 126//382 183//382 123//382
f 147//385 21//385 120//385
f 116//388 119//388 180//388
f 157//391 168//391 155//391
f 162//394 160//394 159//394
f 163//397 155//397 165//397
f 165//400 155//400 168//400
f 164//403 162//403 159//403
f 163//406 165//406 23//406
f 21//409 23//409 165//409
f 11//412 165//412 168//412
f 893//415 167//415 169//415
f 157//418 152//418 168//418
f 138//421 139//421 166//421
f 14//424 11//424 168//424
f 168//427 171//427 14//427
f 16//430 14//430 171//430
f 180//433 226//433 29//433
f 824//436 175//436 176//436
f 177//439 183//439 126//439
f 172//442 183//442 177//442
f 140//445 183//445 139//445
f 170//448 166//448 183//448
f 26//451 226//451 172//451
f 26//454 29//454 226//454
f 179//457 178//457 182//457
f 179//460 182//460 181//460
f 191//463 192//463 193//463
f 191//466 193//466 194//466
f 510//469 202//469 203//469
f 1036//472 204//472 206//472
f 195//475 1036//475 206//475
f 208//478 674//478 207//478
f 684//481 679//481 212//481
f 217//484 681//484 216//484
f 216//487 681//487 215//487
f 215//490 682//490 214//490
f 219//493 220//493 1114//493
f 307//496 11//496 20//496
f 220//499 221//499 202//499
f 202//502 1114//502 220//502
f 202//505 221//505 222//505
f 224//508 221//508 220//508
f 224//511 220//511 225//511
f 183//514 172//514 226//514
f 223//517 226//517 180//517
f 229//520 228//520 222//520
f 202//523 222//523 228//523
f 231//526 236//526 1113//526
f 258//529 259//529 235//529
f 234//532 235//532 259//532
f 233//535 234//535 259//535
f 236//538 237//538 200//538
f 200//541 1113//541 236//541
f 200//544 237//544 238//544
f 240//547 237//547 236//547
f 240//550 236//550 241//550
f 247//553 246//553 238//553
f 245//556 438//556 244//556
f 244//559 438//559 243//559
f 200//562 238//562 246//562
f 248//565 249//565 250//565
f 248//568 250//568 1046//568
f 256//571 198//571 250//571
f 198//574 1112//574 250//574
f 235//577 251//577 252//577
f 235//580 252//580 253//580
f 235//583 253//583 254//583
f 235//586 254//586 255//586
f 235//589 255//589 257//589
f 235//592 257//592 258//592
f 259//595 260//595 232//595
f 227//598 232//598 260//598
f 232//601 233//601 259//601
f 264//604 265//604 1109//604
f 265//607 267//607 196//607
f 196//610 1109//610 265//610
f 196//613 267//613 268//613
f 269//616 267//616 265//616
f 269//619 265//619 270//619
f 273//622 272//622 268//622
f 196//625 268//625 272//625
f 277//628 274//628 275//628
f 275//631 280//631 277//631
f 279//634 304//634 278//634
f 283//637 1049//637 308//637
f 306//640 308//640 1049//640
f 287//643 295//643 286//643
f 288//646 295//646 287//646
f 20//649 527//649 271//649
f 280//652 296//652 277//652
f 295//655 527//655 292//655
f 282//658 311//658 281//658
f 294//661 281//661 311//661
f 311//664 312//664 294//664
f 280//667 284//667 296//667
f 295//670 296//670 284//670
f 285//673 286//673 295//673
f 284//676 285//676 295//676
f 296//679 523//679 277//679
f 303//682 523//682 296//682
f 299//685 328//685 298//685
f 300//688 299//688 298//688
f 302//691 292//691 527//691
f 288//694 271//694 527//694
f 277//697 266//697 261//697
f 301//700 316//700 300//700
f 292//703 302//703 291//703
f 305//706 278//706 304//706
f 266//709 277//709 523//709
f 1049//712 1048//712 306//712
f 271//715 307//715 20//715
f 307//718 271//718 276//718
f 295//721 288//721 527//721
f 277//724 309//724 276//724
f 282//727 283//727 308//727
f 308//730 311//730 282//730
f 307//733 276//733 309//733
f 293//736 294//736 312//736
f 239//739 313//739 310//739
f 314//742 310//742 313//742
f 299//745 300//745 318//745
f 317//748 318//748 300//748
f 316//751 317//751 300//751
f 315//754 316//754 301//754
f 321//757 301//757 320//757
f 279//760 320//760 304//760
f 304//763 320//763 301//763
f 315//766 301//766 321//766
f 334//769 322//769 510//769
f 510//772 322//772 319//772
f 319//775 322//775 314//775
f 325//778 326//778 333//778
f 326//781 289//781 333//781
f 330//784 333//784 289//784
f 290//787 330//787 289//787
f 328//790 330//790 297//790
f 297//793 298//793 328//793
f 324//796 325//796 333//796
f 290//799 297//799 330//799
f 329//802 203//802 327//802
f 332//805 334//805 203//805
f 333//808 335//808 324//808
f 510//811 203//811 334//811
f 336//814 337//814 335//814
f 337//817 323//817 335//817
f 323//820 324//820 335//820
f 263//823 327//823 277//823
f 331//826 203//826 329//826
f 261//829 263//829 277//829
f 346//832 309//832 203//832
f 338//835 345//835 340//835
f 340//838 341//838 338//838
f 341//841 336//841 338//841
f 335//844 338//844 336//844
f 277//847 203//847 309//847
f 342//850 343//850 344//850
f 339//853 340//853 345//853
f 349//856 355//856 348//856
f 345//859 348//859 339//859
f 347//862 201//862 346//862
f 342//865 344//865 347//865
f 347//868 344//868 201//868
f 351//871 352//871 350//871
f 350//874 352//874 354//874
f 339//877 348//877 355//877
f 353//880 355//880 349//880
f 360//883 199//883 309//883
f 357//886 358//886 359//886
f 199//889 373//889 309//889
f 402//892 404//892 365//892
f 365//895 356//895 402//895
f 400//898 402//898 356//898
f 366//901 359//901 504//901
f 360//904 366//904 199//904
f 357//907 359//907 366//907
f 359//910 367//910 504//910
f 372//913 504//913 367//913
f 370//916 371//916 367//916
f 367//919 371//919 372//919
f 373//922 374//922 375//922
f 368//925 369//925 384//925
f 394//928 1084//928 389//928
f 375//931 385//931 373//931
f 375//934 377//934 385//934
f 383//937 385//937 197//937
f 369//940 753//940 694//940
f 379//943 369//943 694//943
f 756//946 413//946 694//946
f 380//949 381//949 382//949
f 384//952 369//952 379//952
f 384//955 387//955 368//955
f 405//958 407//958 388//958
f 389//961 368//961 387//961
f 380//964 382//964 386//964
f 392//967 409//967 388//967
f 394//970 396//970 1084//970
f 390//973 391//973 388//973
f 388//976 391//976 392//976
f 396//979 397//979 1084//979
f 376//982 1084//982 397//982
f 397//985 398//985 376//985
f 356//988 376//988 398//988
f 398//991 400//991 356//991
f 404//994 406//994 364//994
f 364//997 365//997 404//997
f 363//1000 364//1000 406//1000
f 401//1003 501//1003 399//1003
f 406//1006 408//1006 363//1006
f 362//1009 363//1009 408//1009
f 408//1012 410//1012 362//1012
f 403//1015 411//1015 501//1015
f 403//1018 501//1018 401//1018
f 382//1021 388//1021 407//1021
f 386//1024 382//1024 584//1024
f 392//1027 501//1027 411//1027
f 392//1030 411//1030 409//1030
f 415//1033 416//1033 414//1033
f 427//1036 414//1036 416//1036
f 421//1039 417//1039 409//1039
f 420//1042 493//1042 2//1042
f 416//1045 417//1045 421//1045
f 405//1048 409//1048 417//1048
f 423//1051 416//1051 422//1051
f 421//1054 422//1054 416//1054
f 416//1057 423//1057 424//1057
f 416//1060 424//1060 426//1060
f 416//1063 426//1063 427//1063
f 192//1066 815//1066 193//1066
f 606//1069 607//1069 581//1069
f 581//1072 432//1072 606//1072
f 430//1075 432//1075 582//1075
f 583//1078 447//1078 582//1078
f 383//1081 386//1081 585//1081
f 585//1084 586//1084 383//1084
f 586//1087 587//1087 383//1087
f 407//1090 584//1090 382//1090
f 584//1093 585//1093 386//1093
f 409//1096 405//1096 388//1096
f 197//1099 385//1099 377//1099
f 503//1102 502//1102 377//1102
f 385//1105 309//1105 373//1105
f 505//1108 504//1108 372//1108
f 201//1111 360//1111 309//1111
f 309//1114 346//1114 201//1114
f 350//1117 201//1117 344//1117
f 201//1120 350//1120 354//1120
f 508//1123 507//1123 354//1123
f 442//1126 440//1126 211//1126
f 277//1129 327//1129 203//1129
f 331//1132 332//1132 203//1132
f 310//1135 314//1135 322//1135
f 204//1138 436//1138 206//1138
f 437//1141 242//1141 438//1141
f 242//1144 243//1144 438//1144
f 436//1147 204//1147 440//1147
f 211//1150 440//1150 204//1150
f 442//1153 211//1153 435//1153
f 443//1156 399//1156 501//1156
f 444//1159 59//1159 63//1159
f 441//1162 447//1162 395//1162
f 450//1165 729//1165 451//1165
f 454//1168 450//1168 451//1168
f 450//1171 453//1171 211//1171
f 435//1174 211//1174 453//1174
f 450//1177 454//1177 453//1177
f 462//1180 226//1180 458//1180
f 460//1183 461//1183 467//1183
f 464//1186 461//1186 463//1186
f 460//1189 467//1189 466//1189
f 464//1192 467//1192 461//1192
f 461//1195 460//1195 711//1195
f 470//1198 711//1198 460//1198
f 711//1201 470//1201 712//1201
f 471//1204 712//1204 470//1204
f 226//1207 223//1207 125//1207
f 80//1210 82//1210 481//1210
f 484//1213 167//1213 485//1213
f 487//1216 963//1216 488//1216
f 490//1219 179//1219 491//1219
f 181//1222 491//1222 179//1222
f 76//1225 487//1225 492//1225
f 487//1228 494//1228 492//1228
f 1050//1231 2//1231 493//1231
f 494//1234 487//1234 488//1234
f 493//1237 420//1237 496//1237
f 193//1240 634//1240 190//1240
f 498//1243 190//1243 428//1243
f 197//1246 377//1246 502//1246
f 199//1249 366//1249 504//1249
f 500//1252 506//1252 689//1252
f 201//1255 354//1255 507//1255
f 319//1258 439//1258 510//1258
f 512//1261 1001//1261 511//1261
f 125//1264 128//1264 226//1264
f 476//1267 469//1267 226//1267
f 80//1270 481//1270 469//1270
f 226//1273 469//1273 481//1273
f 226//1276 481//1276 468//1276
f 226//1279 468//1279 483//1279
f 226//1282 483//1282 484//1282
f 226//1285 484//1285 485//1285
f 226//1288 485//1288 486//1288
f 1057//1291 458//1291 486//1291
f 226//1294 486//1294 458//1294
f 465//1297 489//1297 462//1297
f 226//1300 462//1300 489//1300
f 226//1303 489//1303 490//1303
f 226//1306 490//1306 491//1306
f 226//1309 491//1309 493//1309
f 226//1312 493//1312 496//1312
f 226//1315 496//1315 498//1315
f 226//1318 498//1318 452//1318
f 226//1321 452//1321 448//1321
f 226//1324 448//1324 449//1324
f 447//1327 517//1327 449//1327
f 441//1330 443//1330 447//1330
f 443//1333 517//1333 447//1333
f 501//1336 517//1336 443//1336
f 502//1339 517//1339 501//1339
f 503//1342 517//1342 502//1342
f 504//1345 517//1345 503//1345
f 505//1348 517//1348 504//1348
f 508//1351 517//1351 507//1351
f 507//1354 517//1354 505//1354
f 510//1357 517//1357 508//1357
f 439//1360 517//1360 510//1360
f 437//1363 517//1363 439//1363
f 438//1366 517//1366 437//1366
f 514//1369 517//1369 438//1369
f 226//1372 449//1372 517//1372
f 266//1375 521//1375 514//1375
f 518//1378 519//1378 520//1378
f 516//1381 517//1381 521//1381
f 521//1384 266//1384 523//1384
f 521//1387 517//1387 514//1387
f 519//1390 303//1390 525//1390
f 526//1393 525//1393 303//1393
f 518//1396 523//1396 519//1396
f 523//1399 303//1399 519//1399
f 302//1402 527//1402 526//1402
f 527//1405 528//1405 525//1405
f 526//1408 527//1408 525//1408
f 556//1411 550//1411 531//1411
f 531//1414 530//1414 556//1414
f 535//1417 533//1417 550//1417
f 532//1420 531//1420 550//1420
f 1004//1423 464//1423 463//1423
f 533//1426 532//1426 550//1426
f 543//1429 1004//1429 537//1429
f 536//1432 550//1432 539//1432
f 539//1435 550//1435 538//1435
f 466//1438 467//1438 540//1438
f 541//1441 538//1441 548//1441
f 499//1444 541//1444 548//1444
f 543//1447 464//1447 1004//1447
f 543//1450 467//1450 464//1450
f 546//1453 544//1453 550//1453
f 534//1456 550//1456 544//1456
f 544//1459 545//1459 534//1459
f 467//1462 543//1462 540//1462
f 543//1465 542//1465 540//1465
f 534//1468 535//1468 550//1468
f 536//1471 546//1471 550//1471
f 542//1474 543//1474 537//1474
f 549//1477 550//1477 551//1477
f 528//1480 552//1480 548//1480
f 556//1483 530//1483 553//1483
f 555//1486 577//1486 554//1486
f 551//1489 550//1489 556//1489
f 554//1492 577//1492 557//1492
f 560//1495 6//1495 559//1495
f 566//1498 564//1498 652//1498
f 564//1501 565//1501 652//1501
f 566//1504 652//1504 569//1504
f 565//1507 559//1507 652//1507
f 571//1510 578//1510 570//1510
f 573//1513 570//1513 574//1513
f 62//1516 573//1516 64//1516
f 578//1519 574//1519 570//1519
f 64//1522 573//1522 574//1522
f 561//1525 56//1525 574//1525
f 64//1528 574//1528 56//1528
f 576//1531 578//1531 563//1531
f 309//1534 578//1534 307//1534
f 577//1537 307//1537 578//1537
f 567//1540 568//1540 578//1540
f 578//1543 571//1543 567//1543
f 557//1546 577//1546 461//1546
f 430//1549 606//1549 432//1549
f 605//1552 582//1552 447//1552
f 393//1555 447//1555 583//1555
f 395//1558 447//1558 393//1558
f 385//1561 383//1561 587//1561
f 385//1564 587//1564 588//1564
f 589//1567 385//1567 588//1567
f 594//1570 429//1570 603//1570
f 601//1573 429//1573 594//1573
f 433//1576 603//1576 429//1576
f 597//1579 601//1579 596//1579
f 595//1582 596//1582 601//1582
f 594//1585 595//1585 601//1585
f 598//1588 599//1588 597//1588
f 600//1591 597//1591 599//1591
f 601//1594 597//1594 600//1594
f 603//1597 433//1597 607//1597
f 607//1600 608//1600 603//1600
f 434//1603 607//1603 433//1603
f 434//1606 581//1606 607//1606
f 431//1609 385//1609 590//1609
f 591//1612 431//1612 590//1612
f 592//1615 431//1615 591//1615
f 590//1618 385//1618 589//1618
f 605//1621 447//1621 604//1621
f 430//1624 582//1624 605//1624
f 789//1627 603//1627 608//1627
f 790//1630 431//1630 602//1630
f 610//1633 448//1633 609//1633
f 638//1636 609//1636 448//1636
f 578//1639 309//1639 385//1639
f 578//1642 385//1642 431//1642
f 578//1645 431//1645 425//1645
f 593//1648 574//1648 425//1648
f 165//1651 574//1651 593//1651
f 449//1654 448//1654 610//1654
f 310//1657 210//1657 205//1657
f 310//1660 205//1660 239//1660
f 604//1663 447//1663 611//1663
f 449//1666 611//1666 447//1666
f 208//1669 313//1669 239//1669
f 313//1672 208//1672 207//1672
f 313//1675 207//1675 314//1675
f 626//1678 612//1678 613//1678
f 314//1681 207//1681 209//1681
f 314//1684 209//1684 319//1684
f 319//1687 209//1687 439//1687
f 210//1690 322//1690 214//1690
f 334//1693 214//1693 322//1693
f 322//1696 210//1696 310//1696
f 263//1699 684//1699 327//1699
f 212//1702 327//1702 684//1702
f 217//1705 329//1705 212//1705
f 327//1708 212//1708 329//1708
f 616//1711 613//1711 615//1711
f 617//1714 613//1714 616//1714
f 618//1717 613//1717 617//1717
f 619//1720 613//1720 618//1720
f 620//1723 613//1723 619//1723
f 621//1726 613//1726 620//1726
f 622//1729 613//1729 621//1729
f 623//1732 613//1732 622//1732
f 624//1735 613//1735 623//1735
f 625//1738 613//1738 624//1738
f 626//1741 613//1741 625//1741
f 614//1744 615//1744 613//1744
f 628//1747 629//1747 613//1747
f 329//1750 217//1750 216//1750
f 329//1753 216//1753 331//1753
f 215//1756 332//1756 331//1756
f 215//1759 331//1759 216//1759
f 214//1762 334//1762 332//1762
f 214//1765 332//1765 215//1765
f 218//1768 354//1768 352//1768
f 218//1771 352//1771 219//1771
f 614//1774 613//1774 629//1774
f 202//1777 346//1777 203//1777
f 342//1780 222//1780 221//1780
f 342//1783 221//1783 343//1783
f 351//1786 220//1786 219//1786
f 351//1789 219//1789 352//1789
f 224//1792 344//1792 343//1792
f 224//1795 343//1795 221//1795
f 202//1798 228//1798 346//1798
f 633//1801 627//1801 632//1801
f 631//1804 632//1804 627//1804
f 342//1807 229//1807 222//1807
f 344//1810 224//1810 225//1810
f 344//1813 225//1813 350//1813
f 634//1816 193//1816 627//1816
f 635//1819 428//1819 634//1819
f 428//1822 190//1822 634//1822
f 346//1825 228//1825 229//1825
f 346//1828 229//1828 347//1828
f 347//1831 229//1831 342//1831
f 636//1834 637//1834 635//1834
f 635//1837 637//1837 428//1837
f 350//1840 225//1840 220//1840
f 350//1843 220//1843 351//1843
f 498//1846 428//1846 452//1846
f 354//1849 218//1849 508//1849
f 230//1852 372//1852 371//1852
f 230//1855 371//1855 231//1855
f 200//1858 360//1858 201//1858
f 452//1861 638//1861 448//1861
f 357//1864 238//1864 237//1864
f 357//1867 237//1867 358//1867
f 370//1870 236//1870 231//1870
f 370//1873 231//1873 371//1873
f 602//1876 603//1876 639//1876
f 240//1879 359//1879 358//1879
f 240//1882 358//1882 237//1882
f 200//1885 246//1885 360//1885
f 357//1888 247//1888 238//1888
f 359//1891 240//1891 241//1891
f 359//1894 241//1894 367//1894
f 653//1897 646//1897 641//1897
f 642//1900 641//1900 650//1900
f 650//1903 1//1903 642//1903
f 640//1906 653//1906 641//1906
f 188//1909 697//1909 640//1909
f 360//1912 246//1912 247//1912
f 360//1915 247//1915 366//1915
f 366//1918 247//1918 357//1918
f 367//1921 241//1921 236//1921
f 367//1924 236//1924 370//1924
f 372//1927 230//1927 505//1927
f 249//1930 375//1930 374//1930
f 249//1933 374//1933 250//1933
f 373//1936 256//1936 250//1936
f 373//1939 250//1939 374//1939
f 645//1942 553//1942 530//1942
f 248//1945 377//1945 375//1945
f 248//1948 375//1948 249//1948
f 256//1951 373//1951 199//1951
f 256//1954 199//1954 198//1954
f 248//1957 1046//1957 377//1957
f 503//1960 377//1960 1046//1960
f 646//1963 653//1963 648//1963
f 262//1966 392//1966 391//1966
f 262//1969 391//1969 264//1969
f 648//1972 653//1972 647//1972
f 196//1975 383//1975 197//1975
f 647//1978 653//1978 649//1978
f 380//1981 268//1981 267//1981
f 380//1984 267//1984 381//1984
f 390//1987 265//1987 264//1987
f 390//1990 264//1990 391//1990
f 269//1993 382//1993 381//1993
f 269//1996 381//1996 267//1996
f 196//1999 272//1999 383//1999
f 380//2002 273//2002 268//2002
f 560//2005 558//2005 1//2005
f 382//2008 269//2008 270//2008
f 382//2011 270//2011 388//2011
f 1//2014 6//2014 560//2014
f 383//2017 272//2017 273//2017
f 383//2020 273//2020 386//2020
f 45//2023 559//2023 6//2023
f 558//2026 642//2026 1//2026
f 386//2029 273//2029 380//2029
f 388//2032 270//2032 265//2032
f 388//2035 265//2035 390//2035
f 46//2038 559//2038 45//2038
f 49//2041 652//2041 46//2041
f 392//2044 262//2044 501//2044
f 42//2047 652//2047 49//2047
f 55//2050 652//2050 42//2050
f 583//2053 320//2053 279//2053
f 583//2056 279//2056 393//2056
f 652//2059 559//2059 46//2059
f 393//2062 279//2062 278//2062
f 393//2065 278//2065 395//2065
f 395//2068 278//2068 441//2068
f 553//2071 644//2071 653//2071
f 643//2074 649//2074 653//2074
f 651//2077 641//2077 646//2077
f 650//2080 641//2080 651//2080
f 643//2083 653//2083 644//2083
f 645//2086 644//2086 553//2086
f 547//2089 553//2089 653//2089
f 399//2092 283//2092 282//2092
f 399//2095 282//2095 401//2095
f 74//2098 459//2098 65//2098
f 65//2101 459//2101 66//2101
f 401//2104 282//2104 281//2104
f 401//2107 281//2107 403//2107
f 71//2110 459//2110 74//2110
f 289//2113 407//2113 405//2113
f 289//2116 405//2116 290//2116
f 75//2119 98//2119 71//2119
f 98//2122 459//2122 71//2122
f 495//2125 98//2125 90//2125
f 87//2128 98//2128 86//2128
f 294//2131 411//2131 403//2131
f 294//2134 403//2134 281//2134
f 95//2137 495//2137 90//2137
f 75//2140 86//2140 98//2140
f 87//2143 90//2143 98//2143
f 492//2146 495//2146 95//2146
f 411//2149 294//2149 293//2149
f 411//2152 293//2152 409//2152
f 459//2155 98//2155 101//2155
f 416//2158 298//2158 297//2158
f 416//2161 297//2161 417//2161
f 187//2164 195//2164 697//2164
f 415//2167 300//2167 298//2167
f 415//2170 298//2170 416//2170
f 187//2173 697//2173 188//2173
f 653//2176 640//2176 697//2176
f 300//2179 415//2179 414//2179
f 300//2182 414//2182 301//2182
f 301//2185 414//2185 427//2185
f 290//2188 405//2188 297//2188
f 417//2191 297//2191 405//2191
f 301//2194 427//2194 304//2194
f 304//2197 427//2197 426//2197
f 304//2200 426//2200 305//2200
f 305//2203 426//2203 424//2203
f 305//2206 424//2206 306//2206
f 456//2209 697//2209 206//2209
f 306//2212 424//2212 423//2212
f 306//2215 423//2215 308//2215
f 440//2218 456//2218 436//2218
f 206//2221 436//2221 456//2221
f 293//2224 312//2224 409//2224
f 421//2227 409//2227 312//2227
f 453//2230 456//2230 435//2230
f 308//2233 423//2233 422//2233
f 308//2236 422//2236 311//2236
f 63//2239 58//2239 444//2239
f 421//2242 312//2242 311//2242
f 421//2245 311//2245 422//2245
f 445//2248 455//2248 446//2248
f 601//2251 299//2251 429//2251
f 299//2254 433//2254 429//2254
f 446//2257 455//2257 451//2257
f 454//2260 451//2260 456//2260
f 318//2263 433//2263 299//2263
f 433//2266 318//2266 317//2266
f 433//2269 317//2269 434//2269
f 58//2272 66//2272 444//2272
f 445//2275 444//2275 66//2275
f 445//2278 66//2278 455//2278
f 434//2281 317//2281 316//2281
f 434//2284 316//2284 581//2284
f 453//2287 454//2287 456//2287
f 456//2290 451//2290 455//2290
f 581//2293 316//2293 315//2293
f 581//2296 315//2296 432//2296
f 321//2299 582//2299 432//2299
f 321//2302 432//2302 315//2302
f 320//2305 583//2305 582//2305
f 320//2308 582//2308 321//2308
f 655//2311 656//2311 657//2311
f 656//2314 655//2314 658//2314
f 407//2317 289//2317 584//2317
f 326//2320 584//2320 289//2320
f 580//2323 656//2323 658//2323
f 325//2326 585//2326 584//2326
f 325//2329 584//2329 326//2329
f 324//2332 586//2332 585//2332
f 324//2335 585//2335 325//2335
f 323//2338 587//2338 586//2338
f 323//2341 586//2341 324//2341
f 663//2344 660//2344 661//2344
f 299//2347 601//2347 328//2347
f 661//2350 51//2350 663//2350
f 50//2353 1124//2353 51//2353
f 328//2356 601//2356 600//2356
f 328//2359 600//2359 330//2359
f 323//2362 588//2362 587//2362
f 330//2365 600//2365 599//2365
f 330//2368 599//2368 333//2368
f 337//2371 588//2371 323//2371
f 336//2374 589//2374 588//2374
f 336//2377 588//2377 337//2377
f 333//2380 599//2380 598//2380
f 333//2383 598//2383 335//2383
f 341//2386 590//2386 589//2386
f 341//2389 589//2389 336//2389
f 340//2392 591//2392 590//2392
f 340//2395 590//2395 341//2395
f 654//2398 579//2398 664//2398
f 659//2401 660//2401 664//2401
f 663//2404 664//2404 660//2404
f 339//2407 592//2407 591//2407
f 339//2410 591//2410 340//2410
f 597//2413 338//2413 335//2413
f 597//2416 335//2416 598//2416
f 664//2419 663//2419 662//2419
f 227//2422 260//2422 665//2422
f 596//2425 345//2425 338//2425
f 596//2428 338//2428 597//2428
f 208//2431 239//2431 667//2431
f 345//2434 596//2434 595//2434
f 345//2437 595//2437 348//2437
f 683//2440 235//2440 668//2440
f 603//2443 349//2443 594//2443
f 668//2446 235//2446 234//2446
f 668//2449 234//2449 669//2449
f 669//2452 234//2452 233//2452
f 669//2455 233//2455 670//2455
f 348//2458 595//2458 594//2458
f 348//2461 594//2461 349//2461
f 670//2464 233//2464 232//2464
f 670//2467 232//2467 671//2467
f 592//2470 339//2470 355//2470
f 592//2473 355//2473 602//2473
f 227//2476 665//2476 232//2476
f 671//2479 232//2479 665//2479
f 602//2482 355//2482 353//2482
f 602//2485 353//2485 603//2485
f 205//2488 667//2488 239//2488
f 349//2491 603//2491 353//2491
f 244//2494 672//2494 666//2494
f 244//2497 666//2497 245//2497
f 243//2500 673//2500 672//2500
f 243//2503 672//2503 244//2503
f 673//2506 243//2506 242//2506
f 673//2509 242//2509 674//2509
f 365//2512 605//2512 604//2512
f 365//2515 604//2515 356//2515
f 674//2518 242//2518 1042//2518
f 605//2521 365//2521 364//2521
f 605//2524 364//2524 430//2524
f 675//2527 665//2527 260//2527
f 363//2530 606//2530 430//2530
f 363//2533 430//2533 364//2533
f 259//2536 676//2536 675//2536
f 259//2539 675//2539 260//2539
f 362//2542 607//2542 606//2542
f 362//2545 606//2545 363//2545
f 258//2548 677//2548 676//2548
f 258//2551 676//2551 259//2551
f 257//2554 678//2554 677//2554
f 257//2557 677//2557 258//2557
f 361//2560 608//2560 607//2560
f 361//2563 607//2563 362//2563
f 255//2566 679//2566 678//2566
f 255//2569 678//2569 257//2569
f 361//2572 630//2572 608//2572
f 679//2575 255//2575 254//2575
f 679//2578 254//2578 680//2578
f 609//2581 369//2581 368//2581
f 609//2584 368//2584 610//2584
f 680//2587 254//2587 253//2587
f 680//2590 253//2590 681//2590
f 681//2593 253//2593 252//2593
f 681//2596 252//2596 682//2596
f 638//2599 753//2599 369//2599
f 638//2602 369//2602 609//2602
f 682//2605 252//2605 251//2605
f 682//2608 251//2608 683//2608
f 610//2611 368//2611 449//2611
f 235//2614 683//2614 251//2614
f 684//2617 263//2617 261//2617
f 684//2620 261//2620 685//2620
f 376//2623 611//2623 449//2623
f 356//2626 604//2626 376//2626
f 611//2629 376//2629 604//2629
f 685//2632 266//2632 686//2632
f 266//2635 685//2635 261//2635
f 378//2638 613//2638 612//2638
f 378//2641 612//2641 379//2641
f 675//2644 686//2644 665//2644
f 665//2647 686//2647 666//2647
f 379//2650 612//2650 626//2650
f 379//2653 626//2653 384//2653
f 666//2656 672//2656 665//2656
f 378//2659 628//2659 613//2659
f 669//2662 205//2662 668//2662
f 205//2665 210//2665 668//2665
f 667//2668 205//2668 669//2668
f 214//2671 683//2671 210//2671
f 669//2674 670//2674 667//2674
f 673//2677 667//2677 670//2677
f 670//2680 671//2680 673//2680
f 672//2683 673//2683 671//2683
f 384//2686 626//2686 625//2686
f 384//2689 625//2689 387//2689
f 672//2692 671//2692 665//2692
f 673//2695 674//2695 667//2695
f 208//2698 667//2698 674//2698
f 387//2701 625//2701 624//2701
f 387//2704 624//2704 389//2704
f 1042//2707 209//2707 674//2707
f 207//2710 674//2710 209//2710
f 389//2713 624//2713 623//2713
f 389//2716 623//2716 394//2716
f 685//2719 686//2719 675//2719
f 1115//2722 666//2722 686//2722
f 394//2725 623//2725 622//2725
f 394//2728 622//2728 396//2728
f 675//2731 676//2731 685//2731
f 676//2734 677//2734 685//2734
f 684//2737 685//2737 677//2737
f 677//2740 678//2740 684//2740
f 396//2743 622//2743 621//2743
f 396//2746 621//2746 397//2746
f 678//2749 679//2749 684//2749
f 397//2752 621//2752 620//2752
f 397//2755 620//2755 398//2755
f 680//2758 212//2758 679//2758
f 681//2761 217//2761 680//2761
f 682//2764 215//2764 681//2764
f 398//2767 620//2767 619//2767
f 398//2770 619//2770 400//2770
f 212//2773 680//2773 217//2773
f 618//2776 402//2776 400//2776
f 618//2779 400//2779 619//2779
f 683//2782 214//2782 682//2782
f 668//2785 210//2785 683//2785
f 617//2788 404//2788 402//2788
f 617//2791 402//2791 618//2791
f 266//2794 514//2794 1115//2794
f 686//2797 266//2797 1115//2797
f 616//2800 406//2800 404//2800
f 616//2803 404//2803 617//2803
f 615//2806 408//2806 406//2806
f 615//2809 406//2809 616//2809
f 614//2812 410//2812 408//2812
f 614//2815 408//2815 615//2815
f 412//2818 634//2818 627//2818
f 412//2821 627//2821 633//2821
f 412//2824 633//2824 413//2824
f 419//2827 628//2827 378//2827
f 410//2830 614//2830 688//2830
f 629//2833 688//2833 614//2833
f 500//2836 689//2836 687//2836
f 499//2839 500//2839 687//2839
f 688//2842 629//2842 419//2842
f 628//2845 419//2845 629//2845
f 418//2848 630//2848 361//2848
f 689//2851 506//2851 509//2851
f 632//2854 690//2854 413//2854
f 632//2857 413//2857 633//2857
f 631//2860 870//2860 691//2860
f 687//2863 689//2863 992//2863
f 631//2866 691//2866 690//2866
f 631//2869 690//2869 632//2869
f 692//2872 428//2872 637//2872
f 692//2875 637//2875 693//2875
f 693//2878 637//2878 636//2878
f 693//2881 636//2881 694//2881
f 456//2884 440//2884 442//2884
f 442//2887 435//2887 456//2887
f 697//2890 456//2890 457//2890
f 580//2893 658//2893 698//2893
f 698//2896 699//2896 580//2896
f 455//2899 66//2899 459//2899
f 657//2902 700//2902 655//2902
f 195//2905 206//2905 697//2905
f 700//2908 698//2908 658//2908
f 472//2911 960//2911 473//2911
f 471//2914 960//2914 472//2914
f 661//2917 660//2917 578//2917
f 661//2920 578//2920 51//2920
f 856//2923 474//2923 473//2923
f 475//2926 856//2926 477//2926
f 478//2929 856//2929 480//2929
f 702//2932 578//2932 701//2932
f 479//2935 856//2935 482//2935
f 495//2938 488//2938 856//2938
f 492//2941 494//2941 495//2941
f 482//2944 856//2944 488//2944
f 856//2947 479//2947 480//2947
f 856//2950 478//2950 477//2950
f 475//2953 474//2953 856//2953
f 709//2956 577//2956 706//2956
f 706//2959 577//2959 705//2959
f 539//2962 707//2962 695//2962
f 538//2965 707//2965 539//2965
f 658//2968 655//2968 700//2968
f 579//2971 580//2971 699//2971
f 659//2974 579//2974 699//2974
f 701//2977 578//2977 699//2977
f 538//2980 541//2980 707//2980
f 695//2983 707//2983 723//2983
f 544//2986 546//2986 708//2986
f 709//2989 575//2989 577//2989
f 461//2992 577//2992 463//2992
f 708//2995 695//2995 724//2995
f 578//2998 703//2998 577//2998
f 575//3001 463//3001 577//3001
f 704//3004 577//3004 703//3004
f 705//3007 577//3007 704//3007
f 703//3010 578//3010 702//3010
f 659//3013 699//3013 578//3013
f 707//3016 687//3016 994//3016
f 578//3019 660//3019 659//3019
f 576//3022 51//3022 578//3022
f 568//3025 562//3025 578//3025
f 562//3028 563//3028 578//3028
f 710//3031 713//3031 700//3031
f 557//3034 461//3034 715//3034
f 711//3037 715//3037 461//3037
f 472//3040 712//3040 471//3040
f 916//3043 711//3043 919//3043
f 713//3046 735//3046 699//3046
f 714//3049 717//3049 554//3049
f 713//3052 699//3052 698//3052
f 557//3055 715//3055 714//3055
f 554//3058 557//3058 714//3058
f 700//3061 713//3061 698//3061
f 555//3064 554//3064 717//3064
f 972//3067 708//3067 971//3067
f 714//3070 967//3070 717//3070
f 716//3073 11//3073 717//3073
f 715//3076 711//3076 916//3076
f 726//3079 710//3079 708//3079
f 719//3082 713//3082 710//3082
f 713//3085 719//3085 718//3085
f 71//3088 74//3088 721//3088
f 735//3091 718//3091 722//3091
f 724//3094 726//3094 708//3094
f 723//3097 724//3097 695//3097
f 710//3100 726//3100 719//3100
f 726//3103 727//3103 719//3103
f 727//3106 718//3106 719//3106
f 446//3109 451//3109 729//3109
f 722//3112 727//3112 984//3112
f 728//3115 729//3115 1040//3115
f 718//3118 727//3118 722//3118
f 445//3121 446//3121 730//3121
f 724//3124 727//3124 726//3124
f 730//3127 728//3127 1077//3127
f 729//3130 730//3130 446//3130
f 730//3133 729//3133 728//3133
f 852//3136 21//3136 731//3136
f 1000//3139 727//3139 992//3139
f 999//3142 727//3142 1000//3142
f 733//3145 23//3145 22//3145
f 733//3148 22//3148 732//3148
f 723//3151 727//3151 724//3151
f 163//3154 23//3154 733//3154
f 734//3157 26//3157 172//3157
f 735//3160 702//3160 701//3160
f 26//3163 734//3163 736//3163
f 26//3166 736//3166 29//3166
f 737//3169 30//3169 29//3169
f 737//3172 29//3172 736//3172
f 749//3175 30//3175 737//3175
f 109//3178 738//3178 739//3178
f 109//3181 739//3181 110//3181
f 701//3184 699//3184 735//3184
f 108//3187 740//3187 738//3187
f 108//3190 738//3190 109//3190
f 718//3193 735//3193 713//3193
f 107//3196 741//3196 740//3196
f 107//3199 740//3199 108//3199
f 106//3202 742//3202 741//3202
f 106//3205 741//3205 107//3205
f 746//3208 704//3208 703//3208
f 106//3211 755//3211 742//3211
f 743//3214 129//3214 114//3214
f 743//3217 114//3217 113//3217
f 743//3220 113//3220 744//3220
f 744//3223 113//3223 112//3223
f 744//3226 112//3226 745//3226
f 990//3229 704//3229 746//3229
f 111//3232 747//3232 745//3232
f 111//3235 745//3235 112//3235
f 110//3238 739//3238 747//3238
f 110//3241 747//3241 111//3241
f 419//3244 378//3244 690//3244
f 413//3247 690//3247 378//3247
f 143//3250 115//3250 748//3250
f 30//3253 749//3253 116//3253
f 361//3256 362//3256 410//3256
f 410//3259 688//3259 361//3259
f 419//3262 361//3262 688//3262
f 418//3265 361//3265 419//3265
f 750//3268 119//3268 116//3268
f 750//3271 116//3271 749//3271
f 119//3274 750//3274 751//3274
f 119//3277 751//3277 120//3277
f 870//3280 874//3280 691//3280
f 690//3283 761//3283 419//3283
f 797//3286 147//3286 120//3286
f 797//3289 120//3289 751//3289
f 123//3292 778//3292 752//3292
f 693//3295 694//3295 753//3295
f 753//3298 1085//3298 693//3298
f 692//3301 693//3301 1085//3301
f 123//3304 752//3304 754//3304
f 123//3307 754//3307 126//3307
f 177//3310 126//3310 754//3310
f 135//3313 755//3313 106//3313
f 413//3316 756//3316 412//3316
f 378//3319 379//3319 413//3319
f 696//3322 412//3322 756//3322
f 379//3325 694//3325 413//3325
f 766//3328 768//3328 764//3328
f 134//3331 758//3331 755//3331
f 134//3334 755//3334 135//3334
f 758//3337 134//3337 133//3337
f 758//3340 133//3340 759//3340
f 759//3343 133//3343 132//3343
f 759//3346 132//3346 760//3346
f 760//3349 132//3349 131//3349
f 760//3352 131//3352 765//3352
f 766//3355 764//3355 762//3355
f 761//3358 762//3358 418//3358
f 418//3361 762//3361 764//3361
f 765//3364 131//3364 130//3364
f 765//3367 130//3367 767//3367
f 757//3370 764//3370 768//3370
f 768//3373 770//3373 757//3373
f 767//3376 130//3376 129//3376
f 767//3379 129//3379 769//3379
f 763//3382 757//3382 770//3382
f 769//3385 129//3385 743//3385
f 771//3388 136//3388 799//3388
f 136//3391 771//3391 773//3391
f 136//3394 773//3394 137//3394
f 137//3397 773//3397 776//3397
f 137//3400 776//3400 138//3400
f 639//3403 603//3403 789//3403
f 602//3406 639//3406 790//3406
f 777//3409 139//3409 138//3409
f 777//3412 138//3412 776//3412
f 777//3415 140//3415 139//3415
f 778//3418 140//3418 777//3418
f 778//3421 123//3421 140//3421
f 782//3424 783//3424 781//3424
f 783//3427 784//3427 781//3427
f 780//3430 781//3430 784//3430
f 779//3433 780//3433 784//3433
f 785//3436 802//3436 784//3436
f 786//3439 801//3439 785//3439
f 787//3442 800//3442 786//3442
f 788//3445 143//3445 748//3445
f 789//3448 608//3448 630//3448
f 791//3451 748//3451 115//3451
f 798//3454 150//3454 143//3454
f 798//3457 143//3457 788//3457
f 146//3460 791//3460 115//3460
f 145//3463 792//3463 791//3463
f 145//3466 791//3466 146//3466
f 144//3469 794//3469 792//3469
f 144//3472 792//3472 145//3472
f 795//3475 431//3475 793//3475
f 793//3478 431//3478 790//3478
f 144//3481 810//3481 794//3481
f 797//3484 732//3484 147//3484
f 22//3487 147//3487 732//3487
f 799//3490 151//3490 150//3490
f 799//3493 150//3493 798//3493
f 799//3496 136//3496 151//3496
f 805//3499 784//3499 804//3499
f 803//3502 804//3502 784//3502
f 802//3505 803//3505 784//3505
f 801//3508 802//3508 785//3508
f 800//3511 801//3511 786//3511
f 806//3514 784//3514 805//3514
f 807//3517 784//3517 806//3517
f 779//3520 784//3520 807//3520
f 810//3523 144//3523 154//3523
f 152//3526 808//3526 812//3526
f 152//3529 812//3529 153//3529
f 810//3532 154//3532 153//3532
f 810//3535 153//3535 812//3535
f 815//3538 192//3538 813//3538
f 816//3541 157//3541 155//3541
f 816//3544 155//3544 814//3544
f 817//3547 193//3547 815//3547
f 808//3550 152//3550 157//3550
f 808//3553 157//3553 816//3553
f 818//3556 161//3556 1028//3556
f 631//3559 627//3559 817//3559
f 731//3562 21//3562 161//3562
f 731//3565 161//3565 818//3565
f 819//3568 163//3568 733//3568
f 627//3571 193//3571 817//3571
f 192//3574 425//3574 813//3574
f 814//3577 163//3577 819//3577
f 155//3580 163//3580 814//3580
f 425//3583 431//3583 796//3583
f 809//3586 425//3586 796//3586
f 425//3589 809//3589 811//3589
f 811//3592 813//3592 425//3592
f 795//3595 796//3595 431//3595
f 592//3598 602//3598 431//3598
f 818//3601 1028//3601 731//3601
f 192//3604 820//3604 425//3604
f 732//3607 792//3607 733//3607
f 733//3610 794//3610 819//3610
f 852//3613 731//3613 959//3613
f 593//3616 425//3616 825//3616
f 822//3619 825//3619 425//3619
f 823//3622 822//3622 425//3622
f 827//3625 828//3625 593//3625
f 737//3628 745//3628 747//3628
f 751//3631 750//3631 738//3631
f 738//3634 740//3634 751//3634
f 748//3637 751//3637 740//3637
f 749//3640 747//3640 750//3640
f 737//3643 747//3643 749//3643
f 740//3646 741//3646 748//3646
f 832//3649 833//3649 831//3649
f 748//3652 741//3652 788//3652
f 744//3655 745//3655 736//3655
f 736//3658 734//3658 744//3658
f 737//3661 736//3661 745//3661
f 739//3664 750//3664 747//3664
f 739//3667 738//3667 750//3667
f 791//3670 797//3670 748//3670
f 751//3673 748//3673 797//3673
f 752//3676 767//3676 754//3676
f 769//3679 754//3679 767//3679
f 773//3682 771//3682 758//3682
f 771//3685 799//3685 758//3685
f 799//3688 798//3688 755//3688
f 755//3691 758//3691 799//3691
f 837//3694 593//3694 836//3694
f 838//3697 593//3697 837//3697
f 842//3700 839//3700 840//3700
f 835//3703 836//3703 593//3703
f 776//3706 773//3706 759//3706
f 758//3709 759//3709 773//3709
f 760//3712 765//3712 777//3712
f 777//3715 776//3715 760//3715
f 759//3718 760//3718 776//3718
f 778//3721 777//3721 765//3721
f 752//3724 778//3724 767//3724
f 765//3727 767//3727 778//3727
f 846//3730 593//3730 843//3730
f 743//3733 854//3733 769//3733
f 744//3736 734//3736 743//3736
f 742//3739 788//3739 741//3739
f 755//3742 798//3742 742//3742
f 792//3745 732//3745 791//3745
f 797//3748 791//3748 732//3748
f 810//3751 814//3751 794//3751
f 792//3754 794//3754 733//3754
f 788//3757 742//3757 798//3757
f 849//3760 851//3760 848//3760
f 810//3763 812//3763 816//3763
f 816//3766 814//3766 810//3766
f 819//3769 794//3769 814//3769
f 808//3772 816//3772 812//3772
f 847//3775 165//3775 846//3775
f 848//3778 161//3778 847//3778
f 842//3781 843//3781 593//3781
f 578//3784 425//3784 574//3784
f 11//3787 943//3787 165//3787
f 943//3790 561//3790 165//3790
f 574//3793 165//3793 561//3793
f 166//3796 456//3796 168//3796
f 455//3799 168//3799 456//3799
f 850//3802 851//3802 849//3802
f 213//3805 848//3805 851//3805
f 161//3808 848//3808 213//3808
f 456//3811 166//3811 170//3811
f 456//3814 170//3814 457//3814
f 455//3817 459//3817 168//3817
f 171//3820 168//3820 459//3820
f 852//3823 180//3823 21//3823
f 165//3826 847//3826 161//3826
f 161//3829 21//3829 165//3829
f 172//3832 853//3832 734//3832
f 593//3835 846//3835 165//3835
f 854//3838 177//3838 754//3838
f 853//3841 172//3841 177//3841
f 853//3844 177//3844 854//3844
f 593//3847 838//3847 842//3847
f 839//3850 842//3850 838//3850
f 853//3853 743//3853 734//3853
f 854//3856 743//3856 853//3856
f 754//3859 769//3859 854//3859
f 835//3862 829//3862 834//3862
f 835//3865 593//3865 829//3865
f 47//3868 831//3868 44//3868
f 833//3871 44//3871 831//3871
f 834//3874 829//3874 830//3874
f 53//3877 834//3877 830//3877
f 980//3880 855//3880 576//3880
f 494//3883 488//3883 495//3883
f 497//3886 495//3886 856//3886
f 863//3889 861//3889 857//3889
f 76//3892 889//3892 908//3892
f 889//3895 76//3895 83//3895
f 770//3898 772//3898 763//3898
f 774//3901 860//3901 772//3901
f 775//3904 860//3904 774//3904
f 763//3907 772//3907 860//3907
f 861//3910 862//3910 857//3910
f 775//3913 857//3913 862//3913
f 860//3916 775//3916 862//3916
f 865//3919 861//3919 866//3919
f 863//3922 866//3922 861//3922
f 868//3925 871//3925 864//3925
f 864//3928 865//3928 868//3928
f 866//3931 868//3931 865//3931
f 867//3934 864//3934 871//3934
f 869//3937 867//3937 871//3937
f 871//3940 872//3940 869//3940
f 870//3943 869//3943 872//3943
f 872//3946 873//3946 870//3946
f 873//3949 874//3949 870//3949
f 874//3952 875//3952 691//3952
f 955//3955 859//3955 721//3955
f 690//3958 691//3958 875//3958
f 418//3961 419//3961 761//3961
f 690//3964 875//3964 761//3964
f 194//3967 189//3967 191//3967
f 876//3970 191//3970 189//3970
f 876//3973 189//3973 877//3973
f 876//3976 877//3976 878//3976
f 859//3979 858//3979 889//3979
f 886//3982 173//3982 885//3982
f 884//3985 885//3985 173//3985
f 884//3988 173//3988 887//3988
f 884//3991 887//3991 888//3991
f 892//3994 893//3994 891//3994
f 890//3997 891//3997 893//3997
f 890//4000 893//4000 894//4000
f 889//4003 83//4003 721//4003
f 721//4006 859//4006 889//4006
f 895//4009 899//4009 897//4009
f 897//4012 898//4012 895//4012
f 895//4015 898//4015 43//4015
f 900//4018 901//4018 905//4018
f 899//4021 905//4021 901//4021
f 901//4024 896//4024 899//4024
f 896//4027 897//4027 899//4027
f 902//4030 903//4030 905//4030
f 903//4033 900//4033 905//4033
f 920//4036 921//4036 907//4036
f 921//4039 909//4039 907//4039
f 904//4042 908//4042 858//4042
f 858//4045 908//4045 889//4045
f 910//4048 915//4048 912//4048
f 912//4051 913//4051 910//4051
f 906//4054 910//4054 913//4054
f 909//4057 910//4057 906//4057
f 911//4060 912//4060 915//4060
f 915//4063 926//4063 911//4063
f 52//4066 43//4066 898//4066
f 78//4069 142//4069 920//4069
f 906//4072 907//4072 909//4072
f 914//4075 926//4075 924//4075
f 919//4078 711//4078 712//4078
f 925//4081 919//4081 712//4081
f 914//4084 911//4084 926//4084
f 931//4087 925//4087 712//4087
f 922//4090 973//4090 974//4090
f 928//4093 474//4093 475//4093
f 1086//4096 877//4096 189//4096
f 473//4099 474//4099 931//4099
f 928//4102 931//4102 474//4102
f 186//4105 178//4105 929//4105
f 178//4108 1087//4108 929//4108
f 973//4111 922//4111 928//4111
f 923//4114 928//4114 922//4114
f 930//4117 929//4117 879//4117
f 472//4120 931//4120 712//4120
f 473//4123 931//4123 472//4123
f 933//4126 946//4126 932//4126
f 934//4129 947//4129 176//4129
f 932//4132 946//4132 934//4132
f 931//4135 923//4135 925//4135
f 931//4138 928//4138 923//4138
f 1092//4141 1091//4141 944//4141
f 935//4144 942//4144 1089//4144
f 561//4147 943//4147 56//4147
f 940//4150 941//4150 938//4150
f 938//4153 939//4153 940//4153
f 937//4156 940//4156 939//4156
f 942//4159 935//4159 941//4159
f 936//4162 938//4162 941//4162
f 65//4165 66//4165 720//4165
f 936//4168 941//4168 935//4168
f 944//4171 1089//4171 942//4171
f 720//4174 56//4174 943//4174
f 945//4177 1092//4177 944//4177
f 946//4180 933//4180 945//4180
f 1092//4183 945//4183 933//4183
f 943//4186 956//4186 720//4186
f 947//4189 934//4189 946//4189
f 950//4192 176//4192 947//4192
f 950//4195 882//4195 176//4195
f 954//4198 948//4198 11//4198
f 506//4201 500//4201 961//4201
f 951//4204 968//4204 953//4204
f 499//4207 961//4207 500//4207
f 949//4210 954//4210 953//4210
f 506//4213 961//4213 509//4213
f 948//4216 958//4216 11//4216
f 509//4219 961//4219 511//4219
f 955//4222 721//4222 720//4222
f 512//4225 960//4225 513//4225
f 515//4228 960//4228 522//4228
f 513//4231 960//4231 515//4231
f 957//4234 955//4234 956//4234
f 958//4237 955//4237 957//4237
f 720//4240 956//4240 955//4240
f 524//4243 470//4243 529//4243
f 529//4246 470//4246 537//4246
f 542//4249 460//4249 540//4249
f 466//4252 540//4252 460//4252
f 542//4255 537//4255 460//4255
f 471//4258 470//4258 960//4258
f 960//4261 524//4261 522//4261
f 961//4264 960//4264 511//4264
f 512//4267 511//4267 960//4267
f 975//4270 973//4270 480//4270
f 460//4273 537//4273 470//4273
f 524//4276 960//4276 470//4276
f 856//4279 473//4279 960//4279
f 499//4282 548//4282 961//4282
f 548//4285 538//4285 550//4285
f 552//4288 961//4288 548//4288
f 482//4291 488//4291 963//4291
f 76//4294 908//4294 487//4294
f 961//4297 527//4297 960//4297
f 963//4300 487//4300 908//4300
f 20//4303 960//4303 527//4303
f 856//4306 960//4306 20//4306
f 477//4309 928//4309 475//4309
f 478//4312 480//4312 973//4312
f 457//4315 170//4315 697//4315
f 171//4318 459//4318 16//4318
f 19//4321 497//4321 856//4321
f 19//4324 856//4324 20//4324
f 101//4327 16//4327 459//4327
f 943//4330 11//4330 956//4330
f 957//4333 956//4333 11//4333
f 964//4336 844//4336 841//4336
f 953//4339 954//4339 11//4339
f 957//4342 11//4342 958//4342
f 183//4345 697//4345 170//4345
f 952//4348 951//4348 11//4348
f 952//4351 11//4351 716//4351
f 951//4354 953//4354 11//4354
f 715//4357 966//4357 714//4357
f 183//4360 226//4360 697//4360
f 714//4363 966//4363 967//4363
f 226//4366 653//4366 697//4366
f 517//4369 653//4369 226//4369
f 952//4372 968//4372 951//4372
f 949//4375 953//4375 968//4375
f 716//4378 967//4378 952//4378
f 968//4381 952//4381 967//4381
f 716//4384 717//4384 967//4384
f 528//4387 527//4387 552//4387
f 961//4390 552//4390 527//4390
f 653//4393 517//4393 547//4393
f 516//4396 547//4396 517//4396
f 520//4399 549//4399 551//4399
f 520//4402 551//4402 518//4402
f 916//4405 966//4405 715//4405
f 972//4408 971//4408 534//4408
f 545//4411 972//4411 534//4411
f 969//4414 948//4414 949//4414
f 954//4417 949//4417 948//4417
f 948//4420 969//4420 958//4420
f 968//4423 969//4423 949//4423
f 971//4426 700//4426 970//4426
f 859//4429 969//4429 858//4429
f 657//4432 970//4432 700//4432
f 970//4435 534//4435 971//4435
f 531//4438 1090//4438 530//4438
f 969//4441 859//4441 955//4441
f 904//4444 858//4444 969//4444
f 958//4447 969//4447 955//4447
f 533//4450 1131//4450 532//4450
f 967//4453 969//4453 968//4453
f 535//4456 970//4456 533//4456
f 962//4459 904//4459 969//4459
f 657//4462 1131//4462 970//4462
f 922//4465 969//4465 923//4465
f 970//4468 535//4468 534//4468
f 919//4471 969//4471 916//4471
f 966//4474 916//4474 969//4474
f 708//4477 972//4477 544//4477
f 923//4480 969//4480 925//4480
f 536//4483 695//4483 546//4483
f 974//4486 969//4486 922//4486
f 695//4489 708//4489 546//4489
f 966//4492 969//4492 967//4492
f 539//4495 695//4495 536//4495
f 925//4498 969//4498 919//4498
f 687//4501 541//4501 499//4501
f 962//4504 969//4504 974//4504
f 74//4507 720//4507 721//4507
f 707//4510 541//4510 687//4510
f 720//4513 74//4513 65//4513
f 971//4516 710//4516 700//4516
f 710//4519 971//4519 708//4519
f 904//4522 963//4522 908//4522
f 962//4525 963//4525 904//4525
f 545//4528 544//4528 972//4528
f 478//4531 973//4531 477//4531
f 477//4534 973//4534 928//4534
f 975//4537 480//4537 479//4537
f 519//4540 550//4540 549//4540
f 547//4543 516//4543 521//4543
f 963//4546 975//4546 482//4546
f 547//4549 521//4549 553//4549
f 518//4552 551//4552 556//4552
f 479//4555 482//4555 975//4555
f 973//4558 975//4558 974//4558
f 51//4561 576//4561 50//4561
f 50//4564 576//4564 652//4564
f 54//4567 50//4567 652//4567
f 54//4570 652//4570 55//4570
f 975//4573 962//4573 974//4573
f 652//4576 576//4576 976//4576
f 652//4579 976//4579 569//4579
f 975//4582 963//4582 962//4582
f 577//4585 717//4585 307//4585
f 11//4588 307//4588 717//4588
f 98//4591 495//4591 14//4591
f 15//4594 14//4594 495//4594
f 98//4597 14//4597 16//4597
f 98//4600 16//4600 101//4600
f 564//4603 855//4603 565//4603
f 19//4606 15//4606 495//4606
f 19//4609 495//4609 497//4609
f 855//4612 564//4612 976//4612
f 566//4615 976//4615 564//4615
f 976//4618 566//4618 569//4618
f 559//4621 977//4621 560//4621
f 576//4624 855//4624 976//4624
f 977//4627 979//4627 560//4627
f 558//4630 560//4630 979//4630
f 559//4633 565//4633 977//4633
f 855//4636 977//4636 565//4636
f 641//4639 982//4639 985//4639
f 977//4642 855//4642 978//4642
f 641//4645 985//4645 640//4645
f 982//4648 641//4648 642//4648
f 982//4651 642//4651 979//4651
f 979//4654 642//4654 558//4654
f 1033//4657 1083//4657 644//4657
f 979//4660 977//4660 993//4660
f 645//4663 1080//4663 1033//4663
f 645//4666 1033//4666 644//4666
f 530//4669 1088//4669 645//4669
f 562//4672 980//4672 563//4672
f 651//4675 646//4675 1101//4675
f 563//4678 980//4678 576//4678
f 568//4681 981//4681 980//4681
f 568//4684 980//4684 562//4684
f 567//4687 981//4687 568//4687
f 567//4690 571//4690 981//4690
f 855//4693 1073//4693 978//4693
f 1101//4696 1105//4696 651//4696
f 980//4699 1073//4699 855//4699
f 703//4702 702//4702 746//4702
f 735//4705 746//4705 702//4705
f 722//4708 746//4708 735//4708
f 188//4711 640//4711 985//4711
f 746//4714 722//4714 984//4714
f 984//4717 990//4717 746//4717
f 727//4720 983//4720 984//4720
f 727//4723 989//4723 983//4723
f 187//4726 188//4726 986//4726
f 986//4729 188//4729 985//4729
f 990//4732 984//4732 983//4732
f 986//4735 985//4735 987//4735
f 979//4738 995//4738 982//4738
f 988//4741 982//4741 995//4741
f 990//4744 706//4744 705//4744
f 988//4747 985//4747 982//4747
f 985//4750 988//4750 987//4750
f 704//4753 990//4753 705//4753
f 572//4756 983//4756 989//4756
f 990//4759 983//4759 572//4759
f 991//4762 986//4762 987//4762
f 977//4765 978//4765 993//4765
f 727//4768 994//4768 992//4768
f 994//4771 687//4771 992//4771
f 979//4774 993//4774 995//4774
f 723//4777 994//4777 727//4777
f 988//4780 995//4780 996//4780
f 988//4783 996//4783 987//4783
f 707//4786 994//4786 723//4786
f 1038//4789 997//4789 996//4789
f 999//4792 998//4792 727//4792
f 996//4795 997//4795 991//4795
f 689//4798 1000//4798 992//4798
f 991//4801 987//4801 996//4801
f 996//4804 995//4804 993//4804
f 1075//4807 996//4807 1076//4807
f 511//4810 1002//4810 509//4810
f 696//4813 634//4813 412//4813
f 634//4816 696//4816 756//4816
f 634//4819 756//4819 635//4819
f 1001//4822 1002//4822 511//4822
f 694//4825 636//4825 635//4825
f 694//4828 635//4828 756//4828
f 1085//4831 452//4831 692//4831
f 428//4834 692//4834 452//4834
f 753//4837 638//4837 452//4837
f 999//4840 1001//4840 998//4840
f 1002//4843 689//4843 509//4843
f 763//4846 639//4846 757//4846
f 689//4849 1002//4849 1000//4849
f 1002//4852 999//4852 1000//4852
f 786//4855 762//4855 761//4855
f 786//4858 761//4858 787//4858
f 1002//4861 1001//4861 999//4861
f 785//4864 766//4864 762//4864
f 785//4867 762//4867 786//4867
f 784//4870 768//4870 766//4870
f 784//4873 766//4873 785//4873
f 783//4876 770//4876 768//4876
f 783//4879 768//4879 784//4879
f 515//4882 522//4882 1005//4882
f 524//4885 1007//4885 522//4885
f 782//4888 772//4888 770//4888
f 782//4891 770//4891 783//4891
f 529//4894 537//4894 1004//4894
f 781//4897 774//4897 772//4897
f 781//4900 772//4900 782//4900
f 524//4903 529//4903 1007//4903
f 780//4906 775//4906 774//4906
f 780//4909 774//4909 781//4909
f 779//4912 857//4912 775//4912
f 779//4915 775//4915 780//4915
f 779//4918 863//4918 857//4918
f 1003//4921 989//4921 727//4921
f 513//4924 515//4924 1005//4924
f 875//4927 787//4927 761//4927
f 1005//4930 1001//4930 513//4930
f 630//4933 418//4933 789//4933
f 764//4936 789//4936 418//4936
f 757//4939 639//4939 789//4939
f 757//4942 789//4942 764//4942
f 639//4945 763//4945 790//4945
f 1007//4948 529//4948 1004//4948
f 763//4951 793//4951 790//4951
f 860//4954 793//4954 763//4954
f 1004//4957 463//4957 572//4957
f 862//4960 795//4960 793//4960
f 862//4963 793//4963 860//4963
f 572//4966 989//4966 1004//4966
f 861//4969 796//4969 795//4969
f 861//4972 795//4972 862//4972
f 989//4975 1003//4975 1004//4975
f 861//4978 809//4978 796//4978
f 807//4981 863//4981 779//4981
f 512//4984 513//4984 1001//4984
f 1007//4987 1005//4987 522//4987
f 806//4990 866//4990 863//4990
f 806//4993 863//4993 807//4993
f 805//4996 868//4996 866//4996
f 805//4999 866//4999 806//4999
f 868//5002 805//5002 804//5002
f 868//5005 804//5005 871//5005
f 1005//5008 998//5008 1001//5008
f 871//5011 804//5011 803//5011
f 871//5014 803//5014 872//5014
f 1005//5017 1006//5017 998//5017
f 872//5020 803//5020 802//5020
f 872//5023 802//5023 873//5023
f 873//5026 802//5026 801//5026
f 873//5029 801//5029 874//5029
f 874//5032 801//5032 800//5032
f 874//5035 800//5035 875//5035
f 787//5038 875//5038 800//5038
f 998//5041 1006//5041 727//5041
f 865//5044 809//5044 861//5044
f 1003//5047 727//5047 1006//5047
f 864//5050 811//5050 809//5050
f 864//5053 809//5053 865//5053
f 864//5056 813//5056 811//5056
f 867//5059 813//5059 864//5059
f 1005//5062 1007//5062 1006//5062
f 1007//5065 1003//5065 1006//5065
f 869//5068 813//5068 867//5068
f 869//5071 815//5071 813//5071
f 1007//5074 1004//5074 1003//5074
f 274//5077 1009//5077 1010//5077
f 274//5080 1010//5080 275//5080
f 870//5083 817//5083 869//5083
f 815//5086 869//5086 817//5086
f 1011//5089 276//5089 1008//5089
f 817//5092 870//5092 631//5092
f 1015//5095 275//5095 1010//5095
f 876//5098 820//5098 192//5098
f 876//5101 192//5101 191//5101
f 271//5104 1008//5104 276//5104
f 1009//5107 274//5107 277//5107
f 1009//5110 277//5110 1012//5110
f 878//5113 2//5113 820//5113
f 878//5116 820//5116 876//5116
f 1013//5119 288//5119 287//5119
f 1013//5122 287//5122 1014//5122
f 275//5125 1015//5125 280//5125
f 821//5128 879//5128 489//5128
f 1014//5131 287//5131 286//5131
f 1014//5134 286//5134 1016//5134
f 1016//5137 286//5137 285//5137
f 1016//5140 285//5140 1017//5140
f 1017//5143 285//5143 284//5143
f 1017//5146 284//5146 1018//5146
f 1008//5149 271//5149 288//5149
f 1008//5152 288//5152 1013//5152
f 880//5155 825//5155 822//5155
f 880//5158 822//5158 881//5158
f 1009//5161 1008//5161 1014//5161
f 1014//5164 1008//5164 1013//5164
f 1014//5167 1016//5167 1009//5167
f 1016//5170 1017//5170 1009//5170
f 1011//5173 1008//5173 1009//5173
f 882//5176 823//5176 824//5176
f 882//5179 824//5179 883//5179
f 1011//5182 1009//5182 1012//5182
f 1010//5185 1009//5185 1017//5185
f 1017//5188 1018//5188 1010//5188
f 884//5191 827//5191 826//5191
f 884//5194 826//5194 885//5194
f 1015//5197 1010//5197 1018//5197
f 276//5200 1011//5200 1012//5200
f 276//5203 1012//5203 277//5203
f 888//5206 1019//5206 827//5206
f 888//5209 827//5209 884//5209
f 890//5212 829//5212 828//5212
f 890//5215 828//5215 891//5215
f 1018//5218 284//5218 280//5218
f 1018//5221 280//5221 1015//5221
f 894//5224 830//5224 829//5224
f 894//5227 829//5227 890//5227
f 1020//5230 1021//5230 1022//5230
f 1020//5233 1022//5233 1023//5233
f 291//5236 1022//5236 1021//5236
f 291//5239 1021//5239 292//5239
f 1024//5242 1120//5242 1022//5242
f 1024//5245 1022//5245 291//5245
f 1021//5248 1020//5248 295//5248
f 1021//5251 295//5251 292//5251
f 832//5254 899//5254 895//5254
f 832//5257 895//5257 833//5257
f 1020//5260 1023//5260 296//5260
f 1020//5263 296//5263 295//5263
f 831//5266 905//5266 899//5266
f 831//5269 899//5269 832//5269
f 1025//5272 1022//5272 1120//5272
f 1023//5275 1022//5275 1025//5275
f 302//5278 1024//5278 291//5278
f 1120//5281 1024//5281 302//5281
f 898//5284 834//5284 52//5284
f 303//5287 296//5287 1023//5287
f 1023//5290 1025//5290 303//5290
f 897//5293 835//5293 834//5293
f 897//5296 834//5296 898//5296
f 896//5299 836//5299 835//5299
f 896//5302 835//5302 897//5302
f 896//5305 837//5305 836//5305
f 709//5308 572//5308 575//5308
f 901//5311 837//5311 896//5311
f 709//5314 706//5314 572//5314
f 990//5317 572//5317 706//5317
f 572//5320 463//5320 575//5320
f 900//5323 838//5323 837//5323
f 900//5326 837//5326 901//5326
f 842//5329 840//5329 965//5329
f 903//5332 838//5332 900//5332
f 845//5335 841//5335 844//5335
f 1026//5338 844//5338 964//5338
f 148//5341 1026//5341 964//5341
f 838//5344 903//5344 839//5344
f 156//5347 158//5347 959//5347
f 184//5350 959//5350 158//5350
f 184//5353 223//5353 959//5353
f 161//5356 213//5356 1028//5356
f 1028//5359 213//5359 917//5359
f 1028//5362 917//5362 959//5362
f 917//5365 918//5365 959//5365
f 1028//5368 959//5368 731//5368
f 850//5371 849//5371 162//5371
f 1031//5374 852//5374 959//5374
f 717//5377 577//5377 555//5377
f 1031//5380 959//5380 223//5380
f 167//5383 1029//5383 1030//5383
f 180//5386 852//5386 223//5386
f 1031//5389 223//5389 852//5389
f 828//5392 829//5392 593//5392
f 1030//5395 828//5395 827//5395
f 1077//5398 996//5398 1075//5398
f 978//5401 996//5401 993//5401
f 881//5404 937//5404 939//5404
f 881//5407 939//5407 880//5407
f 883//5410 176//5410 882//5410
f 986//5413 1036//5413 187//5413
f 1094//5416 887//5416 173//5416
f 1037//5419 211//5419 204//5419
f 894//5422 893//5422 1035//5422
f 893//5425 169//5425 1035//5425
f 187//5428 1036//5428 195//5428
f 5//5431 1096//5431 10//5431
f 1036//5434 986//5434 991//5434
f 997//5437 1036//5437 991//5437
f 34//5440 40//5440 25//5440
f 25//5443 27//5443 34//5443
f 13//5446 25//5446 40//5446
f 1036//5449 1037//5449 204//5449
f 27//5452 17//5452 10//5452
f 10//5455 34//5455 27//5455
f 5//5458 10//5458 17//5458
f 40//5461 38//5461 13//5461
f 31//5464 13//5464 35//5464
f 450//5467 211//5467 1039//5467
f 905//5470 48//5470 902//5470
f 31//5473 60//5473 48//5473
f 60//5476 902//5476 48//5476
f 48//5479 13//5479 31//5479
f 38//5482 35//5482 13//5482
f 997//5485 1038//5485 1037//5485
f 70//5488 73//5488 84//5488
f 84//5491 81//5491 70//5491
f 79//5494 105//5494 81//5494
f 1039//5497 729//5497 450//5497
f 1039//5500 1038//5500 1040//5500
f 78//5503 84//5503 73//5503
f 105//5506 79//5506 1099//5506
f 996//5509 1040//5509 1038//5509
f 1037//5512 1039//5512 211//5512
f 78//5515 73//5515 67//5515
f 902//5518 840//5518 839//5518
f 902//5521 839//5521 903//5521
f 92//5524 94//5524 121//5524
f 89//5527 92//5527 121//5527
f 121//5530 117//5530 89//5530
f 841//5533 909//5533 964//5533
f 94//5536 97//5536 124//5536
f 124//5539 121//5539 94//5539
f 845//5542 909//5542 841//5542
f 127//5545 124//5545 97//5545
f 97//5548 100//5548 127//5548
f 907//5551 842//5551 920//5551
f 906//5554 843//5554 842//5554
f 906//5557 842//5557 907//5557
f 103//5560 1100//5560 100//5560
f 843//5563 906//5563 846//5563
f 913//5566 846//5566 906//5566
f 105//5569 1099//5569 103//5569
f 845//5572 910//5572 909//5572
f 844//5575 915//5575 910//5575
f 844//5578 910//5578 845//5578
f 70//5581 81//5581 105//5581
f 67//5584 142//5584 78//5584
f 921//5587 920//5587 142//5587
f 912//5590 847//5590 846//5590
f 912//5593 846//5593 913//5593
f 911//5596 848//5596 847//5596
f 911//5599 847//5599 912//5599
f 924//5602 149//5602 117//5602
f 149//5605 924//5605 926//5605
f 89//5608 117//5608 149//5608
f 848//5611 911//5611 849//5611
f 914//5614 849//5614 911//5614
f 164//5617 156//5617 918//5617
f 213//5620 851//5620 917//5620
f 917//5623 851//5623 850//5623
f 917//5626 850//5626 918//5626
f 959//5629 918//5629 156//5629
f 918//5632 850//5632 164//5632
f 159//5635 156//5635 164//5635
f 892//5638 1030//5638 1029//5638
f 892//5641 1029//5641 893//5641
f 830//5644 894//5644 1070//5644
f 169//5647 1102//5647 1035//5647
f 895//5650 43//5650 44//5650
f 895//5653 44//5653 833//5653
f 879//5656 927//5656 930//5656
f 927//5659 1107//5659 186//5659
f 48//5662 905//5662 47//5662
f 831//5665 47//5665 905//5665
f 182//5668 178//5668 186//5668
f 930//5671 927//5671 186//5671
f 834//5674 53//5674 52//5674
f 438//5677 245//5677 1041//5677
f 666//5680 1041//5680 245//5680
f 242//5683 437//5683 1042//5683
f 60//5686 61//5686 902//5686
f 840//5689 902//5689 61//5689
f 209//5692 1043//5692 439//5692
f 218//5695 1044//5695 508//5695
f 230//5698 1045//5698 505//5698
f 142//5701 141//5701 921//5701
f 964//5704 921//5704 141//5704
f 909//5707 921//5707 964//5707
f 262//5710 1047//5710 501//5710
f 278//5713 1048//5713 441//5713
f 920//5716 965//5716 78//5716
f 441//5719 1048//5719 1049//5719
f 441//5722 1049//5722 443//5722
f 842//5725 965//5725 920//5725
f 826//5728 827//5728 593//5728
f 593//5731 825//5731 826//5731
f 1032//5734 826//5734 825//5734
f 926//5737 915//5737 1026//5737
f 844//5740 1026//5740 915//5740
f 821//5743 824//5743 425//5743
f 824//5746 823//5746 425//5746
f 489//5749 175//5749 821//5749
f 1050//5752 820//5752 2//5752
f 148//5755 149//5755 1026//5755
f 926//5758 1026//5758 149//5758
f 821//5761 425//5761 1050//5761
f 820//5764 1050//5764 425//5764
f 924//5767 1027//5767 849//5767
f 924//5770 849//5770 914//5770
f 1052//5773 185//5773 1051//5773
f 924//5776 117//5776 1027//5776
f 118//5779 1027//5779 117//5779
f 1054//5782 489//5782 1053//5782
f 850//5785 162//5785 164//5785
f 1055//5788 489//5788 1054//5788
f 167//5791 893//5791 1029//5791
f 891//5794 828//5794 1030//5794
f 891//5797 1030//5797 892//5797
f 885//5800 826//5800 1032//5800
f 885//5803 1032//5803 886//5803
f 883//5806 824//5806 176//5806
f 1050//5809 927//5809 821//5809
f 879//5812 821//5812 927//5812
f 465//5815 1053//5815 489//5815
f 887//5818 1058//5818 1019//5818
f 887//5821 1019//5821 888//5821
f 886//5824 1032//5824 174//5824
f 886//5827 174//5827 173//5827
f 1060//5830 1056//5830 486//5830
f 877//5833 420//5833 2//5833
f 877//5836 2//5836 878//5836
f 194//5839 193//5839 190//5839
f 194//5842 190//5842 189//5842
f 420//5845 877//5845 1086//5845
f 420//5848 1086//5848 496//5848
f 1064//5851 1065//5851 1063//5851
f 1062//5854 1063//5854 1065//5854
f 1065//5857 1066//5857 1062//5857
f 1066//5860 1067//5860 1062//5860
f 1067//5863 1068//5863 1062//5863
f 1068//5866 1069//5866 1062//5866
f 1061//5869 1062//5869 1069//5869
f 185//5872 186//5872 1051//5872
f 929//5875 1051//5875 186//5875
f 1069//5878 822//5878 1061//5878
f 823//5881 1061//5881 822//5881
f 186//5884 185//5884 930//5884
f 1052//5887 930//5887 185//5887
f 1070//5890 1071//5890 830//5890
f 930//5893 1052//5893 1051//5893
f 930//5896 1051//5896 929//5896
f 879//5899 1087//5899 489//5899
f 932//5902 1054//5902 1053//5902
f 932//5905 1053//5905 933//5905
f 934//5908 1055//5908 1054//5908
f 934//5911 1054//5911 932//5911
f 28//5914 53//5914 18//5914
f 1055//5917 934//5917 176//5917
f 1055//5920 176//5920 175//5920
f 12//5923 44//5923 24//5923
f 24//5926 53//5926 28//5926
f 1056//5929 936//5929 935//5929
f 1056//5932 935//5932 1057//5932
f 935//5935 1089//5935 1057//5935
f 458//5938 1057//5938 1089//5938
f 465//5941 1092//5941 1053//5941
f 933//5944 1053//5944 1092//5944
f 938//5947 1060//5947 1059//5947
f 938//5950 1059//5950 939//5950
f 1060//5953 938//5953 1056//5953
f 936//5956 1056//5956 938//5956
f 8//5959 85//5959 39//5959
f 9//5962 8//5962 33//5962
f 41//5965 33//5965 8//5965
f 39//5968 41//5968 8//5968
f 937//5971 1069//5971 1068//5971
f 937//5974 1068//5974 940//5974
f 940//5977 1068//5977 1067//5977
f 940//5980 1067//5980 941//5980
f 941//5983 1067//5983 1066//5983
f 941//5986 1066//5986 942//5986
f 12//5989 47//5989 44//5989
f 53//5992 24//5992 44//5992
f 942//5995 1066//5995 1065//5995
f 942//5998 1065//5998 944//5998
f 944//6001 1065//6001 1064//6001
f 944//6004 1064//6004 945//6004
f 945//6007 1064//6007 1063//6007
f 945//6010 1063//6010 946//6010
f 85//6013 77//6013 36//6013
f 32//6016 36//6016 77//6016
f 1062//6019 947//6019 946//6019
f 1062//6022 946//6022 1063//6022
f 1061//6025 950//6025 947//6025
f 1061//6028 947//6028 1062//6028
f 69//6031 93//6031 72//6031
f 68//6034 72//6034 88//6034
f 937//6037 881//6037 1069//6037
f 822//6040 1069//6040 881//6040
f 823//6043 882//6043 1061//6043
f 950//6046 1061//6046 882//6046
f 1037//6049 1038//6049 1039//6049
f 85//6052 8//6052 82//6052
f 1037//6055 1036//6055 997//6055
f 728//6058 1040//6058 996//6058
f 729//6061 1039//6061 1040//6061
f 981//6064 1072//6064 980//6064
f 69//6067 104//6067 102//6067
f 69//6070 102//6070 99//6070
f 69//6073 99//6073 96//6073
f 69//6076 96//6076 93//6076
f 91//6079 72//6079 93//6079
f 88//6082 72//6082 91//6082
f 996//6085 1073//6085 1072//6085
f 980//6088 1072//6088 1073//6088
f 978//6091 1073//6091 996//6091
f 1074//6094 1072//6094 981//6094
f 1074//6097 996//6097 1072//6097
f 476//6100 226//6100 128//6100
f 68//6103 148//6103 141//6103
f 840//6106 61//6106 965//6106
f 77//6109 965//6109 32//6109
f 1079//6112 1076//6112 1074//6112
f 88//6115 148//6115 68//6115
f 964//6118 141//6118 148//6118
f 996//6121 1074//6121 1076//6121
f 184//6124 158//6124 223//6124
f 160//6127 223//6127 158//6127
f 1077//6130 728//6130 996//6130
f 725//6133 570//6133 573//6133
f 444//6136 1078//6136 59//6136
f 725//6139 62//6139 1078//6139
f 573//6142 62//6142 725//6142
f 59//6145 1078//6145 62//6145
f 1027//6148 118//6148 162//6148
f 849//6151 1027//6151 162//6151
f 160//6154 162//6154 118//6154
f 118//6157 122//6157 160//6157
f 223//6160 160//6160 122//6160
f 125//6163 223//6163 122//6163
f 445//6166 730//6166 444//6166
f 1078//6169 444//6169 730//6169
f 725//6172 1078//6172 1075//6172
f 1076//6175 725//6175 1075//6175
f 32//6178 965//6178 61//6178
f 36//6181 39//6181 85//6181
f 8//6184 481//6184 82//6184
f 570//6187 1079//6187 571//6187
f 1079//6190 981//6190 571//6190
f 18//6193 1071//6193 4//6193
f 1071//6196 18//6196 53//6196
f 830//6199 1071//6199 53//6199
f 468//6202 4//6202 1071//6202
f 468//6205 1071//6205 483//6205
f 827//6208 1019//6208 1030//6208
f 167//6211 1030//6211 1019//6211
f 1019//6214 1058//6214 167//6214
f 485//6217 167//6217 1058//6217
f 1074//6220 981//6220 1079//6220
f 1059//6223 486//6223 1032//6223
f 1079//6226 570//6226 725//6226
f 825//6229 1059//6229 1032//6229
f 174//6232 1032//6232 486//6232
f 486//6235 1059//6235 1060//6235
f 486//6238 1056//6238 1057//6238
f 725//6241 1076//6241 1079//6241
f 1075//6244 1078//6244 1077//6244
f 824//6247 821//6247 175//6247
f 1055//6250 175//6250 489//6250
f 1078//6253 730//6253 1077//6253
f 825//6256 880//6256 1059//6256
f 939//6259 1059//6259 880//6259
f 1058//6262 887//6262 1094//6262
f 1058//6265 1094//6265 485//6265
f 1034//6268 1071//6268 1070//6268
f 1034//6271 1070//6271 1035//6271
f 1033//6274 1080//6274 1081//6274
f 894//6277 1035//6277 1070//6277
f 1033//6280 1081//6280 1082//6280
f 1071//6283 1034//6283 483//6283
f 1083//6286 649//6286 643//6286
f 643//6289 644//6289 1083//6289
f 468//6292 5//6292 4//6292
f 283//6295 399//6295 1049//6295
f 443//6298 1049//6298 399//6298
f 368//6301 1084//6301 449//6301
f 449//6304 1084//6304 376//6304
f 1083//6307 1033//6307 1082//6307
f 1080//6310 1093//6310 1081//6310
f 452//6313 1085//6313 753//6313
f 1080//6316 645//6316 1088//6316
f 1088//6319 530//6319 1090//6319
f 531//6322 532//6322 1090//6322
f 458//6325 1089//6325 1091//6325
f 458//6328 1091//6328 462//6328
f 1088//6331 1090//6331 1126//6331
f 1092//6334 465//6334 462//6334
f 1092//6337 462//6337 1091//6337
f 1088//6340 1126//6340 1093//6340
f 1080//6343 1088//6343 1093//6343
f 1095//6346 483//6346 1034//6346
f 468//6349 1096//6349 5//6349
f 481//6352 8//6352 1097//6352
f 7//6355 1097//6355 8//6355
f 650//6358 651//6358 1105//6358
f 476//6361 1100//6361 1099//6361
f 476//6364 1099//6364 469//6364
f 1098//6367 648//6367 647//6367
f 646//6370 648//6370 1101//6370
f 79//6373 80//6373 1099//6373
f 469//6376 1099//6376 80//6376
f 647//6379 649//6379 1098//6379
f 1098//6382 649//6382 1083//6382
f 127//6385 1100//6385 476//6385
f 1083//6388 1117//6388 1098//6388
f 1102//6391 169//6391 484//6391
f 167//6394 484//6394 169//6394
f 1098//6397 1101//6397 648//6397
f 1103//6400 173//6400 486//6400
f 174//6403 486//6403 173//6403
f 178//6406 179//6406 1104//6406
f 490//6409 1104//6409 179//6409
f 491//6412 181//6412 1106//6412
f 182//6415 1106//6415 181//6415
f 927//6418 1050//6418 1107//6418
f 493//6421 1107//6421 1050//6421
f 1108//6424 189//6424 498//6424
f 190//6427 498//6427 189//6427
f 1105//6430 1101//6430 1110//6430
f 1109//6433 196//6433 502//6433
f 197//6436 502//6436 196//6436
f 1112//6439 198//6439 504//6439
f 199//6442 504//6442 198//6442
f 1113//6445 200//6445 507//6445
f 201//6448 507//6448 200//6448
f 510//6451 1114//6451 202//6451
f 1115//6454 1041//6454 666//6454
f 1111//6457 1098//6457 1117//6457
f 1043//6460 209//6460 1042//6460
f 1044//6463 219//6463 1114//6463
f 218//6466 219//6466 1044//6466
f 1111//6469 1101//6469 1098//6469
f 1045//6472 231//6472 1113//6472
f 230//6475 231//6475 1045//6475
f 1101//6478 1111//6478 1110//6478
f 1046//6481 250//6481 1112//6481
f 1047//6484 264//6484 1109//6484
f 262//6487 264//6487 1047//6487
f 278//6490 305//6490 1048//6490
f 305//6493 306//6493 1048//6493
f 1105//6496 1116//6496 1121//6496
f 368//6499 389//6499 1084//6499
f 189//6502 1108//6502 1086//6502
f 1121//6505 1116//6505 1119//6505
f 879//6508 929//6508 1087//6508
f 1104//6511 1087//6511 178//6511
f 1105//6514 1110//6514 1116//6514
f 1091//6517 1089//6517 944//6517
f 173//6520 1103//6520 1094//6520
f 1034//6523 1035//6523 1095//6523
f 1097//6526 10//6526 1096//6526
f 7//6529 10//6529 1097//6529
f 127//6532 100//6532 1100//6532
f 1099//6535 1100//6535 103//6535
f 1118//6538 1117//6538 1082//6538
f 1095//6541 1035//6541 1102//6541
f 1106//6544 182//6544 1107//6544
f 182//6547 186//6547 1107//6547
f 1117//6550 1118//6550 1111//6550
f 438//6553 1041//6553 1115//6553
f 438//6556 1115//6556 514//6556
f 1083//6559 1082//6559 1117//6559
f 439//6562 1043//6562 1042//6562
f 439//6565 1042//6565 437//6565
f 508//6568 1044//6568 1114//6568
f 508//6571 1114//6571 510//6571
f 505//6574 1045//6574 1113//6574
f 505//6577 1113//6577 507//6577
f 1118//6580 1110//6580 1111//6580
f 503//6583 1046//6583 1112//6583
f 503//6586 1112//6586 504//6586
f 501//6589 1047//6589 1109//6589
f 501//6592 1109//6592 502//6592
f 496//6595 1086//6595 1108//6595
f 496//6598 1108//6598 498//6598
f 489//6601 1087//6601 1104//6601
f 489//6604 1104//6604 490//6604
f 485//6607 1094//6607 1103//6607
f 485//6610 1103//6610 486//6610
f 1116//6613 1118//6613 1119//6613
f 481//6616 1097//6616 1096//6616
f 481//6619 1096//6619 468//6619
f 483//6622 1095//6622 1102//6622
f 483//6625 1102//6625 484//6625
f 491//6628 1106//6628 1107//6628
f 491//6631 1107//6631 493//6631
f 520//6634 519//6634 549//6634
f 550//6637 519//6637 525//6637
f 548//6640 550//6640 525//6640
f 1116//6643 1110//6643 1118//6643
f 523//6646 556//6646 521//6646
f 553//6649 521//6649 556//6649
f 556//6652 523//6652 518//6652
f 1025//6655 1120//6655 303//6655
f 526//6658 303//6658 1120//6658
f 548//6661 525//6661 528//6661
f 1128//6664 1118//6664 1129//6664
f 1126//6667 1118//6667 1093//6667
f 302//6670 526//6670 1120//6670
f 1093//6673 1118//6673 1081//6673
f 1130//6676 1118//6676 1128//6676
f 1081//6679 1118//6679 1082//6679
f 1//6682 650//6682 1121//6682
f 1122//6685 3//6685 1121//6685
f 3//6688 6//6688 1121//6688
f 1105//6691 1121//6691 650//6691
f 1122//6694 37//6694 3//6694
f 1122//6697 1121//6697 1119//6697
f 37//6700 1122//6700 1124//6700
f 37//6703 1124//6703 50//6703
f 1118//6706 1123//6706 1119//6706
f 663//6709 51//6709 1124//6709
f 1123//6712 1122//6712 1119//6712
f 1118//6715 1125//6715 1123//6715
f 1124//6718 1123//6718 1125//6718
f 1124//6721 1122//6721 1123//6721
f 662//6724 1125//6724 1118//6724
f 1124//6727 1125//6727 663//6727
f 663//6730 1125//6730 662//6730
f 1127//6733 1126//6733 1090//6733
f 1127//6736 1118//6736 1126//6736
f 1127//6739 1129//6739 1118//6739
f 654//6742 1130//6742 1128//6742
f 664//6745 1130//6745 654//6745
f 1130//6748 662//6748 1118//6748
f 662//6751 1130//6751 664//6751
f 1131//6754 1090//6754 532//6754
f 533//6757 970//6757 1131//6757
f 656//6760 1131//6760 657//6760
f 580//6763 654//6763 656//6763
f 579//6766 654//6766 580//6766
f 659//6769 664//6769 579//6769
f 1128//6772 656//6772 654//6772
f 1128//6775 1129//6775 656//6775
f 1127//6778 1090//6778 1131//6778
f 1131//6781 1129//6781 1127//6781
f 1131//6784 656//6784 1129//6784
