# Supplementary material for: Automated Phenotyping Indicates Pupal Size in Drosophila Is a Highly Heritable Trait with an Apparent Polygenic Basis
Source: G3 (Bethesda). 2017 Mar 2;7(4):1277–86. doi: 10.1534/g3.117.039883 (PMC5386876; doi:10.1534/g3.117.039883)
Supplement: Supplementary file 8 [file 1277FileS2.zip › File S2/super_jaiks-hango.wrl]

#VRML V2.0 utf8
#super_jaiks-hango
Shape {
	appearance Appearance {
		material Material { }
	}
	geometry IndexedFaceSet {
		coord Coordinate {
			point [
				27.502001 79.502998 105.500000,
				37.801998 79.498001 105.500000,
				37.801998 84.502998 105.500000,
				38.799999 79.498001 105.500000,
				38.799999 84.502998 105.500000,
				38.799999 94.500000 105.500000,
				24.177999 -13.385000 105.500000,
				26.447001 -14.253000 105.500000,
				27.316999 -13.499000 105.500000,
				7.967000 -20.546000 105.500000,
				7.967000 -20.546000 104.997002,
				13.116000 -19.695000 104.997002,
				27.667999 -21.400000 105.500000,
				13.116000 -19.695000 105.500000,
				10.340000 -19.695000 105.500000,
				10.340000 -19.695000 104.997002,
				26.993000 -21.094000 105.500000,
				26.471001 -20.563999 105.500000,
				11.082000 -16.499001 105.500000,
				11.082000 -16.499001 104.997002,
				8.338000 -19.648001 104.997002,
				8.338000 -19.648001 105.500000,
				28.455000 -17.414000 105.500000,
				28.114000 -17.499001 105.500000,
				27.833000 -17.756001 105.500000,
				27.645000 -18.173000 105.500000,
				27.582001 -18.736000 105.500000,
				27.648001 -19.313999 105.500000,
				27.844000 -19.752001 105.500000,
				28.136000 -20.028000 105.500000,
				28.486000 -20.118999 105.500000,
				10.082000 -17.598000 105.500000,
				27.521000 -16.830999 105.500000,
				10.082000 -17.598000 104.997002,
				26.065001 -19.790001 105.500000,
				9.007000 -18.702000 104.997002,
				9.007000 -18.702000 105.500000,
				25.805000 -18.749001 105.500000,
				25.718000 -17.419001 105.500000,
				30.336000 -20.753000 105.500000,
				29.863001 -21.167000 105.500000,
				12.987000 -16.422001 104.997002,
				12.987000 -16.422001 105.500000,
				10.765000 -19.209999 105.500000,
				28.806999 -20.035999 105.500000,
				29.070999 -19.787001 105.500000,
				10.765000 -19.209999 104.997002,
				29.247999 -19.372999 105.500000,
				29.306999 -18.796000 105.500000,
				29.245001 -18.202000 105.500000,
				29.062000 -17.767000 105.500000,
				28.788000 -17.502001 105.500000,
				30.400000 -16.804001 105.500000,
				12.730000 -17.103001 104.997002,
				12.730000 -17.103001 105.500000,
				30.844000 -17.667999 105.500000,
				12.247000 -17.799999 104.997002,
				12.247000 -17.799999 105.500000,
				30.992001 -18.736000 105.500000,
				30.917000 -19.492001 105.500000,
				11.483000 -18.562000 104.997002,
				30.693001 -20.179001 105.500000,
				11.483000 -18.562000 105.500000,
				28.176001 -16.235001 105.500000,
				28.451000 -14.609000 105.500000,
				28.066999 -14.746000 105.500000,
				27.778999 -15.154000 105.500000,
				-24.395000 -15.491000 105.500000,
				25.900000 -15.547000 105.500000,
				-26.412001 -15.491000 105.500000,
				-28.389000 -15.491000 105.500000,
				-30.406000 -15.491000 105.500000,
				28.952999 -16.041000 105.500000,
				-30.406000 -13.521000 105.500000,
				-31.013000 -11.503000 105.500000,
				29.743000 -16.232000 105.500000,
				-31.013000 -20.129999 105.500000,
				30.856001 -15.181000 105.500000,
				-37.928001 -19.226000 105.500000,
				-40.223000 -11.503000 105.500000,
				29.087999 -15.453000 105.500000,
				-40.223000 -18.768999 105.500000,
				28.855000 -14.800000 105.500000,
				-46.028999 -18.726000 105.500000,
				29.674999 -13.469000 105.500000,
				-46.997002 -11.503000 105.500000,
				-46.997002 -19.695000 105.500000,
				30.410999 -14.114000 105.500000,
				-52.393002 -13.521000 105.500000,
				-52.972000 -13.521000 105.500000,
				-59.908001 -13.521000 105.500000,
				-60.299000 -19.695000 105.500000,
				-65.694000 -13.521000 105.500000,
				-66.663002 -19.695000 105.500000,
				-72.058998 -13.521000 105.500000,
				22.707001 -13.385000 105.500000,
				-74.942001 -21.502001 105.500000,
				-77.015999 -21.502001 105.500000,
				28.468000 -13.248000 105.500000,
				-72.707001 -21.502001 105.500000,
				-42.206001 -21.419001 105.500000,
				-40.959999 -21.502001 105.500000,
				-75.648003 -20.025000 99.299004,
				-74.183998 81.800003 102.601997,
				-77.984001 -12.355000 102.513000,
				9.694000 -16.112000 104.997002,
				9.694000 -16.112000 105.500000,
				-79.821861 -12.014827 102.301003,
				-79.776001 -11.998000 102.458000,
				-80.502998 -12.149413 102.301003,
				11.300000 -15.786000 105.500000,
				11.300000 -15.786000 104.997002,
				-79.736748 -11.998000 102.301003,
				7.912000 -15.932000 104.997002,
				7.912000 -15.932000 105.500000,
				-76.399193 -13.375000 102.301003,
				-75.465179 -14.766309 102.301003,
				-75.375519 -14.900000 102.301003,
				13.072000 -15.709000 104.997002,
				13.072000 -15.709000 105.500000,
				-75.115829 -16.202999 102.301003,
				-77.612000 -15.800000 102.524002,
				-75.447998 -14.900000 102.591003,
				15.910000 -17.348000 104.997002,
				15.910000 -17.348000 105.500000,
				16.125999 -19.431000 105.500000,
				16.125999 -19.431000 104.997002,
				15.964000 -18.631001 105.500000,
				15.964000 -18.631001 104.997002,
				-76.463997 -13.375000 102.559998,
				14.146000 -17.343000 105.500000,
				14.146000 -17.343000 104.997002,
				-77.015999 -16.754999 104.997002,
				-77.015999 -16.754999 105.500000,
				15.451000 -21.181000 104.997002,
				15.451000 -21.181000 105.500000,
				-77.015999 -18.263000 105.500000,
				-77.015999 -18.263000 104.997002,
				-74.773003 -17.979000 105.500000,
				-74.773003 -17.979000 104.997002,
				14.635000 -20.239000 104.997002,
				14.635000 -20.239000 105.500000,
				-75.336998 -16.395000 105.500000,
				-75.336998 -16.395000 104.997002,
				-75.480003 -16.558001 105.500000,
				-75.480003 -16.558001 104.997002,
				14.275000 -19.033001 104.997002,
				14.275000 -19.033001 105.500000,
				-75.657997 -16.646000 105.500000,
				-75.657997 -16.646000 104.997002,
				-76.181999 -16.754999 105.500000,
				-76.181999 -16.754999 104.997002,
				17.608000 -17.408001 105.500000,
				-76.841003 -18.263000 105.500000,
				-76.841003 -18.263000 104.997002,
				17.608000 -17.408001 104.997002,
				-76.357002 -18.448000 105.500000,
				-76.357002 -18.448000 104.997002,
				17.514000 -19.003000 105.500000,
				17.514000 -19.003000 104.997002,
				-75.999001 -19.063000 105.500000,
				-75.999001 -19.063000 104.997002,
				17.393999 -19.445999 105.500000,
				17.393999 -19.445999 104.997002,
				-77.015999 -15.132000 105.500000,
				-77.015999 -15.132000 104.997002,
				-76.147003 -15.132000 105.500000,
				-76.147003 -15.132000 104.997002,
				17.222000 -19.752001 105.500000,
				17.222000 -19.752001 104.997002,
				-75.692001 -15.184000 105.500000,
				-75.692001 -15.184000 104.997002,
				-75.528999 -15.248000 105.500000,
				-75.528999 -15.248000 104.997002,
				17.004999 -19.929001 105.500000,
				17.004999 -19.929001 104.997002,
				-75.410004 -15.339000 105.500000,
				-75.410004 -15.339000 104.997002,
				-75.323997 -15.454000 105.500000,
				-75.323997 -15.454000 104.997002,
				16.752001 -19.989000 105.500000,
				16.752001 -19.989000 104.997002,
				-75.262001 -15.591000 105.500000,
				-75.262001 -15.591000 104.997002,
				-75.212997 -15.932000 105.500000,
				-75.212997 -15.932000 104.997002,
				16.391001 -19.849001 105.500000,
				16.391001 -19.849001 104.997002,
				-75.244003 -16.179001 105.500000,
				-75.244003 -16.179001 104.997002,
				-74.305000 -13.716000 104.997002,
				-74.305000 -13.716000 105.500000,
				-75.706001 -13.520000 105.500000,
				-75.706001 -13.520000 104.997002,
				19.375999 -17.315001 104.997002,
				-79.001999 -13.520000 105.500000,
				19.375999 -17.315001 105.500000,
				-79.001999 -13.520000 104.997002,
				19.229000 -19.195999 104.997002,
				19.229000 -19.195999 105.500000,
				18.787001 -20.495001 104.997002,
				18.787001 -20.495001 105.500000,
				17.983999 -21.250000 104.997002,
				17.983999 -21.250000 105.500000,
				-43.056000 -21.502001 105.500000,
				-32.768002 -21.502001 105.500000,
				-35.401001 -21.502001 105.500000,
				-31.969000 -21.502001 105.500000,
				-13.701000 -21.436001 105.500000,
				-14.451000 -21.502001 105.500000,
				-15.470000 -21.421000 105.500000,
				7.781000 -21.502001 105.500000,
				16.025999 -21.422001 105.500000,
				16.757000 -21.502001 105.500000,
				13.116000 -21.502001 105.500000,
				2.860000 -21.502001 105.500000,
				-3.212000 -21.502001 105.500000,
				-6.161000 -21.502001 105.500000,
				-8.138000 -21.502001 105.500000,
				-18.232000 -21.502001 105.500000,
				-20.302999 -21.502001 105.500000,
				-23.180000 -21.502001 105.500000,
				-25.198999 -21.502001 105.500000,
				-26.412001 -21.502001 105.500000,
				-28.389000 -21.502001 105.500000,
				-46.997002 -21.502001 105.500000,
				-52.393002 -21.502001 105.500000,
				-55.348000 -21.502001 105.500000,
				-57.491001 -21.502001 105.500000,
				-60.299000 -21.502001 105.500000,
				-65.694000 -21.502001 105.500000,
				-66.663002 -21.502001 105.500000,
				-72.058998 -21.502001 105.500000,
				-79.001999 -21.502001 105.500000,
				22.131001 -25.500000 105.500000,
				-92.000000 -15.502000 105.500000,
				-92.000000 -25.500000 105.500000,
				-92.000000 -10.498000 105.500000,
				-90.202003 79.498001 105.500000,
				-92.000000 79.498001 105.500000,
				-90.197998 -15.502000 105.500000,
				-90.197998 -10.498000 105.500000,
				-90.202003 84.502998 105.500000,
				-86.002998 86.163002 105.500000,
				-92.000000 94.500000 105.500000,
				-92.000000 84.502998 105.500000,
				-83.346558 -14.900000 99.299004,
				-82.323799 -13.375000 99.299004,
				-82.222870 -13.307777 99.299004,
				-80.792053 -12.355000 99.299004,
				-80.502998 -12.297864 99.299004,
				-80.698761 -12.336566 99.299004,
				-82.438560 80.000000 99.299004,
				-82.798233 81.800003 99.299004,
				-82.466019 80.137787 99.299004,
				-82.769753 81.942886 99.299004,
				-81.415733 78.474998 99.299004,
				-80.502998 77.867203 99.299004,
				-81.484802 78.577888 99.299004,
				-92.000000 -15.502000 99.299004,
				-92.000000 79.498001 99.299004,
				-90.202003 79.498001 99.299004,
				-92.000000 -10.498000 99.299004,
				-90.197998 -15.502000 99.299004,
				-90.197998 -10.498000 99.299004,
				24.267267 -20.025000 99.299004,
				23.244442 -18.500000 99.299004,
				24.198196 -19.922112 99.299004,
				22.884769 -16.700001 99.299004,
				23.216982 -18.362217 99.299004,
				22.913248 -16.557117 99.299004,
				22.984022 -16.202999 99.299004,
				27.605715 -21.403000 99.299004,
				25.798948 -21.045000 99.299004,
				25.717447 -20.990685 99.299004,
				22.131001 -25.500000 99.299004,
				-82.323799 -20.025000 99.299004,
				-83.346558 -18.500000 99.299004,
				-83.706306 -16.700001 99.299004,
				-78.986252 -21.403000 99.299004,
				-80.792053 -21.045000 99.299004,
				-79.051880 -21.389996 99.299004,
				-80.873604 -20.990685 99.299004,
				-77.179764 -21.045000 99.299004,
				-77.215073 -21.052000 99.299004,
				-75.120132 -19.237904 99.299004,
				-75.120819 -18.295454 99.299004,
				-75.117111 -18.057377 99.299004,
				-75.117722 -16.700001 99.299004,
				-75.123245 -16.396105 99.299004,
				-74.272003 -16.202999 99.299004,
				-75.122887 -16.202999 99.299004,
				-92.000000 -25.500000 99.299004,
				28.500999 77.213387 99.299004,
				29.720236 77.455002 99.299004,
				29.684908 77.447998 99.299004,
				31.251001 78.474998 99.299004,
				31.243414 78.469948 99.299004,
				31.779387 79.262100 99.299004,
				31.779182 80.204544 99.299004,
				31.782639 80.442619 99.299004,
				31.781279 81.800003 99.299004,
				31.776091 82.103897 99.299004,
				37.801998 79.498001 99.299004,
				38.799999 79.498001 99.299004,
				29.411255 -21.045000 99.299004,
				29.375927 -21.052000 99.299004,
				30.943001 -20.025000 99.299004,
				31.471388 -19.237904 99.299004,
				31.471182 -18.295454 99.299004,
				31.474640 -18.057377 99.299004,
				31.473278 -16.700001 99.299004,
				31.468090 -16.396105 99.299004,
				28.500999 -12.175015 99.299004,
				29.411255 -12.355000 99.299004,
				30.943001 -13.375000 99.299004,
				30.947948 -13.382376 99.299004,
				31.471388 -14.162097 99.299004,
				31.471182 -15.104546 99.299004,
				31.474220 -14.925061 99.299004,
				37.797001 -10.498000 99.299004,
				37.797001 -15.502000 99.299004,
				38.799999 -15.502000 99.299004,
				38.799999 -10.498000 99.299004,
				38.799999 -25.500000 99.299004,
				23.552443 83.599998 99.299004,
				23.413326 82.902000 99.299004,
				24.576200 85.125000 99.299004,
				24.677134 85.192223 99.299004,
				26.107000 86.144997 99.299004,
				27.913713 86.501999 99.299004,
				26.200241 86.163437 99.299004,
				27.977177 86.489464 99.299004,
				29.720236 86.144997 99.299004,
				31.251001 85.125000 99.299004,
				29.749268 86.125671 99.299004,
				31.255947 85.117622 99.299004,
				31.779387 84.337906 99.299004,
				31.779182 83.395454 99.299004,
				31.782219 83.574936 99.299004,
				37.801998 84.502998 99.299004,
				38.799999 84.502998 99.299004,
				38.799999 94.500000 99.299004,
				-82.438560 83.599998 99.299004,
				-82.361191 83.715248 99.299004,
				-81.415733 85.125000 99.299004,
				-81.314865 85.192223 99.299004,
				-79.884056 86.144997 99.299004,
				-78.077286 86.501999 99.299004,
				-78.013824 86.489464 99.299004,
				-76.271744 86.144997 99.299004,
				-74.740005 85.125000 99.299004,
				-76.242729 86.125671 99.299004,
				-74.735054 85.117622 99.299004,
				-74.212128 84.337906 99.299004,
				-74.213478 82.902000 99.299004,
				-74.212593 83.395454 99.299004,
				-74.209595 83.574936 99.299004,
				-73.363998 94.500000 99.299004,
				-90.202003 84.502998 99.299004,
				-92.000000 84.502998 99.299004,
				-92.000000 94.500000 99.299004,
				38.799999 -15.502000 105.500000,
				38.799999 -10.498000 105.500000,
				38.799999 -25.500000 105.500000,
				-80.502998 -12.264741 99.969162,
				-80.502998 77.455002 101.771774,
				-80.502998 77.428749 102.301003,
				-80.502998 77.743690 100.041176,
				-74.141617 81.964783 102.301003,
				-67.502998 79.502998 102.301003,
				-67.502998 79.502998 105.500000,
				-67.502998 -11.503000 105.500000,
				-67.502998 -11.503000 102.301003,
				13.116000 -11.503000 105.500000,
				20.511000 -11.503000 105.500000,
				-74.079002 -17.664000 104.997002,
				-74.079002 -17.664000 105.500000,
				-74.258003 -18.274000 104.997002,
				-74.258003 -18.274000 105.500000,
				-73.942001 -18.694000 104.997002,
				-73.942001 -18.694000 105.500000,
				-73.665001 -19.188999 104.997002,
				-73.665001 -19.188999 105.500000,
				-73.454002 -16.882000 104.997002,
				-73.454002 -16.882000 105.500000,
				-73.866997 -13.996000 104.997002,
				-73.866997 -13.996000 105.500000,
				-73.524002 -14.443000 104.997002,
				-73.524002 -14.443000 105.500000,
				-73.301003 -15.032000 104.997002,
				-73.301003 -15.032000 105.500000,
				-73.226997 -15.736000 104.997002,
				-73.226997 -15.736000 105.500000,
				-73.283997 -16.355000 104.997002,
				-73.283997 -16.355000 105.500000,
				-66.663002 -19.695000 104.997002,
				-70.077003 -19.695000 105.500000,
				-70.077003 -19.695000 104.997002,
				-72.058998 -13.521000 104.997002,
				-70.077003 -15.225000 105.500000,
				-70.077003 -15.225000 104.997002,
				-70.077003 -16.493000 104.997002,
				-70.077003 -16.493000 105.500000,
				-70.077003 -18.121000 105.500000,
				-70.077003 -18.121000 104.997002,
				-67.000000 -16.493000 104.997002,
				-67.000000 -16.493000 105.500000,
				-67.000000 -18.121000 104.997002,
				-67.000000 -18.121000 105.500000,
				-66.759003 -13.521000 104.997002,
				-66.759003 -13.521000 105.500000,
				-66.759003 -15.225000 104.997002,
				-66.759003 -15.225000 105.500000,
				-60.299000 -19.695000 104.997002,
				-63.712002 -19.695000 105.500000,
				-63.712002 -19.695000 104.997002,
				-65.694000 -13.521000 104.997002,
				-63.712002 -15.225000 105.500000,
				-63.712002 -15.225000 104.997002,
				-63.712002 -16.493000 104.997002,
				-63.712002 -16.493000 105.500000,
				-63.712002 -18.121000 105.500000,
				-63.712002 -18.121000 104.997002,
				-60.634998 -16.493000 104.997002,
				-60.634998 -16.493000 105.500000,
				-60.634998 -18.121000 104.997002,
				-60.634998 -18.121000 105.500000,
				-60.395000 -13.521000 104.997002,
				-60.395000 -13.521000 105.500000,
				-60.395000 -15.225000 104.997002,
				-60.395000 -15.225000 105.500000,
				-54.979000 -13.521000 104.997002,
				-54.979000 -13.521000 105.500000,
				-56.401001 -19.264999 105.500000,
				-56.401001 -19.264999 104.997002,
				-57.841000 -13.521000 105.500000,
				-57.841000 -13.521000 104.997002,
				-52.972000 -13.521000 104.997002,
				-59.908001 -13.521000 104.997002,
				-46.997002 -19.695000 104.997002,
				-50.410999 -19.695000 105.500000,
				-50.410999 -19.695000 104.997002,
				-52.393002 -13.521000 104.997002,
				26.815001 -11.998000 102.458000,
				26.854298 -11.998000 102.301003,
				28.979000 -15.800000 102.524002,
				31.143000 -14.900000 102.591003,
				30.128000 -13.375000 102.559998,
				24.177999 -13.385000 104.997002,
				26.447001 -14.253000 104.997002,
				27.316999 -13.499000 104.997002,
				27.667999 -21.400000 104.997002,
				26.993000 -21.094000 104.997002,
				26.471001 -20.563999 104.997002,
				27.645000 -18.173000 104.997002,
				27.582001 -18.736000 104.997002,
				27.833000 -17.756001 104.997002,
				28.114000 -17.499001 104.997002,
				28.455000 -17.414000 104.997002,
				28.486000 -20.118999 104.997002,
				28.136000 -20.028000 104.997002,
				27.844000 -19.752001 104.997002,
				27.648001 -19.313999 104.997002,
				27.521000 -16.830999 104.997002,
				26.065001 -19.790001 104.997002,
				25.805000 -18.749001 104.997002,
				25.718000 -17.419001 104.997002,
				30.336000 -20.753000 104.997002,
				29.863001 -21.167000 104.997002,
				28.788000 -17.502001 104.997002,
				29.062000 -17.767000 104.997002,
				29.245001 -18.202000 104.997002,
				29.306999 -18.796000 104.997002,
				29.247999 -19.372999 104.997002,
				29.070999 -19.787001 104.997002,
				28.806999 -20.035999 104.997002,
				30.400000 -16.804001 104.997002,
				30.844000 -17.667999 104.997002,
				30.992001 -18.736000 104.997002,
				30.917000 -19.492001 104.997002,
				30.693001 -20.179001 104.997002,
				28.176001 -16.235001 104.997002,
				27.778999 -15.154000 104.997002,
				28.066999 -14.746000 104.997002,
				28.451000 -14.609000 104.997002,
				25.900000 -15.547000 104.997002,
				28.952999 -16.041000 104.997002,
				29.743000 -16.232000 104.997002,
				30.856001 -15.181000 104.997002,
				28.855000 -14.800000 104.997002,
				29.087999 -15.453000 104.997002,
				29.674999 -13.469000 104.997002,
				30.410999 -14.114000 104.997002,
				22.707001 -13.385000 104.997002,
				28.468000 -13.248000 104.997002,
				27.502001 -11.503000 105.500000,
				27.502001 -11.503000 102.301003,
				37.797001 -10.498000 105.500000,
				28.916000 77.455002 102.513000,
				30.436001 78.474998 102.559998,
				29.287001 80.900002 102.524002,
				28.778999 80.137001 102.509003,
				31.451000 80.000000 102.591003,
				29.466000 81.800003 102.529999,
				31.808001 81.800003 102.601997,
				24.959000 82.699997 102.391998,
				25.466999 83.462997 102.407997,
				28.020000 83.972000 102.486000,
				27.122999 84.151001 102.458000,
				26.226999 83.972000 102.431000,
				27.122999 86.501999 102.458000,
				25.330999 86.144997 102.403000,
				-83.195999 83.599998 102.325996,
				-82.180000 85.125000 102.357002,
				-83.195999 80.000000 102.325996,
				-83.552002 81.800003 102.315002,
				-82.180000 78.474998 102.357002,
				-78.740723 77.114441 102.301003,
				-78.828705 77.097000 102.301003,
				-80.661003 77.455002 102.403000,
				-78.867996 77.097000 102.458000,
				-78.867996 79.448997 102.458000,
				-79.764000 79.627998 102.431000,
				-77.972000 79.627998 102.486000,
				-81.209999 81.800003 102.387001,
				-81.031998 80.900002 102.391998,
				-80.524002 80.137001 102.407997,
				-78.867996 81.800003 102.458000,
				37.797001 -15.502000 105.500000,
				28.534000 -21.502001 105.500000,
				29.266001 -21.419001 105.500000,
				24.177999 -21.502001 105.500000,
				22.379000 -16.183001 105.500000,
				22.368000 -14.076000 105.500000,
				22.379000 -21.502001 105.500000,
				-76.498001 86.251999 105.500000,
				-77.949997 84.440002 105.500000,
				-78.633003 84.007004 105.500000,
				-76.498001 80.997002 105.500000,
				-77.949997 80.997002 105.500000,
				-79.459999 83.690002 105.500000,
				-79.459999 84.866997 105.500000,
				-78.807999 85.126999 105.500000,
				-78.320999 85.433998 105.500000,
				-77.959000 85.804001 105.500000,
				-77.685997 86.251999 105.500000,
				-83.168999 82.445999 105.500000,
				-82.021004 86.163002 105.500000,
				-80.400002 86.163002 105.500000,
				-82.319000 80.997002 105.500000,
				-84.333000 86.163002 105.500000,
				-84.050003 80.997002 105.500000,
				-50.410999 -15.225000 105.500000,
				-50.410999 -16.493000 105.500000,
				-47.334000 -16.493000 105.500000,
				-47.094002 -13.521000 105.500000,
				-47.094002 -15.225000 105.500000,
				-47.334000 -18.121000 105.500000,
				-50.410999 -18.121000 105.500000,
				-40.971001 -20.754000 105.500000,
				-41.514999 -21.167000 105.500000,
				-44.437000 -21.306000 105.500000,
				-44.939999 -21.061001 105.500000,
				-45.317001 -20.718000 105.500000,
				-45.230000 -17.125000 105.500000,
				-45.648998 -16.437000 105.500000,
				-45.808998 -19.827999 105.500000,
				-42.143002 -19.112000 105.500000,
				-42.362000 -18.556999 105.500000,
				-43.374001 -18.094000 105.500000,
				-44.488998 -17.669001 105.500000,
				15.959000 -16.077000 105.500000,
				15.959000 -16.077000 104.997002,
				17.554001 -16.079000 105.500000,
				17.554001 -16.079000 104.997002,
				21.535000 -16.853001 104.997002,
				21.535000 -16.853001 105.500000,
				20.511000 -17.343000 104.997002,
				20.511000 -17.343000 105.500000,
				20.511000 -15.524000 105.500000,
				20.511000 -15.524000 104.997002,
				-3.212000 -19.847000 105.500000,
				-3.212000 -19.847000 104.997002,
				-8.138000 -15.491000 104.997002,
				-8.138000 -15.491000 105.500000,
				-17.677000 -18.139999 105.500000,
				-17.677000 -18.139999 104.997002,
				-20.622999 -20.184999 104.997002,
				-20.622999 -20.184999 105.500000,
				-22.868000 -20.184999 105.500000,
				-22.868000 -20.184999 104.997002,
				-22.438000 -18.459000 105.500000,
				-22.438000 -18.459000 104.997002,
				-28.389000 -15.491000 104.997002,
				-30.406000 -13.521000 104.997002,
				-30.406000 -15.491000 104.997002,
				-50.410999 -18.121000 104.997002,
				-50.410999 -16.493000 104.997002,
				-50.410999 -15.225000 104.997002,
				-47.334000 -16.493000 104.997002,
				-47.334000 -18.121000 104.997002,
				-47.094002 -13.521000 104.997002,
				-47.094002 -15.225000 104.997002,
				-41.514999 -21.167000 104.997002,
				-40.971001 -20.754000 104.997002,
				-45.317001 -20.718000 104.997002,
				-44.939999 -21.061001 104.997002,
				-44.437000 -21.306000 104.997002,
				-45.648998 -16.437000 104.997002,
				-45.230000 -17.125000 104.997002,
				-46.028999 -18.726000 104.997002,
				-45.808998 -19.827999 104.997002,
				-44.488998 -17.669001 104.997002,
				-43.374001 -18.094000 104.997002,
				-41.293999 -16.702999 104.997002,
				-42.362000 -18.556999 104.997002,
				-42.143002 -19.112000 104.997002,
				-42.372002 -19.687000 104.997002,
				-42.650002 -19.872000 104.997002,
				-43.025002 -19.934000 104.997002,
				-43.527000 -19.813000 104.997002,
				-43.897999 -19.450001 104.997002,
				-44.146999 -18.579000 104.997002,
				-40.223000 -18.768999 104.997002,
				-40.285999 -18.146999 104.997002,
				-40.478001 -17.587999 104.997002,
				-40.810001 -17.101999 104.997002,
				-40.563000 -20.184999 104.997002,
				-40.307999 -19.507000 104.997002,
				-45.145000 -13.933000 104.997002,
				-45.502998 -14.422000 104.997002,
				-45.716999 -14.986000 104.997002,
				-45.787998 -15.584000 104.997002,
				-43.152000 -15.998000 104.997002,
				-43.814999 -15.704000 104.997002,
				-43.959000 -15.361000 104.997002,
				-43.785000 -14.917000 104.997002,
				-43.962002 -13.327000 104.997002,
				-44.643002 -13.562000 104.997002,
				-43.264999 -14.735000 104.997002,
				-41.198002 -13.817000 104.997002,
				-41.987999 -13.391000 104.997002,
				-43.069000 -13.248000 104.997002,
				-42.608002 -14.980000 104.997002,
				-42.410999 -15.298000 104.997002,
				-42.296001 -15.764000 104.997002,
				-40.431999 -15.628000 104.997002,
				-40.685001 -14.554000 104.997002,
				-74.628998 -18.500000 99.314003,
				-74.272003 -16.700001 99.324997,
				-74.964157 -16.202999 101.694145,
				-74.370575 -16.202999 99.321960,
				28.500999 77.362259 102.301003,
				28.500999 77.285797 100.758835,
				28.500999 -12.315741 102.146690,
				28.500999 -12.323373 102.301003,
				28.500999 -11.998000 102.301003,
				32.626999 81.800003 99.324997,
				32.271000 80.000000 99.314003,
				31.962999 -18.500000 99.314003,
				32.319000 -16.700001 99.324997,
				31.962999 -14.900000 99.314003,
				22.662140 82.902000 102.301003,
				-74.328407 82.902000 102.301003,
				-73.900543 82.902000 100.589012,
				-73.582565 82.902000 99.318268,
				-42.372002 -19.687000 105.500000,
				-42.650002 -19.872000 105.500000,
				-43.025002 -19.934000 105.500000,
				-43.527000 -19.813000 105.500000,
				-43.897999 -19.450001 105.500000,
				-44.146999 -18.579000 105.500000,
				-41.293999 -16.702999 105.500000,
				-40.810001 -17.101999 105.500000,
				-40.478001 -17.587999 105.500000,
				-40.285999 -18.146999 105.500000,
				-40.307999 -19.507000 105.500000,
				-40.563000 -20.184999 105.500000,
				-45.787998 -15.584000 105.500000,
				-45.716999 -14.986000 105.500000,
				-45.502998 -14.422000 105.500000,
				-45.145000 -13.933000 105.500000,
				-43.152000 -15.998000 105.500000,
				-43.814999 -15.704000 105.500000,
				-43.959000 -15.361000 105.500000,
				-44.643002 -13.562000 105.500000,
				-43.962002 -13.327000 105.500000,
				-43.785000 -14.917000 105.500000,
				-43.069000 -13.248000 105.500000,
				-41.987999 -13.391000 105.500000,
				-41.198002 -13.817000 105.500000,
				-43.264999 -14.735000 105.500000,
				-42.608002 -14.980000 105.500000,
				-42.410999 -15.298000 105.500000,
				-42.296001 -15.764000 105.500000,
				-40.685001 -14.554000 105.500000,
				-40.431999 -15.628000 105.500000,
				-37.304001 -20.837999 104.997002,
				-37.304001 -20.837999 105.500000,
				-37.771999 -20.103001 104.997002,
				-37.771999 -20.103001 105.500000,
				-37.928001 -19.226000 104.997002,
				-37.835999 -18.563999 104.997002,
				-37.835999 -18.563999 105.500000,
				-37.561001 -17.938999 104.997002,
				-37.561001 -17.938999 105.500000,
				-37.077999 -17.379000 104.997002,
				-37.077999 -17.379000 105.500000,
				-33.016998 -20.707001 105.500000,
				-33.016998 -20.707001 104.997002,
				-33.943001 -21.263000 104.997002,
				-33.943001 -21.263000 105.500000,
				-36.515999 -21.336000 104.997002,
				-36.515999 -21.336000 105.500000,
				-34.759998 -18.948999 104.997002,
				-34.759998 -18.948999 105.500000,
				-34.112999 -19.618999 105.500000,
				-34.112999 -19.618999 104.997002,
				-34.402000 -19.820999 105.500000,
				-34.402000 -19.820999 104.997002,
				-34.676998 -19.966000 105.500000,
				-34.676998 -19.966000 104.997002,
				-34.937000 -20.052000 105.500000,
				-34.937000 -20.052000 104.997002,
				-35.181999 -20.080999 105.500000,
				-35.181999 -20.080999 104.997002,
				-35.391998 -20.062000 105.500000,
				-35.391998 -20.062000 104.997002,
				-35.582001 -20.004000 105.500000,
				-35.582001 -20.004000 104.997002,
				-36.053001 -18.579000 105.500000,
				-36.143002 -18.813999 105.500000,
				-36.173000 -19.063000 105.500000,
				-36.155998 -19.256001 105.500000,
				-36.104000 -19.438999 105.500000,
				-35.897999 -19.771000 105.500000,
				-35.750000 -19.907000 105.500000,
				-32.889999 -17.489000 105.500000,
				-35.566002 -18.028999 105.500000,
				-35.870998 -18.327000 105.500000,
				-36.361000 -16.912001 105.500000,
				-33.313999 -16.423000 105.500000,
				-34.095001 -17.118999 105.500000,
				-33.122002 -18.202999 105.500000,
				-31.502001 -17.875999 105.500000,
				-31.712000 -18.643999 105.500000,
				-31.996000 -19.323999 105.500000,
				-31.327999 -19.896000 105.500000,
				-32.513000 -21.099001 105.500000,
				-36.972000 -15.203000 105.500000,
				-35.048000 -14.501000 105.500000,
				-35.152000 -14.562000 105.500000,
				-35.243000 -14.648000 105.500000,
				-35.370998 -14.861000 105.500000,
				-35.414001 -15.110000 105.500000,
				-35.383999 -15.298000 105.500000,
				-35.293999 -15.524000 105.500000,
				-35.144001 -15.788000 105.500000,
				-34.932999 -16.090000 105.500000,
				-36.841000 -15.995000 105.500000,
				-36.841999 -14.428000 105.500000,
				-36.452999 -13.804000 105.500000,
				-35.799000 -13.391000 105.500000,
				-34.876999 -13.254000 105.500000,
				-34.627998 -15.846000 105.500000,
				-34.401001 -15.581000 105.500000,
				-34.259998 -15.314000 105.500000,
				-34.213001 -15.061000 105.500000,
				-34.251999 -14.825000 105.500000,
				-34.369999 -14.628000 105.500000,
				-34.556999 -14.496000 105.500000,
				-34.803001 -14.451000 105.500000,
				-33.941002 -13.384000 105.500000,
				-33.292000 -13.776000 105.500000,
				-32.911999 -14.351000 105.500000,
				-32.785999 -15.029000 105.500000,
				-32.941002 -15.813000 105.500000,
				-24.395000 -13.521000 105.500000,
				-20.636000 -13.520000 105.500000,
				-13.517000 -13.385000 105.500000,
				-15.704000 -13.385000 105.500000,
				-17.677000 -13.385000 105.500000,
				-11.544000 -13.385000 105.500000,
				-10.155000 -13.521000 105.500000,
				-4.144000 -13.521000 105.500000,
				-2.867000 -13.521000 105.500000,
				2.729000 -13.521000 105.500000,
				2.729000 -15.116000 105.500000,
				11.084000 -15.162000 105.500000,
				10.540000 -14.904000 105.500000,
				9.984000 -15.170000 105.500000,
				8.297000 -14.471000 105.500000,
				29.287001 82.699997 102.524002,
				31.451000 83.599998 102.591003,
				28.916000 86.144997 102.513000,
				28.778999 83.462997 102.509003,
				30.436001 85.125000 102.559998,
				22.487000 -18.500000 102.325996,
				24.473000 -16.700001 102.387001,
				23.503000 -20.025000 102.357002,
				22.493256 -14.900000 102.301003,
				22.487000 -14.900000 102.325996,
				22.490520 -14.913686 102.301003,
				23.499681 -13.400816 102.301003,
				23.503000 -13.375000 102.357002,
				23.516996 -13.375000 102.301003,
				25.021999 -21.045000 102.403000,
				26.815001 -21.403000 102.458000,
				28.608000 -21.045000 102.513000,
				26.815001 -19.051001 102.458000,
				25.919001 -18.872000 102.431000,
				27.711000 -18.872000 102.486000,
				24.650999 -17.600000 102.391998,
				25.159000 -18.363001 102.407997,
				26.815001 -16.700001 102.458000,
				28.471001 -18.363001 102.509003,
				24.177999 -21.502001 104.997002,
				28.534000 -21.502001 104.997002,
				29.266001 -21.419001 104.997002,
				22.131001 -16.700001 102.315002,
				22.233553 -16.202999 102.301003,
				22.379000 -16.183001 104.997002,
				22.368000 -14.076000 104.997002,
				22.379000 -21.502001 104.997002,
				-84.103996 -18.500000 102.325996,
				-84.460999 -16.700001 102.315002,
				-82.117996 -16.700001 102.387001,
				-81.940002 -17.600000 102.391998,
				-83.088997 -20.025000 102.357002,
				-84.103996 -14.900000 102.325996,
				-83.088997 -13.375000 102.357002,
				-81.940002 -15.800000 102.391998,
				-81.569000 -21.045000 102.403000,
				-79.776001 -21.403000 102.458000,
				-77.984001 -21.045000 102.513000,
				-79.776001 -19.051001 102.458000,
				-80.672997 -18.872000 102.431000,
				-78.879997 -18.872000 102.486000,
				-81.431999 -18.363001 102.407997,
				-79.776001 -16.700001 102.458000,
				-78.120003 -18.363001 102.509003,
				-35.750000 -19.907000 104.997002,
				-35.897999 -19.771000 104.997002,
				-36.104000 -19.438999 104.997002,
				-36.155998 -19.256001 104.997002,
				-36.173000 -19.063000 104.997002,
				-36.143002 -18.813999 104.997002,
				-36.053001 -18.579000 104.997002,
				-32.889999 -17.489000 104.997002,
				-33.122002 -18.202999 104.997002,
				-36.361000 -16.912001 104.997002,
				-35.566002 -18.028999 104.997002,
				-34.095001 -17.118999 104.997002,
				-35.870998 -18.327000 104.997002,
				-33.313999 -16.423000 104.997002,
				-31.013000 -20.129999 104.997002,
				-31.327999 -19.896000 104.997002,
				-32.513000 -21.099001 104.997002,
				-31.996000 -19.323999 104.997002,
				-31.712000 -18.643999 104.997002,
				-31.502001 -17.875999 104.997002,
				-36.972000 -15.203000 104.997002,
				-34.932999 -16.090000 104.997002,
				-35.144001 -15.788000 104.997002,
				-36.841999 -14.428000 104.997002,
				-36.841000 -15.995000 104.997002,
				-35.293999 -15.524000 104.997002,
				-35.383999 -15.298000 104.997002,
				-35.414001 -15.110000 104.997002,
				-35.370998 -14.861000 104.997002,
				-35.243000 -14.648000 104.997002,
				-35.152000 -14.562000 104.997002,
				-35.048000 -14.501000 104.997002,
				-36.452999 -13.804000 104.997002,
				-34.876999 -13.254000 104.997002,
				-35.799000 -13.391000 104.997002,
				-34.803001 -14.451000 104.997002,
				-33.292000 -13.776000 104.997002,
				-33.941002 -13.384000 104.997002,
				-34.556999 -14.496000 104.997002,
				-32.911999 -14.351000 104.997002,
				-34.369999 -14.628000 104.997002,
				-32.785999 -15.029000 104.997002,
				-32.941002 -15.813000 104.997002,
				-34.251999 -14.825000 104.997002,
				-34.213001 -15.061000 104.997002,
				-34.259998 -15.314000 104.997002,
				-34.401001 -15.581000 104.997002,
				-34.627998 -15.846000 104.997002,
				-24.395000 -13.521000 104.997002,
				-26.412001 -15.491000 104.997002,
				-24.395000 -15.491000 104.997002,
				-20.636000 -13.520000 104.997002,
				-11.544000 -13.385000 104.997002,
				-13.517000 -13.385000 104.997002,
				-15.704000 -13.385000 104.997002,
				-17.677000 -13.385000 104.997002,
				-4.144000 -13.521000 104.997002,
				-10.155000 -13.521000 104.997002,
				-10.155000 -15.491000 104.997002,
				-6.161000 -15.491000 104.997002,
				-4.144000 -15.491000 104.997002,
				2.729000 -13.521000 104.997002,
				-2.867000 -13.521000 104.997002,
				-2.867000 -15.225000 104.997002,
				0.343000 -15.225000 104.997002,
				2.729000 -15.116000 104.997002,
				9.984000 -15.170000 104.997002,
				10.492000 -13.385000 104.997002,
				9.085000 -13.665000 104.997002,
				8.297000 -14.471000 104.997002,
				10.540000 -14.904000 104.997002,
				12.419000 -13.990000 104.997002,
				11.953000 -13.651000 104.997002,
				12.998000 -15.057000 104.997002,
				12.773000 -14.471000 104.997002,
				11.084000 -15.162000 104.997002,
				15.632000 -13.476000 104.997002,
				14.803000 -14.158000 104.997002,
				16.364000 -14.863000 104.997002,
				16.743999 -14.724000 104.997002,
				18.542000 -13.964000 104.997002,
				17.865000 -13.447000 104.997002,
				16.805000 -13.248000 104.997002,
				18.955000 -14.634000 104.997002,
				17.122000 -14.861000 104.997002,
				21.921000 -14.648000 104.997002,
				21.316999 -15.123000 104.997002,
				-77.074997 77.455002 102.513000,
				-76.921478 77.521950 102.301003,
				-77.022018 77.455002 102.301003,
				-75.409584 78.596680 102.301003,
				-75.491188 78.474998 102.301003,
				-75.556000 78.474998 102.559998,
				-76.704002 80.900002 102.524002,
				-77.211998 80.137001 102.509003,
				-76.526001 81.800003 102.529999,
				-74.540001 80.000000 102.591003,
				-74.435577 80.159828 102.301003,
				-74.467522 80.000000 102.301003,
				-80.524002 83.462997 102.407997,
				-81.031998 82.699997 102.391998,
				-77.972000 83.972000 102.486000,
				-78.867996 84.151001 102.458000,
				-79.764000 83.972000 102.431000,
				-78.867996 86.501999 102.458000,
				-80.661003 86.144997 102.403000,
				-76.704002 82.699997 102.524002,
				-74.540001 83.599998 102.591003,
				32.271000 83.599998 99.314003,
				-73.721001 83.599998 99.314003,
				22.801256 80.000000 102.301003,
				23.134899 79.502998 102.301003,
				22.442503 81.800003 102.301003,
				27.502001 77.164314 102.301003,
				25.047531 -12.355000 102.301003,
				25.000513 -12.386309 102.301003,
				-77.930954 -12.355000 102.301003,
				-78.045929 -12.332279 102.301003,
				-74.108681 81.800003 102.301003,
				22.795000 83.599998 102.325996,
				23.811001 85.125000 102.357002,
				22.822161 -16.202999 99.945854,
				9.085000 -13.665000 105.500000,
				10.492000 -13.385000 105.500000,
				11.953000 -13.651000 105.500000,
				12.419000 -13.990000 105.500000,
				12.773000 -14.471000 105.500000,
				12.998000 -15.057000 105.500000,
				16.364000 -14.863000 105.500000,
				14.803000 -14.158000 105.500000,
				15.632000 -13.476000 105.500000,
				17.122000 -14.861000 105.500000,
				16.743999 -14.724000 105.500000,
				16.805000 -13.248000 105.500000,
				17.865000 -13.447000 105.500000,
				18.542000 -13.964000 105.500000,
				18.955000 -14.634000 105.500000,
				21.316999 -15.123000 105.500000,
				21.921000 -14.648000 105.500000,
				16.106001 -15.282000 105.500000,
				14.310000 -15.408000 105.500000,
				17.392000 -15.271000 105.500000,
				19.197001 -15.453000 105.500000,
				0.343000 -15.225000 105.500000,
				-2.867000 -15.225000 105.500000,
				-4.144000 -15.491000 105.500000,
				-10.155000 -15.491000 105.500000,
				-22.794001 -13.520000 105.500000,
				-21.033001 -18.459000 105.500000,
				-21.739000 -15.589000 105.500000,
				-16.393999 -21.097000 105.500000,
				-17.072001 -20.409000 105.500000,
				-17.493999 -19.489000 105.500000,
				-12.275000 -20.575001 105.500000,
				-13.067000 -21.236000 105.500000,
				-11.544000 -18.139999 105.500000,
				-11.720000 -19.476000 105.500000,
				-15.704000 -18.253000 105.500000,
				-15.631000 -18.834999 105.500000,
				-15.414000 -19.273001 105.500000,
				-15.067000 -19.549000 105.500000,
				-14.608000 -19.639999 105.500000,
				-14.153000 -19.549999 105.500000,
				-13.807000 -19.278999 105.500000,
				-13.589000 -18.841000 105.500000,
				-13.517000 -18.253000 105.500000,
				-0.863000 -19.787001 105.500000,
				2.860000 -19.787001 105.500000,
				30.128000 -20.025000 102.559998,
				31.143000 -18.500000 102.591003,
				28.979000 -17.600000 102.524002,
				31.500000 -16.700001 102.601997,
				29.157000 -16.700001 102.529999,
				25.159000 -15.037000 102.407997,
				24.650999 -15.800000 102.391998,
				25.919001 -14.528000 102.431000,
				27.711000 -14.528000 102.486000,
				26.815001 -14.349000 102.458000,
				28.471001 -15.037000 102.509003,
				28.608000 -12.355000 102.513000,
				25.021999 -12.355000 102.403000,
				-76.463997 -20.025000 102.559998,
				-75.447998 -18.500000 102.591003,
				-77.612000 -17.600000 102.524002,
				-75.092003 -16.700001 102.601997,
				-77.433998 -16.700001 102.529999,
				-81.431999 -15.037000 102.407997,
				-80.672997 -14.528000 102.431000,
				-78.879997 -14.528000 102.486000,
				-79.776001 -14.349000 102.458000,
				-78.120003 -15.037000 102.509003,
				-81.569000 -12.355000 102.403000,
				14.310000 -15.408000 104.997002,
				16.106001 -15.282000 104.997002,
				19.197001 -15.453000 104.997002,
				17.392000 -15.271000 104.997002,
				-22.794001 -13.520000 104.997002,
				-21.033001 -18.459000 104.997002,
				-21.739000 -15.589000 104.997002,
				-17.072001 -20.409000 104.997002,
				-16.393999 -21.097000 104.997002,
				-17.493999 -19.489000 104.997002,
				-13.067000 -21.236000 104.997002,
				-12.275000 -20.575001 104.997002,
				-13.517000 -18.253000 104.997002,
				-11.720000 -19.476000 104.997002,
				-11.544000 -18.139999 104.997002,
				-13.589000 -18.841000 104.997002,
				-13.807000 -19.278999 104.997002,
				-14.153000 -19.549999 104.997002,
				-14.608000 -19.639999 104.997002,
				-15.067000 -19.549000 104.997002,
				-15.414000 -19.273001 104.997002,
				-15.631000 -18.834999 104.997002,
				-15.704000 -18.253000 104.997002,
				2.860000 -19.787001 104.997002,
				-0.863000 -19.787001 104.997002,
				-77.015999 -21.502001 104.997002,
				-74.942001 -21.502001 104.997002,
				-72.707001 -21.502001 104.997002,
				-66.663002 -21.502001 104.997002,
				-60.299000 -21.502001 104.997002,
				-55.348000 -21.502001 104.997002,
				-46.997002 -21.502001 104.997002,
				-42.206001 -21.419001 104.997002,
				-43.056000 -21.502001 104.997002,
				-35.401001 -21.502001 104.997002,
				-31.969000 -21.502001 104.997002,
				-26.412001 -21.502001 104.997002,
				-18.232000 -21.502001 104.997002,
				-13.701000 -21.436001 104.997002,
				-14.451000 -21.502001 104.997002,
				-15.470000 -21.421000 104.997002,
				-77.074997 86.144997 102.513000,
				-77.211998 83.462997 102.509003,
				-75.556000 85.125000 102.559998,
				-76.498001 86.251999 105.498001,
				-77.949997 84.440002 105.498001,
				-78.633003 84.007004 105.498001,
				-76.498001 80.997002 105.498001,
				-77.949997 80.997002 105.498001,
				-77.685997 86.251999 105.498001,
				-77.959000 85.804001 105.498001,
				-79.459999 83.690002 105.498001,
				-78.320999 85.433998 105.498001,
				-78.807999 85.126999 105.498001,
				-79.459999 84.866997 105.498001,
				-80.400002 86.163002 105.498001,
				-82.021004 86.163002 105.498001,
				-83.168999 82.445999 105.498001,
				-82.319000 80.997002 105.498001,
				-84.333000 86.163002 105.498001,
				-84.050003 80.997002 105.498001,
				22.795000 80.000000 102.325996,
				22.438999 81.800003 102.315002,
				24.297657 79.502998 102.371834,
				23.126116 79.502998 102.336105,
				27.502001 77.172676 102.469627,
				27.122999 79.502998 102.458000,
				26.226999 79.627998 102.431000,
				25.434851 79.502998 102.406815,
				24.835289 79.502998 102.388542,
				26.175459 79.502998 102.429390,
				26.271252 79.502998 102.432335,
				28.020000 79.627998 102.486000,
				27.502001 79.027512 102.469627,
				27.502001 79.502998 102.469818,
				27.393604 79.502998 102.466446,
				24.781000 81.800003 102.387001,
				24.959000 80.900002 102.391998,
				25.466999 80.137001 102.407997,
				27.122999 81.800003 102.458000,
				-6.161000 -15.491000 105.500000,
				-6.161000 -21.502001 104.997002,
				2.860000 -21.502001 104.997002,
				7.781000 -21.502001 104.997002,
				13.116000 -21.502001 104.997002,
				16.025999 -21.422001 104.997002,
				16.757000 -21.502001 104.997002,
				-3.212000 -21.502001 104.997002,
				-8.138000 -21.502001 104.997002,
				-20.302999 -21.502001 104.997002,
				-23.180000 -21.502001 104.997002,
				-25.198999 -21.502001 104.997002,
				-28.389000 -21.502001 104.997002,
				-52.393002 -21.502001 104.997002,
				-57.491001 -21.502001 104.997002,
				-65.694000 -21.502001 104.997002,
				-72.058998 -21.502001 104.997002,
				-79.001999 -21.502001 104.997002,
				-86.002998 86.163002 105.498001,
			]
		}
		colorPerVertex FALSE
		color Color {
			color [
				0.913725 0.113725 0.176471,
			]
		}
		colorIndex [
			0, 0, 0, 0, 0, 0, 0, 0, 0, 0, 0, 0, 0, 0, 0, 0,
			0, 0, 0, 0, 0, 0, 0, 0, 0, 0, 0, 0, 0, 0, 0, 0,
			0, 0, 0, 0, 0, 0, 0, 0, 0, 0, 0, 0, 0, 0, 0, 0,
			0, 0, 0, 0, 0, 0, 0, 0, 0, 0, 0, 0, 0, 0, 0, 0,
			0, 0, 0, 0, 0, 0, 0, 0, 0, 0, 0, 0, 0, 0, 0, 0,
			0, 0, 0, 0, 0, 0, 0, 0, 0, 0, 0, 0, 0, 0, 0, 0,
			0, 0, 0, 0, 0, 0, 0, 0, 0, 0, 0, 0, 0, 0, 0, 0,
			0, 0, 0, 0, 0, 0, 0, 0, 0, 0, 0, 0, 0, 0, 0, 0,
			0, 0, 0, 0, 0, 0, 0, 0, 0, 0, 0, 0, 0, 0, 0, 0,
			0, 0, 0, 0, 0, 0, 0, 0, 0, 0, 0, 0, 0, 0, 0, 0,
			0, 0, 0, 0, 0, 0, 0, 0, 0, 0, 0, 0, 0, 0, 0, 0,
			0, 0, 0, 0, 0, 0, 0, 0, 0, 0, 0, 0, 0, 0, 0, 0,
			0, 0, 0, 0, 0, 0, 0, 0, 0, 0, 0, 0, 0, 0, 0, 0,
			0, 0, 0, 0, 0, 0, 0, 0, 0, 0, 0, 0, 0, 0, 0, 0,
			0, 0, 0, 0, 0, 0, 0, 0, 0, 0, 0, 0, 0, 0, 0, 0,
			0, 0, 0, 0, 0, 0, 0, 0, 0, 0, 0, 0, 0, 0, 0, 0,
			0, 0, 0, 0, 0, 0, 0, 0, 0, 0, 0, 0, 0, 0, 0, 0,
			0, 0, 0, 0, 0, 0, 0, 0, 0, 0, 0, 0, 0, 0, 0, 0,
			0, 0, 0, 0, 0, 0, 0, 0, 0, 0, 0, 0, 0, 0, 0, 0,
			0, 0, 0, 0, 0, 0, 0, 0, 0, 0, 0, 0, 0, 0, 0, 0,
			0, 0, 0, 0, 0, 0, 0, 0, 0, 0, 0, 0, 0, 0, 0, 0,
			0, 0, 0, 0, 0, 0, 0, 0, 0, 0, 0, 0, 0, 0, 0, 0,
			0, 0, 0, 0, 0, 0, 0, 0, 0, 0, 0, 0, 0, 0, 0, 0,
			0, 0, 0, 0, 0, 0, 0, 0, 0, 0, 0, 0, 0, 0, 0, 0,
			0, 0, 0, 0, 0, 0, 0, 0, 0, 0, 0, 0, 0, 0, 0, 0,
			0, 0, 0, 0, 0, 0, 0, 0, 0, 0, 0, 0, 0, 0, 0, 0,
			0, 0, 0, 0, 0, 0, 0, 0, 0, 0, 0, 0, 0, 0, 0, 0,
			0, 0, 0, 0, 0, 0, 0, 0, 0, 0, 0, 0, 0, 0, 0, 0,
			0, 0, 0, 0, 0, 0, 0, 0, 0, 0, 0, 0, 0, 0, 0, 0,
			0, 0, 0, 0, 0, 0, 0, 0, 0, 0, 0, 0, 0, 0, 0, 0,
			0, 0, 0, 0, 0, 0, 0, 0, 0, 0, 0, 0, 0, 0, 0, 0,
			0, 0, 0, 0, 0, 0, 0, 0, 0, 0, 0, 0, 0, 0, 0, 0,
			0, 0, 0, 0, 0, 0, 0, 0, 0, 0, 0, 0, 0, 0, 0, 0,
			0, 0, 0, 0, 0, 0, 0, 0, 0, 0, 0, 0, 0, 0, 0, 0,
			0, 0, 0, 0, 0, 0, 0, 0, 0, 0, 0, 0, 0, 0, 0, 0,
			0, 0, 0, 0, 0, 0, 0, 0, 0, 0, 0, 0, 0, 0, 0, 0,
			0, 0, 0, 0, 0, 0, 0, 0, 0, 0, 0, 0, 0, 0, 0, 0,
			0, 0, 0, 0, 0, 0, 0, 0, 0, 0, 0, 0, 0, 0, 0, 0,
			0, 0, 0, 0, 0, 0, 0, 0, 0, 0, 0, 0, 0, 0, 0, 0,
			0, 0, 0, 0, 0, 0, 0, 0, 0, 0, 0, 0, 0, 0, 0, 0,
			0, 0, 0, 0, 0, 0, 0, 0, 0, 0, 0, 0, 0, 0, 0, 0,
			0, 0, 0, 0, 0, 0, 0, 0, 0, 0, 0, 0, 0, 0, 0, 0,
			0, 0, 0, 0, 0, 0, 0, 0, 0, 0, 0, 0, 0, 0, 0, 0,
			0, 0, 0, 0, 0, 0, 0, 0, 0, 0, 0, 0, 0, 0, 0, 0,
			0, 0, 0, 0, 0, 0, 0, 0, 0, 0, 0, 0, 0, 0, 0, 0,
			0, 0, 0, 0, 0, 0, 0, 0, 0, 0, 0, 0, 0, 0, 0, 0,
			0, 0, 0, 0, 0, 0, 0, 0, 0, 0, 0, 0, 0, 0, 0, 0,
			0, 0, 0, 0, 0, 0, 0, 0, 0, 0, 0, 0, 0, 0, 0, 0,
			0, 0, 0, 0, 0, 0, 0, 0, 0, 0, 0, 0, 0, 0, 0, 0,
			0, 0, 0, 0, 0, 0, 0, 0, 0, 0, 0, 0, 0, 0, 0, 0,
			0, 0, 0, 0, 0, 0, 0, 0, 0, 0, 0, 0, 0, 0, 0, 0,
			0, 0, 0, 0, 0, 0, 0, 0, 0, 0, 0, 0, 0, 0, 0, 0,
			0, 0, 0, 0, 0, 0, 0, 0, 0, 0, 0, 0, 0, 0, 0, 0,
			0, 0, 0, 0, 0, 0, 0, 0, 0, 0, 0, 0, 0, 0, 0, 0,
			0, 0, 0, 0, 0, 0, 0, 0, 0, 0, 0, 0, 0, 0, 0, 0,
			0, 0, 0, 0, 0, 0, 0, 0, 0, 0, 0, 0, 0, 0, 0, 0,
			0, 0, 0, 0, 0, 0, 0, 0, 0, 0, 0, 0, 0, 0, 0, 0,
			0, 0, 0, 0, 0, 0, 0, 0, 0, 0, 0, 0, 0, 0, 0, 0,
			0, 0, 0, 0, 0, 0, 0, 0, 0, 0, 0, 0, 0, 0, 0, 0,
			0, 0, 0, 0, 0, 0, 0, 0, 0, 0, 0, 0, 0, 0, 0, 0,
			0, 0, 0, 0, 0, 0, 0, 0, 0, 0, 0, 0, 0, 0, 0, 0,
			0, 0, 0, 0, 0, 0, 0, 0, 0, 0, 0, 0, 0, 0, 0, 0,
			0, 0, 0, 0, 0, 0, 0, 0, 0, 0, 0, 0, 0, 0, 0, 0,
			0, 0, 0, 0, 0, 0, 0, 0, 0, 0, 0, 0, 0, 0, 0, 0,
			0, 0, 0, 0, 0, 0, 0, 0, 0, 0, 0, 0, 0, 0, 0, 0,
			0, 0, 0, 0, 0, 0, 0, 0, 0, 0, 0, 0, 0, 0, 0, 0,
			0, 0, 0, 0, 0, 0, 0, 0, 0, 0, 0, 0, 0, 0, 0, 0,
			0, 0, 0, 0, 0, 0, 0, 0, 0, 0, 0, 0, 0, 0, 0, 0,
			0, 0, 0, 0, 0, 0, 0, 0, 0, 0, 0, 0, 0, 0, 0, 0,
			0, 0, 0, 0, 0, 0, 0, 0, 0, 0, 0, 0, 0, 0, 0, 0,
			0, 0, 0, 0, 0, 0, 0, 0, 0, 0, 0, 0, 0, 0, 0, 0,
			0, 0, 0, 0, 0, 0, 0, 0, 0, 0, 0, 0, 0, 0, 0, 0,
			0, 0, 0, 0, 0, 0, 0, 0, 0, 0, 0, 0, 0, 0, 0, 0,
			0, 0, 0, 0, 0, 0, 0, 0, 0, 0, 0, 0, 0, 0, 0, 0,
			0, 0, 0, 0, 0, 0, 0, 0, 0, 0, 0, 0, 0, 0, 0, 0,
			0, 0, 0, 0, 0, 0, 0, 0, 0, 0, 0, 0, 0, 0, 0, 0,
			0, 0, 0, 0, 0, 0, 0, 0, 0, 0, 0, 0, 0, 0, 0, 0,
			0, 0, 0, 0, 0, 0, 0, 0, 0, 0, 0, 0, 0, 0, 0, 0,
			0, 0, 0, 0, 0, 0, 0, 0, 0, 0, 0, 0, 0, 0, 0, 0,
			0, 0, 0, 0, 0, 0, 0, 0, 0, 0, 0, 0, 0, 0, 0, 0,
			0, 0, 0, 0, 0, 0, 0, 0, 0, 0, 0, 0, 0, 0, 0, 0,
			0, 0, 0, 0, 0, 0, 0, 0, 0, 0, 0, 0, 0, 0, 0, 0,
			0, 0, 0, 0, 0, 0, 0, 0, 0, 0, 0, 0, 0, 0, 0, 0,
			0, 0, 0, 0, 0, 0, 0, 0, 0, 0, 0, 0, 0, 0, 0, 0,
			0, 0, 0, 0, 0, 0, 0, 0, 0, 0, 0, 0, 0, 0, 0, 0,
			0, 0, 0, 0, 0, 0, 0, 0, 0, 0, 0, 0, 0, 0, 0, 0,
			0, 0, 0, 0, 0, 0, 0, 0, 0, 0, 0, 0, 0, 0, 0, 0,
			0, 0, 0, 0, 0, 0, 0, 0, 0, 0, 0, 0, 0, 0, 0, 0,
			0, 0, 0, 0, 0, 0, 0, 0, 0, 0, 0, 0, 0, 0, 0, 0,
			0, 0, 0, 0, 0, 0, 0, 0, 0, 0, 0, 0, 0, 0, 0, 0,
			0, 0, 0, 0, 0, 0, 0, 0, 0, 0, 0, 0, 0, 0, 0, 0,
			0, 0, 0, 0, 0, 0, 0, 0, 0, 0, 0, 0, 0, 0, 0, 0,
			0, 0, 0, 0, 0, 0, 0, 0, 0, 0, 0, 0, 0, 0, 0, 0,
			0, 0, 0, 0, 0, 0, 0, 0, 0, 0, 0, 0, 0, 0, 0, 0,
			0, 0, 0, 0, 0, 0, 0, 0, 0, 0, 0, 0, 0, 0, 0, 0,
			0, 0, 0, 0, 0, 0, 0, 0, 0, 0, 0, 0, 0, 0, 0, 0,
			0, 0, 0, 0, 0, 0, 0, 0, 0, 0, 0, 0, 0, 0, 0, 0,
			0, 0, 0, 0, 0, 0, 0, 0, 0, 0, 0, 0, 0, 0, 0, 0,
			0, 0, 0, 0, 0, 0, 0, 0, 0, 0, 0, 0, 0, 0, 0, 0,
			0, 0, 0, 0, 0, 0, 0, 0, 0, 0, 0, 0, 0, 0, 0, 0,
			0, 0, 0, 0, 0, 0, 0, 0, 0, 0, 0, 0, 0, 0, 0, 0,
			0, 0, 0, 0, 0, 0, 0, 0, 0, 0, 0, 0, 0, 0, 0, 0,
			0, 0, 0, 0, 0, 0, 0, 0, 0, 0, 0, 0, 0, 0, 0, 0,
			0, 0, 0, 0, 0, 0, 0, 0, 0, 0, 0, 0, 0, 0, 0, 0,
			0, 0, 0, 0, 0, 0, 0, 0, 0, 0, 0, 0, 0, 0, 0, 0,
			0, 0, 0, 0, 0, 0, 0, 0, 0, 0, 0, 0, 0, 0, 0, 0,
			0, 0, 0, 0, 0, 0, 0, 0, 0, 0, 0, 0, 0, 0, 0, 0,
			0, 0, 0, 0, 0, 0, 0, 0, 0, 0, 0, 0, 0, 0, 0, 0,
			0, 0, 0, 0, 0, 0, 0, 0, 0, 0, 0, 0, 0, 0, 0, 0,
			0, 0, 0, 0, 0, 0, 0, 0, 0, 0, 0, 0, 0, 0, 0, 0,
			0, 0, 0, 0, 0, 0, 0, 0, 0, 0, 0, 0, 0, 0, 0, 0,
			0, 0, 0, 0, 0, 0, 0, 0, 0, 0, 0, 0, 0, 0, 0, 0,
			0, 0, 0, 0, 0, 0, 0, 0, 0, 0, 0, 0, 0, 0, 0, 0,
			0, 0, 0, 0, 0, 0, 0, 0, 0, 0, 0, 0, 0, 0, 0, 0,
			0, 0, 0, 0, 0, 0, 0, 0, 0, 0, 0, 0, 0, 0, 0, 0,
			0, 0, 0, 0, 0, 0, 0, 0, 0, 0, 0, 0, 0, 0, 0, 0,
			0, 0, 0, 0, 0, 0, 0, 0, 0, 0, 0, 0, 0, 0, 0, 0,
			0, 0, 0, 0, 0, 0, 0, 0, 0, 0, 0, 0, 0, 0, 0, 0,
			0, 0, 0, 0, 0, 0, 0, 0, 0, 0, 0, 0, 0, 0, 0, 0,
			0, 0, 0, 0, 0, 0, 0, 0, 0, 0, 0, 0, 0, 0, 0, 0,
			0, 0, 0, 0, 0, 0, 0, 0, 0, 0, 0, 0, 0, 0, 0, 0,
			0, 0, 0, 0, 0, 0, 0, 0, 0, 0, 0, 0, 0, 0, 0, 0,
			0, 0, 0, 0, 0, 0, 0, 0, 0, 0, 0, 0, 0, 0, 0, 0,
			0, 0, 0, 0, 0, 0, 0, 0, 0, 0, 0, 0, 0, 0, 0, 0,
			0, 0, 0, 0, 0, 0, 0, 0, 0, 0, 0, 0, 0, 0, 0, 0,
			0, 0, 0, 0, 0, 0, 0, 0, 0, 0, 0, 0, 0, 0, 0, 0,
			0, 0, 0, 0, 0, 0, 0, 0, 0, 0, 0, 0, 0, 0, 0, 0,
			0, 0, 0, 0, 0, 0, 0, 0, 0, 0, 0, 0, 0, 0, 0, 0,
			0, 0, 0, 0, 0, 0, 0, 0, 0, 0, 0, 0, 0, 0, 0, 0,
			0, 0, 0, 0, 0, 0, 0, 0, 0, 0, 0, 0, 0, 0, 0, 0,
			0, 0, 0, 0, 0, 0, 0, 0, 0, 0, 0, 0, 0, 0, 0, 0,
			0, 0, 0, 0, 0, 0, 0, 0, 0, 0, 0, 0, 0, 0, 0, 0,
			0, 0, 0, 0, 0, 0, 0, 0, 0, 0, 0, 0, 0, 0, 0, 0,
			0, 0, 0, 0, 0, 0, 0, 0, 0, 0, 0, 0, 0, 0, 0, 0,
			0, 0, 0, 0, 0, 0, 0, 0, 0, 0, 0, 0, 0, 0, 0, 0,
			0, 0, 0, 0, 0, 0, 0, 0, 0, 0, 0, 0, 0, 0, 0, 0,
			0, 0, 0, 0, 0, 0, 0, 0, 0, 0, 0, 0, 0, 0, 0, 0,
			0, 0, 0, 0, 0, 0, 0, 0, 0, 0, 0, 0, 0, 0, 0, 0,
			0, 0, 0, 0, 0, 0, 0, 0, 0, 0, 0, 0, 0, 0, 0, 0,
			0, 0, 0, 0, 0, 0, 0, 0, 0, 0, 0, 0, 0, 0, 0, 0,
			0, 0, 0, 0, 0, 0, 0, 0, 0, 0, 0, 0, 0, 0, 0, 0,
			0, 0, 0, 0, 0, 0, 0, 0, 0, 0,
		]
		coordIndex [
			2, 0, 1, -1, 0, 2, 5, -1, 4, 5, 2, -1,
			6, 7, 8, -1, 11, 13, 14, -1, 11, 14, 15, -1,
			9, 10, 21, -1, 20, 21, 10, -1, 24, 50, 23, -1,
			25, 49, 24, -1, 26, 49, 25, -1, 27, 48, 26, -1,
			28, 47, 27, -1, 29, 45, 28, -1, 30, 44, 29, -1,
			45, 29, 44, -1, 19, 18, 31, -1, 19, 31, 33, -1,
			37, 532, 34, -1, 21, 20, 36, -1, 35, 36, 20, -1,
			38, 532, 37, -1, 33, 31, 36, -1, 33, 36, 35, -1,
			15, 14, 43, -1, 15, 43, 46, -1, 47, 28, 45, -1,
			48, 27, 47, -1, 49, 26, 48, -1, 50, 24, 49, -1,
			51, 22, 50, -1, 23, 50, 22, -1, 53, 54, 41, -1,
			42, 41, 54, -1, 56, 57, 54, -1, 56, 54, 53, -1,
			60, 62, 57, -1, 60, 57, 56, -1, 66, 63, 65, -1,
			32, 63, 66, -1, 64, 65, 63, -1, 69, 222, 67, -1,
			7, 6, 68, -1, 532, 38, 6, -1, 75, 80, 72, -1,
			72, 80, 63, -1, 73, 776, 71, -1, 80, 75, 77, -1,
			52, 77, 75, -1, 55, 529, 52, -1, 704, 706, 676, -1,
			676, 81, 704, -1, 78, 81, 677, -1, 678, 560, 701, -1,
			64, 63, 82, -1, 80, 82, 63, -1, 557, 555, 679, -1,
			565, 566, 558, -1, 83, 558, 86, -1, 226, 88, 89, -1,
			226, 89, 227, -1, 529, 498, 77, -1, 87, 77, 498, -1,
			77, 52, 529, -1, 58, 529, 55, -1, 61, 364, 59, -1,
			39, 364, 61, -1, 372, 411, 92, -1, 230, 92, 413, -1,
			413, 407, 230, -1, 230, 409, 93, -1, 230, 93, 231, -1,
			68, 6, 38, -1, 17, 34, 532, -1, 102, 1023, 285, -1,
			46, 43, 62, -1, 46, 62, 60, -1, 107, 108, 109, -1,
			108, 107, 112, -1, 106, 105, 113, -1, 106, 113, 114, -1,
			19, 111, 18, -1, 110, 18, 111, -1, 122, 116, 117, -1,
			119, 118, 42, -1, 41, 42, 118, -1, 122, 129, 116, -1,
			117, 120, 122, -1, 127, 128, 126, -1, 127, 126, 125, -1,
			104, 958, 129, -1, 115, 116, 129, -1, 124, 123, 128, -1,
			124, 128, 127, -1, 1032, 104, 129, -1, 129, 122, 121, -1,
			164, 132, 133, -1, 136, 137, 97, -1, 132, 150, 133, -1,
			140, 141, 135, -1, 140, 135, 134, -1, 143, 188, 142, -1,
			143, 142, 144, -1, 143, 144, 145, -1, 146, 147, 141, -1,
			146, 141, 140, -1, 145, 144, 148, -1, 145, 148, 149, -1,
			149, 148, 150, -1, 149, 150, 151, -1, 147, 146, 131, -1,
			147, 131, 130, -1, 151, 150, 132, -1, 153, 154, 137, -1,
			153, 137, 136, -1, 379, 138, 139, -1, 156, 157, 154, -1,
			156, 154, 153, -1, 155, 152, 158, -1, 155, 158, 159, -1,
			157, 156, 160, -1, 157, 160, 161, -1, 96, 161, 160, -1,
			159, 158, 162, -1, 159, 162, 163, -1, 132, 164, 165, -1,
			166, 167, 165, -1, 166, 165, 164, -1, 163, 162, 168, -1,
			163, 168, 169, -1, 170, 171, 167, -1, 170, 167, 166, -1,
			172, 173, 171, -1, 172, 171, 170, -1, 169, 168, 174, -1,
			169, 174, 175, -1, 176, 177, 173, -1, 176, 173, 172, -1,
			177, 176, 178, -1, 177, 178, 179, -1, 175, 174, 180, -1,
			175, 180, 181, -1, 179, 178, 182, -1, 179, 182, 183, -1,
			183, 182, 184, -1, 183, 184, 185, -1, 181, 180, 186, -1,
			181, 186, 187, -1, 185, 184, 188, -1, 185, 188, 189, -1,
			189, 188, 143, -1, 125, 126, 187, -1, 125, 187, 186, -1,
			190, 191, 192, -1, 190, 192, 193, -1, 191, 190, 386, -1,
			195, 197, 192, -1, 193, 192, 197, -1, 198, 199, 196, -1,
			198, 196, 194, -1, 132, 197, 137, -1, 137, 154, 132, -1,
			200, 201, 199, -1, 200, 199, 198, -1, 143, 145, 376, -1,
			139, 376, 145, -1, 376, 384, 143, -1, 202, 203, 201, -1,
			202, 201, 200, -1, 145, 149, 139, -1, 157, 139, 149, -1,
			149, 151, 157, -1, 154, 157, 151, -1, 154, 151, 132, -1,
			101, 100, 204, -1, 207, 749, 205, -1, 209, 234, 208, -1,
			209, 210, 219, -1, 212, 135, 214, -1, 214, 234, 212, -1,
			203, 234, 201, -1, 989, 67, 222, -1, 222, 69, 223, -1,
			71, 745, 70, -1, 224, 70, 76, -1, 225, 567, 86, -1,
			229, 228, 91, -1, 90, 431, 228, -1, 213, 234, 203, -1,
			214, 211, 234, -1, 211, 215, 234, -1, 215, 216, 234, -1,
			216, 217, 234, -1, 217, 218, 234, -1, 209, 219, 234, -1,
			218, 208, 234, -1, 219, 220, 234, -1, 220, 221, 234, -1,
			221, 222, 234, -1, 222, 223, 234, -1, 224, 207, 234, -1,
			207, 205, 234, -1, 223, 224, 234, -1, 205, 206, 234, -1,
			236, 234, 206, -1, 101, 236, 206, -1, 204, 236, 101, -1,
			225, 236, 204, -1, 226, 236, 225, -1, 227, 236, 226, -1,
			228, 236, 227, -1, 229, 236, 228, -1, 231, 236, 230, -1,
			229, 230, 236, -1, 232, 236, 231, -1, 99, 236, 232, -1,
			96, 236, 99, -1, 97, 236, 96, -1, 233, 236, 97, -1,
			213, 212, 234, -1, 535, 201, 234, -1, 237, 238, 239, -1,
			235, 236, 240, -1, 236, 233, 240, -1, 195, 240, 233, -1,
			238, 552, 242, -1, 244, 245, 242, -1, 243, 244, 242, -1,
			264, 261, 247, -1, 247, 246, 264, -1, 251, 249, 261, -1,
			248, 247, 261, -1, 249, 248, 261, -1, 254, 261, 253, -1,
			252, 261, 254, -1, 255, 253, 359, -1, 258, 256, 261, -1,
			250, 261, 256, -1, 256, 257, 250, -1, 250, 251, 261, -1,
			252, 258, 261, -1, 359, 253, 261, -1, 260, 261, 262, -1,
			264, 246, 263, -1, 262, 261, 264, -1, 265, 275, 267, -1,
			290, 269, 266, -1, 290, 266, 267, -1, 270, 268, 290, -1,
			268, 269, 290, -1, 270, 290, 271, -1, 273, 275, 274, -1,
			324, 275, 272, -1, 274, 275, 265, -1, 290, 267, 275, -1,
			273, 272, 275, -1, 263, 277, 292, -1, 278, 263, 246, -1,
			279, 292, 281, -1, 281, 292, 280, -1, 280, 292, 282, -1,
			282, 292, 276, -1, 283, 102, 275, -1, 285, 286, 275, -1,
			102, 285, 275, -1, 287, 275, 286, -1, 289, 290, 288, -1,
			291, 290, 289, -1, 288, 290, 287, -1, 275, 287, 290, -1,
			284, 275, 279, -1, 292, 279, 275, -1, 283, 275, 284, -1,
			276, 292, 277, -1, 278, 277, 263, -1, 259, 263, 292, -1,
			298, 303, 296, -1, 296, 323, 297, -1, 297, 323, 294, -1,
			299, 303, 298, -1, 301, 303, 300, -1, 300, 303, 299, -1,
			302, 338, 340, -1, 302, 340, 301, -1, 303, 323, 296, -1,
			320, 294, 323, -1, 323, 303, 304, -1, 272, 306, 324, -1,
			310, 321, 309, -1, 311, 321, 310, -1, 309, 321, 308, -1,
			313, 293, 314, -1, 319, 321, 318, -1, 316, 320, 317, -1,
			319, 317, 321, -1, 312, 318, 321, -1, 311, 312, 321, -1,
			321, 317, 320, -1, 294, 320, 315, -1, 315, 314, 294, -1,
			314, 295, 294, -1, 293, 295, 314, -1, 315, 320, 316, -1,
			307, 308, 324, -1, 324, 308, 321, -1, 324, 321, 322, -1,
			305, 324, 306, -1, 305, 307, 324, -1, 325, 358, 327, -1,
			327, 358, 328, -1, 329, 328, 358, -1, 330, 342, 332, -1,
			334, 342, 336, -1, 336, 342, 337, -1, 339, 340, 338, -1,
			339, 337, 340, -1, 335, 342, 334, -1, 340, 337, 342, -1,
			342, 335, 333, -1, 333, 332, 342, -1, 331, 329, 342, -1,
			358, 342, 329, -1, 330, 331, 342, -1, 303, 301, 340, -1,
			341, 340, 342, -1, 359, 343, 255, -1, 344, 343, 361, -1,
			345, 344, 361, -1, 346, 345, 361, -1, 348, 358, 349, -1,
			350, 358, 352, -1, 353, 351, 326, -1, 354, 353, 326, -1,
			357, 326, 356, -1, 355, 356, 326, -1, 357, 354, 326, -1,
			352, 358, 351, -1, 358, 326, 351, -1, 358, 350, 349, -1,
			348, 347, 358, -1, 326, 358, 325, -1, 347, 346, 361, -1,
			359, 361, 343, -1, 360, 361, 359, -1, 358, 347, 361, -1,
			5, 358, 244, -1, 342, 358, 5, -1, 361, 244, 358, -1,
			304, 3, 323, -1, 5, 341, 342, -1, 4, 341, 5, -1,
			363, 323, 3, -1, 364, 324, 362, -1, 322, 362, 324, -1,
			275, 324, 234, -1, 364, 234, 324, -1, 236, 292, 234, -1,
			275, 234, 292, -1, 235, 259, 292, -1, 292, 236, 235, -1,
			239, 260, 262, -1, 239, 262, 237, -1, 361, 360, 245, -1,
			361, 245, 244, -1, 257, 368, 250, -1, 366, 367, 365, -1,
			109, 365, 367, -1, 371, 372, 370, -1, 373, 370, 372, -1,
			79, 373, 85, -1, 372, 85, 373, -1, 373, 79, 74, -1,
			374, 497, 74, -1, 375, 497, 374, -1, 139, 138, 376, -1,
			377, 376, 138, -1, 378, 379, 139, -1, 379, 378, 380, -1,
			379, 380, 381, -1, 381, 380, 383, -1, 383, 380, 382, -1,
			383, 382, 99, -1, 376, 377, 384, -1, 385, 384, 377, -1,
			191, 386, 387, -1, 388, 389, 386, -1, 387, 386, 389, -1,
			389, 388, 390, -1, 389, 390, 391, -1, 392, 393, 391, -1,
			392, 391, 390, -1, 394, 395, 393, -1, 394, 393, 392, -1,
			384, 385, 395, -1, 384, 395, 394, -1, 396, 93, 397, -1,
			396, 397, 398, -1, 399, 411, 94, -1, 400, 401, 402, -1,
			400, 402, 403, -1, 404, 405, 398, -1, 404, 398, 397, -1,
			406, 407, 403, -1, 406, 403, 402, -1, 400, 412, 401, -1,
			407, 406, 408, -1, 407, 408, 409, -1, 410, 411, 399, -1,
			411, 410, 412, -1, 411, 412, 413, -1, 413, 412, 400, -1,
			409, 408, 405, -1, 409, 405, 404, -1, 93, 396, 231, -1,
			414, 91, 415, -1, 414, 415, 416, -1, 418, 419, 420, -1,
			418, 420, 421, -1, 422, 423, 416, -1, 422, 416, 415, -1,
			424, 425, 421, -1, 424, 421, 420, -1, 417, 428, 92, -1,
			418, 430, 419, -1, 425, 424, 426, -1, 425, 426, 427, -1,
			429, 92, 428, -1, 429, 428, 430, -1, 429, 430, 431, -1,
			431, 430, 418, -1, 427, 426, 423, -1, 427, 423, 422, -1,
			1063, 91, 414, -1, 432, 433, 434, -1, 432, 434, 435, -1,
			436, 437, 435, -1, 436, 435, 434, -1, 438, 89, 433, -1,
			438, 433, 432, -1, 437, 436, 90, -1, 437, 90, 439, -1,
			227, 89, 438, -1, 440, 86, 441, -1, 440, 441, 442, -1,
			448, 446, 1020, -1, 448, 447, 446, -1, 817, 532, 449, -1,
			6, 449, 532, -1, 451, 8, 7, -1, 451, 7, 450, -1,
			98, 8, 451, -1, 452, 12, 530, -1, 12, 452, 453, -1,
			12, 453, 16, -1, 454, 17, 16, -1, 454, 16, 453, -1,
			465, 17, 454, -1, 25, 455, 456, -1, 25, 456, 26, -1,
			24, 457, 455, -1, 24, 455, 25, -1, 23, 458, 457, -1,
			23, 457, 24, -1, 22, 459, 458, -1, 22, 458, 23, -1,
			22, 470, 459, -1, 460, 44, 30, -1, 460, 30, 29, -1,
			460, 29, 461, -1, 461, 29, 28, -1, 461, 28, 462, -1,
			27, 463, 462, -1, 27, 462, 28, -1, 26, 456, 463, -1,
			26, 463, 27, -1, 63, 32, 464, -1, 17, 465, 34, -1,
			466, 37, 34, -1, 466, 34, 465, -1, 37, 466, 467, -1,
			37, 467, 38, -1, 467, 68, 38, -1, 39, 481, 468, -1,
			39, 468, 469, -1, 39, 469, 40, -1, 51, 470, 22, -1,
			50, 471, 470, -1, 50, 470, 51, -1, 471, 50, 49, -1,
			471, 49, 472, -1, 472, 49, 48, -1, 472, 48, 473, -1,
			473, 48, 47, -1, 473, 47, 474, -1, 474, 47, 45, -1,
			474, 45, 475, -1, 475, 45, 44, -1, 475, 44, 476, -1,
			476, 44, 460, -1, 477, 52, 488, -1, 52, 477, 478, -1,
			52, 478, 55, -1, 55, 478, 479, -1, 55, 479, 58, -1,
			480, 59, 58, -1, 480, 58, 479, -1, 480, 61, 59, -1,
			481, 61, 480, -1, 481, 39, 61, -1, 482, 63, 464, -1,
			483, 464, 32, -1, 487, 72, 63, -1, 487, 63, 482, -1,
			66, 483, 32, -1, 65, 484, 483, -1, 65, 483, 66, -1,
			64, 485, 484, -1, 64, 484, 65, -1, 64, 490, 485, -1,
			486, 68, 467, -1, 486, 450, 68, -1, 7, 68, 450, -1,
			488, 75, 72, -1, 488, 72, 487, -1, 488, 52, 75, -1,
			490, 64, 82, -1, 77, 489, 491, -1, 77, 491, 80, -1,
			490, 82, 80, -1, 490, 80, 491, -1, 493, 87, 84, -1,
			493, 84, 492, -1, 489, 77, 87, -1, 489, 87, 493, -1,
			449, 6, 95, -1, 449, 95, 494, -1, 495, 98, 451, -1,
			492, 98, 495, -1, 84, 98, 492, -1, 494, 823, 449, -1,
			450, 484, 451, -1, 451, 485, 495, -1, 817, 449, 822, -1,
			454, 462, 463, -1, 467, 466, 455, -1, 455, 457, 467, -1,
			464, 467, 457, -1, 465, 463, 466, -1, 454, 463, 465, -1,
			457, 458, 464, -1, 464, 458, 482, -1, 461, 462, 453, -1,
			454, 453, 462, -1, 456, 466, 463, -1, 456, 455, 466, -1,
			483, 486, 464, -1, 486, 467, 464, -1, 476, 469, 475, -1,
			468, 475, 469, -1, 452, 461, 453, -1, 461, 452, 460, -1,
			478, 477, 471, -1, 477, 488, 471, -1, 488, 487, 470, -1,
			470, 471, 488, -1, 479, 478, 472, -1, 471, 472, 478, -1,
			473, 474, 480, -1, 480, 479, 473, -1, 472, 473, 479, -1,
			481, 480, 474, -1, 468, 481, 475, -1, 474, 475, 481, -1,
			460, 819, 476, -1, 459, 482, 458, -1, 470, 487, 459, -1,
			484, 450, 483, -1, 486, 483, 450, -1, 490, 492, 485, -1,
			484, 485, 451, -1, 482, 459, 487, -1, 490, 491, 493, -1,
			493, 492, 490, -1, 495, 485, 492, -1, 489, 493, 491, -1,
			0, 1099, 496, -1, 502, 500, 1106, -1, 500, 502, 503, -1,
			501, 503, 502, -1, 658, 503, 505, -1, 505, 503, 501, -1,
			504, 505, 501, -1, 1113, 507, 510, -1, 1113, 510, 509, -1,
			509, 511, 508, -1, 512, 509, 510, -1, 512, 511, 509, -1,
			157, 161, 139, -1, 1131, 137, 197, -1, 165, 197, 132, -1,
			165, 167, 193, -1, 197, 165, 193, -1, 167, 171, 193, -1,
			190, 193, 171, -1, 171, 173, 190, -1, 173, 177, 190, -1,
			386, 190, 177, -1, 177, 179, 386, -1, 384, 394, 189, -1,
			189, 143, 384, -1, 1131, 195, 233, -1, 197, 195, 1131, -1,
			513, 514, 941, -1, 256, 258, 517, -1, 253, 255, 516, -1,
			516, 513, 942, -1, 520, 521, 367, -1, 521, 518, 519, -1,
			519, 367, 521, -1, 521, 929, 518, -1, 517, 520, 366, -1,
			527, 520, 517, -1, 523, 521, 520, -1, 521, 523, 522, -1,
			516, 525, 515, -1, 515, 525, 526, -1, 520, 527, 523, -1,
			527, 528, 523, -1, 517, 526, 527, -1, 515, 526, 517, -1,
			942, 525, 516, -1, 528, 522, 523, -1, 522, 528, 524, -1,
			526, 528, 527, -1, 937, 528, 948, -1, 945, 528, 941, -1,
			944, 528, 945, -1, 84, 496, 98, -1, 87, 498, 84, -1,
			6, 8, 496, -1, 98, 496, 8, -1, 498, 0, 496, -1,
			496, 84, 498, -1, 58, 59, 529, -1, 0, 498, 1, -1,
			498, 363, 1, -1, 3, 1, 363, -1, 16, 234, 12, -1,
			531, 364, 40, -1, 39, 40, 364, -1, 530, 364, 531, -1,
			364, 529, 59, -1, 362, 529, 364, -1, 234, 16, 532, -1,
			12, 234, 530, -1, 17, 532, 16, -1, 364, 530, 234, -1,
			496, 375, 6, -1, 533, 577, 535, -1, 532, 535, 234, -1,
			142, 166, 144, -1, 144, 166, 148, -1, 188, 166, 142, -1,
			148, 166, 150, -1, 150, 164, 133, -1, 153, 97, 156, -1,
			160, 156, 97, -1, 136, 97, 153, -1, 96, 160, 97, -1,
			182, 178, 184, -1, 178, 176, 184, -1, 176, 172, 184, -1,
			172, 170, 184, -1, 170, 166, 184, -1, 164, 150, 166, -1,
			188, 184, 166, -1, 241, 240, 195, -1, 540, 537, 538, -1,
			538, 541, 540, -1, 550, 540, 541, -1, 545, 549, 544, -1,
			546, 549, 545, -1, 5, 244, 536, -1, 550, 552, 241, -1,
			549, 546, 244, -1, 541, 542, 550, -1, 549, 550, 542, -1,
			543, 544, 549, -1, 542, 543, 549, -1, 540, 550, 241, -1,
			241, 195, 540, -1, 192, 191, 540, -1, 546, 536, 244, -1,
			244, 243, 551, -1, 551, 547, 548, -1, 244, 551, 548, -1,
			548, 549, 244, -1, 238, 241, 552, -1, 243, 242, 552, -1,
			192, 540, 195, -1, 238, 237, 241, -1, 539, 371, 536, -1,
			539, 540, 372, -1, 536, 371, 5, -1, 539, 372, 371, -1,
			371, 0, 5, -1, 379, 377, 138, -1, 377, 379, 381, -1,
			94, 395, 232, -1, 381, 383, 385, -1, 377, 381, 385, -1,
			232, 385, 383, -1, 232, 383, 99, -1, 94, 389, 391, -1,
			393, 94, 391, -1, 395, 94, 393, -1, 385, 232, 395, -1,
			94, 540, 387, -1, 389, 94, 387, -1, 372, 540, 94, -1,
			191, 387, 540, -1, 94, 411, 372, -1, 400, 403, 407, -1,
			413, 92, 411, -1, 400, 407, 413, -1, 409, 230, 407, -1,
			404, 397, 409, -1, 409, 397, 93, -1, 429, 372, 92, -1,
			418, 421, 425, -1, 431, 90, 429, -1, 90, 372, 429, -1,
			418, 425, 431, -1, 427, 228, 425, -1, 91, 228, 427, -1,
			431, 425, 228, -1, 422, 415, 427, -1, 91, 427, 415, -1,
			436, 434, 433, -1, 89, 85, 433, -1, 433, 85, 436, -1,
			436, 372, 90, -1, 88, 85, 89, -1, 556, 85, 88, -1,
			553, 554, 555, -1, 566, 679, 555, -1, 372, 436, 85, -1,
			553, 555, 557, -1, 83, 565, 558, -1, 559, 441, 558, -1,
			441, 86, 558, -1, 561, 101, 560, -1, 101, 561, 100, -1,
			204, 562, 225, -1, 563, 225, 562, -1, 564, 225, 563, -1,
			555, 558, 566, -1, 556, 557, 680, -1, 564, 567, 225, -1,
			83, 86, 567, -1, 569, 570, 568, -1, 571, 672, 570, -1,
			203, 202, 213, -1, 123, 124, 573, -1, 572, 573, 124, -1,
			1034, 982, 131, -1, 130, 131, 982, -1, 152, 155, 574, -1,
			575, 574, 155, -1, 578, 579, 576, -1, 577, 576, 579, -1,
			578, 581, 579, -1, 580, 579, 581, -1, 216, 583, 582, -1,
			218, 584, 585, -1, 586, 587, 897, -1, 588, 589, 220, -1,
			590, 591, 221, -1, 991, 593, 592, -1, 589, 588, 591, -1,
			589, 591, 590, -1, 594, 70, 1126, -1, 595, 73, 71, -1,
			595, 71, 596, -1, 226, 1127, 88, -1, 443, 88, 1127, -1,
			439, 90, 1128, -1, 230, 417, 92, -1, 232, 1130, 94, -1,
			399, 94, 1130, -1, 382, 380, 1060, -1, 161, 1060, 139, -1,
			378, 1060, 380, -1, 394, 392, 185, -1, 185, 189, 394, -1,
			179, 183, 388, -1, 390, 388, 183, -1, 386, 179, 388, -1,
			392, 390, 183, -1, 183, 185, 392, -1, 402, 399, 405, -1,
			398, 405, 1130, -1, 1130, 405, 399, -1, 402, 401, 399, -1,
			406, 402, 405, -1, 406, 405, 408, -1, 412, 410, 401, -1,
			399, 401, 410, -1, 416, 423, 1129, -1, 414, 416, 1063, -1,
			423, 420, 417, -1, 417, 1129, 423, -1, 417, 420, 419, -1,
			424, 420, 423, -1, 424, 423, 426, -1, 430, 428, 419, -1,
			417, 419, 428, -1, 438, 432, 435, -1, 437, 439, 435, -1,
			439, 1128, 435, -1, 598, 443, 597, -1, 442, 597, 1127, -1,
			1127, 597, 443, -1, 598, 599, 443, -1, 600, 598, 597, -1,
			600, 597, 601, -1, 602, 443, 599, -1, 602, 599, 603, -1,
			605, 618, 604, -1, 607, 608, 621, -1, 620, 621, 1067, -1,
			1067, 621, 608, -1, 615, 634, 614, -1, 613, 614, 634, -1,
			616, 615, 614, -1, 619, 604, 618, -1, 605, 628, 618, -1,
			620, 1066, 619, -1, 621, 622, 607, -1, 606, 607, 622, -1,
			612, 606, 622, -1, 611, 612, 623, -1, 622, 623, 612, -1,
			627, 616, 626, -1, 625, 626, 616, -1, 615, 616, 627, -1,
			616, 617, 625, -1, 628, 629, 617, -1, 617, 618, 628, -1,
			629, 624, 617, -1, 624, 625, 617, -1, 633, 609, 636, -1,
			635, 636, 609, -1, 610, 635, 609, -1, 610, 613, 635, -1,
			634, 635, 613, -1, 631, 632, 636, -1, 632, 633, 636, -1,
			630, 631, 637, -1, 636, 637, 631, -1, 638, 639, 637, -1,
			639, 630, 637, -1, 640, 644, 642, -1, 642, 643, 640, -1,
			643, 638, 640, -1, 637, 640, 638, -1, 641, 642, 644, -1,
			646, 648, 645, -1, 644, 645, 641, -1, 641, 645, 648, -1,
			647, 648, 646, -1, 650, 652, 289, -1, 291, 289, 652, -1,
			649, 286, 285, -1, 286, 649, 287, -1, 288, 287, 650, -1,
			650, 287, 649, -1, 650, 289, 288, -1, 652, 650, 651, -1,
			656, 657, 655, -1, 293, 313, 657, -1, 655, 657, 313, -1,
			653, 654, 657, -1, 654, 293, 657, -1, 654, 499, 295, -1,
			653, 499, 654, -1, 654, 295, 293, -1, 500, 298, 296, -1,
			500, 296, 297, -1, 298, 659, 299, -1, 658, 659, 503, -1,
			659, 500, 503, -1, 298, 500, 659, -1, 659, 300, 299, -1,
			659, 658, 300, -1, 300, 658, 301, -1, 658, 302, 301, -1,
			303, 340, 1, -1, 303, 1, 304, -1, 3, 304, 1, -1,
			809, 305, 306, -1, 1010, 307, 305, -1, 307, 1010, 308, -1,
			1010, 660, 308, -1, 311, 310, 661, -1, 660, 309, 308, -1,
			309, 660, 310, -1, 660, 661, 310, -1, 311, 661, 312, -1,
			655, 1021, 656, -1, 314, 1021, 655, -1, 314, 655, 313, -1,
			1021, 314, 448, -1, 315, 448, 314, -1, 316, 447, 448, -1,
			316, 448, 315, -1, 316, 317, 447, -1, 662, 447, 317, -1,
			662, 318, 661, -1, 312, 661, 318, -1, 662, 319, 318, -1,
			319, 662, 317, -1, 326, 663, 666, -1, 326, 666, 355, -1,
			664, 665, 663, -1, 666, 663, 665, -1, 663, 326, 961, -1,
			325, 961, 326, -1, 327, 962, 325, -1, 512, 962, 328, -1,
			553, 599, 598, -1, 553, 598, 554, -1, 559, 597, 442, -1,
			559, 442, 441, -1, 600, 555, 554, -1, 600, 554, 598, -1,
			602, 88, 443, -1, 555, 600, 601, -1, 555, 601, 558, -1,
			602, 556, 88, -1, 556, 602, 603, -1, 556, 603, 557, -1,
			557, 603, 599, -1, 557, 599, 553, -1, 558, 601, 597, -1,
			558, 597, 559, -1, 86, 440, 225, -1, 560, 605, 604, -1,
			560, 604, 561, -1, 561, 604, 100, -1, 608, 562, 204, -1,
			562, 608, 607, -1, 562, 607, 563, -1, 563, 607, 606, -1,
			563, 606, 564, -1, 609, 566, 565, -1, 609, 565, 610, -1,
			623, 672, 611, -1, 609, 679, 566, -1, 612, 567, 564, -1,
			612, 564, 606, -1, 567, 612, 611, -1, 567, 611, 83, -1,
			570, 614, 613, -1, 570, 613, 571, -1, 569, 616, 614, -1,
			569, 614, 570, -1, 616, 569, 568, -1, 616, 568, 617, -1,
			617, 568, 618, -1, 571, 613, 610, -1, 571, 610, 565, -1,
			618, 568, 667, -1, 618, 667, 668, -1, 618, 668, 619, -1,
			619, 668, 669, -1, 619, 669, 620, -1, 620, 669, 670, -1,
			620, 670, 621, -1, 83, 611, 672, -1, 621, 670, 671, -1,
			621, 671, 622, -1, 672, 623, 622, -1, 672, 622, 671, -1,
			615, 673, 683, -1, 615, 674, 673, -1, 627, 674, 615, -1,
			674, 627, 626, -1, 674, 626, 675, -1, 675, 626, 625, -1,
			675, 625, 676, -1, 676, 625, 624, -1, 676, 624, 81, -1,
			629, 677, 81, -1, 629, 81, 624, -1, 628, 678, 677, -1,
			628, 677, 629, -1, 678, 628, 560, -1, 605, 560, 628, -1,
			633, 679, 609, -1, 632, 680, 679, -1, 632, 679, 633, -1,
			631, 681, 680, -1, 631, 680, 632, -1, 630, 682, 681, -1,
			630, 681, 631, -1, 630, 686, 682, -1, 615, 683, 634, -1,
			634, 683, 684, -1, 634, 684, 635, -1, 639, 686, 630, -1,
			635, 684, 685, -1, 635, 685, 636, -1, 638, 687, 686, -1,
			638, 686, 639, -1, 638, 689, 687, -1, 636, 685, 688, -1,
			636, 688, 637, -1, 643, 689, 638, -1, 642, 690, 689, -1,
			642, 689, 643, -1, 641, 691, 690, -1, 641, 690, 642, -1,
			692, 640, 637, -1, 692, 637, 688, -1, 641, 648, 691, -1,
			693, 644, 640, -1, 693, 640, 692, -1, 644, 693, 694, -1,
			644, 694, 645, -1, 697, 646, 695, -1, 645, 694, 695, -1,
			645, 695, 646, -1, 696, 691, 648, -1, 696, 648, 647, -1,
			696, 647, 697, -1, 646, 697, 647, -1, 700, 701, 699, -1,
			700, 699, 698, -1, 701, 700, 702, -1, 701, 702, 78, -1,
			703, 704, 78, -1, 703, 78, 702, -1, 705, 706, 704, -1,
			705, 704, 703, -1, 707, 708, 706, -1, 707, 706, 705, -1,
			709, 710, 711, -1, 709, 711, 712, -1, 712, 711, 206, -1,
			713, 714, 206, -1, 698, 699, 713, -1, 714, 713, 699, -1,
			715, 716, 717, -1, 715, 717, 718, -1, 718, 717, 720, -1,
			720, 717, 719, -1, 720, 719, 721, -1, 720, 721, 722, -1,
			722, 721, 723, -1, 722, 723, 724, -1, 724, 723, 725, -1,
			724, 725, 726, -1, 726, 725, 727, -1, 726, 727, 728, -1,
			728, 727, 729, -1, 728, 729, 730, -1, 83, 672, 571, -1,
			83, 571, 565, -1, 669, 570, 670, -1, 671, 670, 570, -1,
			668, 570, 669, -1, 672, 671, 570, -1, 667, 570, 668, -1,
			568, 570, 667, -1, 675, 676, 706, -1, 78, 704, 81, -1,
			677, 678, 701, -1, 101, 701, 560, -1, 679, 680, 557, -1,
			681, 556, 680, -1, 682, 556, 681, -1, 686, 85, 682, -1,
			687, 85, 686, -1, 683, 673, 695, -1, 697, 695, 673, -1,
			692, 683, 693, -1, 694, 693, 683, -1, 695, 694, 683, -1,
			688, 685, 692, -1, 684, 692, 685, -1, 683, 692, 684, -1,
			697, 674, 706, -1, 706, 708, 697, -1, 673, 674, 697, -1,
			675, 706, 674, -1, 79, 85, 689, -1, 690, 79, 689, -1,
			691, 79, 690, -1, 687, 689, 85, -1, 556, 682, 85, -1,
			701, 101, 699, -1, 78, 677, 701, -1, 760, 697, 708, -1,
			761, 79, 696, -1, 712, 205, 709, -1, 206, 205, 712, -1,
			699, 101, 714, -1, 101, 206, 714, -1, 733, 716, 732, -1,
			734, 716, 733, -1, 735, 716, 734, -1, 736, 716, 735, -1,
			737, 716, 736, -1, 729, 716, 737, -1, 727, 716, 729, -1,
			725, 716, 727, -1, 723, 716, 725, -1, 721, 716, 723, -1,
			719, 716, 721, -1, 717, 716, 719, -1, 731, 732, 716, -1,
			716, 739, 740, -1, 731, 716, 740, -1, 741, 760, 708, -1,
			744, 738, 743, -1, 742, 743, 738, -1, 745, 71, 738, -1,
			746, 76, 745, -1, 76, 70, 745, -1, 747, 748, 746, -1,
			746, 748, 76, -1, 224, 76, 207, -1, 749, 709, 205, -1,
			696, 750, 761, -1, 762, 79, 761, -1, 763, 79, 762, -1,
			754, 755, 753, -1, 755, 756, 753, -1, 752, 753, 756, -1,
			751, 752, 756, -1, 757, 767, 756, -1, 758, 766, 757, -1,
			759, 765, 758, -1, 696, 697, 750, -1, 750, 697, 760, -1,
			770, 756, 769, -1, 768, 769, 756, -1, 767, 768, 756, -1,
			766, 767, 757, -1, 765, 766, 758, -1, 771, 756, 770, -1,
			772, 756, 771, -1, 751, 756, 772, -1, 774, 74, 773, -1,
			776, 73, 775, -1, 777, 71, 776, -1, 742, 738, 777, -1,
			738, 71, 777, -1, 74, 79, 764, -1, 773, 74, 764, -1,
			74, 774, 775, -1, 775, 73, 74, -1, 763, 764, 79, -1,
			691, 696, 79, -1, 73, 778, 74, -1, 778, 989, 74, -1,
			374, 74, 783, -1, 780, 783, 74, -1, 790, 791, 789, -1,
			504, 794, 505, -1, 793, 794, 504, -1, 795, 508, 511, -1,
			795, 796, 508, -1, 336, 794, 797, -1, 795, 797, 796, -1,
			797, 793, 796, -1, 797, 794, 793, -1, 371, 1098, 0, -1,
			4, 2, 341, -1, 265, 267, 800, -1, 800, 798, 813, -1,
			801, 802, 803, -1, 804, 805, 802, -1, 804, 802, 801, -1,
			806, 805, 804, -1, 808, 306, 272, -1, 272, 273, 808, -1,
			809, 306, 808, -1, 810, 809, 808, -1, 814, 807, 800, -1,
			807, 814, 811, -1, 811, 808, 807, -1, 808, 811, 810, -1,
			809, 810, 812, -1, 798, 799, 813, -1, 811, 814, 815, -1,
			813, 814, 800, -1, 811, 815, 810, -1, 1012, 816, 815, -1,
			529, 321, 498, -1, 320, 498, 321, -1, 321, 529, 362, -1,
			321, 362, 322, -1, 363, 498, 320, -1, 363, 320, 323, -1,
			530, 818, 452, -1, 819, 531, 40, -1, 819, 40, 469, -1,
			818, 530, 531, -1, 818, 531, 819, -1, 818, 460, 452, -1,
			819, 460, 818, -1, 469, 476, 819, -1, 532, 817, 824, -1,
			798, 820, 799, -1, 820, 1016, 799, -1, 820, 802, 1016, -1,
			803, 802, 821, -1, 820, 963, 821, -1, 820, 821, 802, -1,
			576, 577, 822, -1, 533, 822, 577, -1, 535, 824, 533, -1,
			823, 494, 534, -1, 95, 534, 494, -1, 823, 927, 822, -1,
			822, 449, 823, -1, 824, 817, 822, -1, 496, 497, 375, -1,
			373, 74, 497, -1, 953, 1098, 370, -1, 822, 533, 824, -1,
			532, 824, 535, -1, 825, 826, 827, -1, 825, 827, 828, -1,
			277, 829, 276, -1, 825, 829, 277, -1, 829, 825, 828, -1,
			826, 832, 827, -1, 830, 831, 1028, -1, 830, 1028, 832, -1,
			826, 830, 832, -1, 829, 839, 833, -1, 279, 281, 834, -1,
			834, 836, 835, -1, 839, 837, 833, -1, 837, 834, 833, -1,
			834, 837, 836, -1, 836, 838, 835, -1, 840, 838, 836, -1,
			839, 840, 837, -1, 829, 828, 839, -1, 839, 828, 840, -1,
			840, 836, 837, -1, 841, 840, 1025, -1, 840, 1027, 1025, -1,
			700, 698, 844, -1, 843, 844, 698, -1, 710, 858, 859, -1,
			711, 710, 720, -1, 726, 728, 1068, -1, 710, 718, 720, -1,
			711, 720, 722, -1, 726, 1068, 724, -1, 722, 724, 711, -1,
			728, 730, 1068, -1, 713, 1068, 730, -1, 730, 842, 713, -1,
			698, 713, 842, -1, 842, 843, 698, -1, 702, 700, 845, -1,
			844, 845, 700, -1, 845, 846, 702, -1, 703, 702, 846, -1,
			846, 847, 703, -1, 707, 705, 848, -1, 718, 859, 850, -1,
			718, 850, 715, -1, 852, 715, 853, -1, 853, 715, 850, -1,
			853, 863, 852, -1, 705, 703, 847, -1, 847, 848, 705, -1,
			848, 854, 707, -1, 854, 852, 707, -1, 707, 852, 851, -1,
			857, 859, 858, -1, 858, 1069, 857, -1, 856, 857, 1069, -1,
			859, 860, 850, -1, 718, 710, 859, -1, 850, 860, 849, -1,
			861, 849, 860, -1, 851, 852, 863, -1, 867, 866, 864, -1,
			862, 866, 868, -1, 863, 864, 851, -1, 867, 868, 866, -1,
			851, 864, 866, -1, 869, 870, 865, -1, 874, 865, 870, -1,
			868, 869, 862, -1, 865, 862, 869, -1, 870, 871, 874, -1,
			874, 871, 872, -1, 873, 877, 875, -1, 875, 876, 873, -1,
			872, 873, 876, -1, 874, 872, 876, -1, 879, 875, 880, -1,
			877, 880, 875, -1, 882, 885, 878, -1, 878, 879, 882, -1,
			880, 882, 879, -1, 881, 878, 885, -1, 883, 881, 885, -1,
			885, 886, 883, -1, 884, 883, 886, -1, 886, 887, 884, -1,
			887, 888, 884, -1, 855, 884, 888, -1, 888, 889, 855, -1,
			855, 889, 853, -1, 863, 853, 889, -1, 596, 594, 595, -1,
			890, 595, 594, -1, 890, 594, 891, -1, 890, 891, 892, -1,
			900, 584, 899, -1, 898, 899, 584, -1, 898, 584, 901, -1,
			898, 901, 902, -1, 905, 906, 904, -1, 903, 904, 906, -1,
			903, 906, 907, -1, 908, 912, 910, -1, 910, 911, 908, -1,
			105, 908, 911, -1, 912, 917, 914, -1, 914, 909, 912, -1,
			909, 910, 912, -1, 913, 917, 916, -1, 915, 916, 917, -1,
			913, 914, 917, -1, 924, 918, 921, -1, 923, 924, 921, -1,
			921, 926, 923, -1, 922, 923, 926, -1, 926, 1037, 922, -1,
			525, 528, 526, -1, 948, 528, 1076, -1, 929, 930, 931, -1,
			931, 518, 929, -1, 934, 932, 933, -1, 933, 930, 934, -1,
			929, 934, 930, -1, 929, 524, 934, -1, 934, 524, 936, -1,
			522, 524, 929, -1, 522, 929, 521, -1, 528, 935, 936, -1,
			528, 937, 935, -1, 936, 524, 528, -1, 938, 939, 940, -1,
			940, 932, 938, -1, 934, 938, 932, -1, 936, 938, 934, -1,
			935, 938, 936, -1, 103, 935, 937, -1, 935, 103, 938, -1,
			528, 942, 941, -1, 941, 942, 513, -1, 528, 525, 942, -1,
			528, 943, 1076, -1, 944, 943, 528, -1, 945, 941, 514, -1,
			514, 947, 945, -1, 944, 946, 943, -1, 947, 944, 945, -1,
			947, 946, 944, -1, 328, 329, 512, -1, 330, 511, 331, -1,
			331, 512, 329, -1, 511, 512, 331, -1, 511, 330, 332, -1,
			511, 332, 795, -1, 332, 333, 795, -1, 334, 797, 335, -1,
			335, 797, 795, -1, 335, 795, 333, -1, 336, 797, 334, -1,
			337, 794, 336, -1, 950, 658, 505, -1, 950, 794, 337, -1,
			794, 950, 505, -1, 658, 950, 338, -1, 658, 338, 302, -1,
			950, 339, 338, -1, 339, 950, 337, -1, 340, 2, 1, -1,
			2, 340, 341, -1, 343, 513, 255, -1, 344, 514, 513, -1,
			344, 513, 343, -1, 345, 514, 344, -1, 345, 346, 514, -1,
			346, 947, 514, -1, 347, 947, 346, -1, 348, 946, 347, -1,
			947, 347, 946, -1, 946, 348, 349, -1, 1075, 349, 350, -1,
			352, 1075, 350, -1, 949, 354, 951, -1, 949, 951, 665, -1,
			949, 665, 664, -1, 353, 354, 949, -1, 355, 666, 356, -1,
			951, 357, 356, -1, 354, 357, 951, -1, 665, 951, 666, -1,
			951, 356, 666, -1, 360, 359, 242, -1, 953, 370, 952, -1,
			954, 952, 370, -1, 803, 821, 373, -1, 801, 803, 373, -1,
			806, 373, 957, -1, 956, 957, 373, -1, 373, 497, 956, -1,
			497, 657, 445, -1, 445, 956, 497, -1, 656, 445, 657, -1,
			955, 653, 497, -1, 657, 497, 653, -1, 954, 370, 663, -1,
			367, 519, 112, -1, 959, 112, 519, -1, 109, 367, 107, -1,
			115, 373, 116, -1, 117, 116, 373, -1, 518, 373, 519, -1,
			940, 370, 932, -1, 112, 107, 367, -1, 958, 959, 519, -1,
			115, 958, 519, -1, 931, 373, 518, -1, 933, 932, 370, -1,
			939, 370, 940, -1, 960, 370, 939, -1, 960, 369, 370, -1,
			370, 369, 664, -1, 370, 373, 933, -1, 664, 663, 370, -1,
			933, 373, 930, -1, 931, 930, 373, -1, 115, 519, 373, -1,
			120, 117, 373, -1, 806, 804, 373, -1, 801, 373, 804, -1,
			120, 373, 821, -1, 1095, 1098, 952, -1, 1096, 1095, 954, -1,
			954, 1095, 952, -1, 954, 663, 1096, -1, 961, 1096, 663, -1,
			961, 325, 962, -1, 327, 328, 962, -1, 961, 962, 507, -1,
			506, 961, 507, -1, 365, 250, 366, -1, 368, 366, 250, -1,
			826, 278, 830, -1, 830, 246, 831, -1, 247, 831, 246, -1,
			831, 247, 248, -1, 251, 365, 249, -1, 109, 1033, 365, -1,
			365, 251, 250, -1, 517, 366, 368, -1, 256, 517, 368, -1,
			252, 515, 258, -1, 515, 517, 258, -1, 254, 516, 515, -1,
			254, 515, 252, -1, 253, 516, 254, -1, 513, 516, 255, -1,
			366, 520, 367, -1, 257, 256, 368, -1, 242, 359, 261, -1,
			259, 235, 263, -1, 241, 264, 263, -1, 262, 264, 241, -1,
			290, 821, 963, -1, 271, 290, 963, -1, 120, 821, 651, -1,
			652, 290, 291, -1, 651, 290, 652, -1, 821, 290, 651, -1,
			266, 798, 267, -1, 798, 800, 267, -1, 269, 820, 798, -1,
			269, 798, 266, -1, 820, 269, 268, -1, 270, 963, 268, -1,
			820, 268, 963, -1, 963, 270, 271, -1, 807, 808, 273, -1,
			807, 273, 274, -1, 807, 274, 800, -1, 265, 800, 274, -1,
			282, 276, 829, -1, 278, 826, 825, -1, 278, 825, 277, -1,
			246, 830, 278, -1, 834, 284, 279, -1, 284, 834, 835, -1,
			280, 833, 281, -1, 833, 834, 281, -1, 833, 280, 282, -1,
			282, 829, 833, -1, 835, 283, 284, -1, 730, 729, 737, -1,
			730, 737, 842, -1, 842, 737, 736, -1, 842, 736, 843, -1,
			735, 844, 843, -1, 735, 843, 736, -1, 734, 845, 844, -1,
			734, 844, 735, -1, 733, 846, 845, -1, 733, 845, 734, -1,
			732, 847, 846, -1, 732, 846, 733, -1, 731, 848, 847, -1,
			731, 847, 732, -1, 849, 745, 738, -1, 849, 738, 744, -1,
			849, 744, 850, -1, 716, 715, 739, -1, 852, 739, 715, -1,
			739, 852, 740, -1, 740, 854, 848, -1, 740, 848, 731, -1,
			740, 852, 854, -1, 708, 707, 741, -1, 851, 741, 707, -1,
			743, 853, 850, -1, 743, 850, 744, -1, 742, 884, 855, -1,
			742, 855, 853, -1, 742, 853, 743, -1, 856, 76, 748, -1,
			856, 748, 857, -1, 857, 748, 747, -1, 857, 747, 859, -1,
			861, 745, 849, -1, 745, 861, 860, -1, 745, 860, 746, -1,
			859, 747, 746, -1, 859, 746, 860, -1, 76, 856, 207, -1,
			858, 749, 1069, -1, 749, 858, 709, -1, 710, 709, 858, -1,
			862, 750, 866, -1, 865, 761, 750, -1, 865, 750, 862, -1,
			758, 864, 863, -1, 758, 863, 759, -1, 757, 867, 864, -1,
			757, 864, 758, -1, 756, 868, 867, -1, 756, 867, 757, -1,
			755, 869, 868, -1, 755, 868, 756, -1, 754, 870, 869, -1,
			754, 869, 755, -1, 753, 871, 870, -1, 753, 870, 754, -1,
			966, 374, 965, -1, 967, 374, 966, -1, 964, 965, 374, -1,
			972, 374, 971, -1, 982, 971, 969, -1, 974, 970, 973, -1,
			976, 375, 975, -1, 976, 977, 375, -1, 972, 975, 374, -1,
			980, 375, 979, -1, 534, 375, 980, -1, 95, 375, 534, -1,
			95, 6, 375, -1, 978, 580, 375, -1, 374, 975, 375, -1,
			375, 977, 978, -1, 968, 971, 967, -1, 374, 967, 971, -1,
			964, 787, 792, -1, 964, 374, 787, -1, 110, 789, 106, -1,
			791, 106, 789, -1, 792, 787, 788, -1, 114, 792, 788, -1,
			981, 973, 970, -1, 968, 969, 971, -1, 983, 973, 981, -1,
			574, 983, 981, -1, 979, 375, 580, -1, 580, 978, 984, -1,
			119, 982, 969, -1, 582, 985, 986, -1, 786, 787, 374, -1,
			374, 785, 786, -1, 986, 786, 785, -1, 785, 987, 986, -1,
			784, 785, 374, -1, 374, 783, 784, -1, 988, 784, 783, -1,
			782, 781, 74, -1, 781, 780, 74, -1, 586, 782, 779, -1,
			989, 778, 67, -1, 782, 74, 779, -1, 989, 779, 74, -1,
			592, 990, 991, -1, 993, 219, 992, -1, 994, 219, 993, -1,
			779, 219, 586, -1, 996, 218, 995, -1, 218, 996, 208, -1,
			210, 992, 219, -1, 995, 218, 998, -1, 1002, 1003, 1001, -1,
			1000, 1001, 1003, -1, 1003, 1004, 1000, -1, 1004, 1005, 1000, -1,
			1005, 1006, 1000, -1, 1006, 1007, 1000, -1, 999, 1000, 1007, -1,
			781, 999, 1007, -1, 781, 1007, 780, -1, 9, 21, 1009, -1,
			1009, 21, 114, -1, 36, 114, 21, -1, 18, 106, 31, -1,
			31, 114, 36, -1, 752, 872, 871, -1, 752, 871, 753, -1,
			751, 873, 872, -1, 751, 872, 752, -1, 889, 759, 863, -1,
			866, 760, 741, -1, 866, 741, 851, -1, 866, 750, 760, -1,
			865, 762, 761, -1, 874, 762, 865, -1, 876, 763, 762, -1,
			876, 762, 874, -1, 875, 764, 763, -1, 875, 763, 876, -1,
			879, 773, 764, -1, 879, 764, 875, -1, 772, 877, 873, -1,
			772, 873, 751, -1, 771, 880, 877, -1, 771, 877, 772, -1,
			770, 882, 880, -1, 770, 880, 771, -1, 882, 770, 769, -1,
			882, 769, 885, -1, 885, 769, 768, -1, 885, 768, 886, -1,
			886, 768, 767, -1, 886, 767, 887, -1, 887, 767, 766, -1,
			887, 766, 888, -1, 888, 766, 765, -1, 888, 765, 889, -1,
			759, 889, 765, -1, 878, 774, 773, -1, 878, 773, 879, -1,
			878, 775, 774, -1, 881, 775, 878, -1, 883, 775, 881, -1,
			883, 776, 775, -1, 884, 777, 883, -1, 776, 883, 777, -1,
			777, 884, 742, -1, 890, 778, 73, -1, 890, 73, 595, -1,
			892, 67, 778, -1, 892, 778, 890, -1, 894, 783, 780, -1,
			894, 780, 895, -1, 896, 781, 782, -1, 896, 782, 897, -1,
			898, 785, 784, -1, 898, 784, 899, -1, 902, 987, 785, -1,
			902, 785, 898, -1, 903, 787, 786, -1, 903, 786, 904, -1,
			907, 788, 787, -1, 907, 787, 903, -1, 790, 912, 908, -1,
			790, 908, 791, -1, 789, 917, 912, -1, 789, 912, 790, -1,
			910, 964, 792, -1, 910, 792, 911, -1, 909, 965, 964, -1,
			909, 964, 910, -1, 909, 966, 965, -1, 914, 966, 909, -1,
			913, 967, 966, -1, 913, 966, 914, -1, 913, 968, 967, -1,
			916, 968, 913, -1, 915, 969, 968, -1, 915, 968, 916, -1,
			970, 920, 981, -1, 974, 921, 920, -1, 974, 920, 970, -1,
			918, 972, 971, -1, 918, 971, 919, -1, 924, 975, 918, -1,
			972, 918, 975, -1, 973, 926, 921, -1, 973, 921, 974, -1,
			983, 926, 973, -1, 923, 976, 975, -1, 923, 975, 924, -1,
			922, 977, 976, -1, 922, 976, 923, -1, 922, 978, 977, -1,
			925, 978, 922, -1, 984, 978, 925, -1, 927, 823, 980, -1,
			534, 980, 823, -1, 927, 980, 979, -1, 927, 979, 928, -1,
			928, 979, 581, -1, 905, 986, 985, -1, 905, 985, 906, -1,
			788, 907, 1008, -1, 908, 105, 106, -1, 908, 106, 791, -1,
			812, 815, 816, -1, 812, 810, 815, -1, 815, 814, 813, -1,
			1014, 815, 446, -1, 1018, 815, 1019, -1, 1020, 815, 1018, -1,
			799, 815, 813, -1, 446, 815, 1020, -1, 1010, 305, 809, -1,
			660, 1011, 661, -1, 1010, 1011, 660, -1, 812, 1010, 809, -1,
			812, 816, 1010, -1, 661, 1013, 662, -1, 1011, 1013, 661, -1,
			1013, 1012, 1014, -1, 815, 1014, 1012, -1, 1011, 1012, 1013, -1,
			1014, 447, 1013, -1, 1011, 1010, 816, -1, 1012, 1011, 816, -1,
			662, 1013, 447, -1, 447, 1014, 446, -1, 805, 1015, 802, -1,
			815, 1016, 1015, -1, 802, 1015, 1016, -1, 799, 1016, 815, -1,
			1017, 1015, 805, -1, 1017, 815, 1015, -1, 815, 1017, 1019, -1,
			956, 445, 444, -1, 444, 656, 1021, -1, 445, 656, 444, -1,
			444, 1021, 1018, -1, 1019, 444, 1018, -1, 957, 805, 806, -1,
			956, 1022, 957, -1, 957, 1022, 805, -1, 1022, 956, 444, -1,
			1017, 805, 1022, -1, 1017, 1022, 1019, -1, 1022, 444, 1019, -1,
			1018, 1021, 1020, -1, 448, 1020, 1021, -1, 841, 838, 840, -1,
			838, 841, 1023, -1, 1027, 840, 121, -1, 1030, 840, 1031, -1,
			1028, 840, 832, -1, 832, 840, 827, -1, 1029, 840, 1028, -1,
			1031, 840, 1029, -1, 1032, 840, 1030, -1, 827, 840, 828, -1,
			121, 840, 1032, -1, 102, 283, 1023, -1, 649, 1024, 650, -1,
			649, 285, 1023, -1, 835, 1023, 283, -1, 835, 838, 1023, -1,
			1024, 649, 1023, -1, 651, 1026, 120, -1, 650, 1026, 651, -1,
			1024, 1023, 841, -1, 1025, 1024, 841, -1, 1026, 1025, 1027, -1,
			1024, 1026, 650, -1, 1026, 1024, 1025, -1, 120, 1026, 122, -1,
			122, 1026, 1027, -1, 122, 1027, 121, -1, 831, 1029, 1028, -1,
			121, 1032, 129, -1, 248, 249, 1033, -1, 248, 1033, 831, -1,
			249, 365, 1033, -1, 108, 1033, 109, -1, 959, 104, 108, -1,
			959, 108, 112, -1, 958, 104, 959, -1, 115, 129, 958, -1,
			1030, 108, 104, -1, 1030, 1031, 108, -1, 1029, 831, 1033, -1,
			1033, 1031, 1029, -1, 108, 1031, 1033, -1, 1030, 104, 1032, -1,
			583, 1058, 906, -1, 113, 105, 911, -1, 917, 111, 915, -1,
			919, 920, 918, -1, 920, 921, 918, -1, 1035, 920, 919, -1,
			919, 1034, 1035, -1, 925, 922, 1037, -1, 925, 1037, 1036, -1,
			822, 927, 928, -1, 1070, 891, 594, -1, 1070, 594, 1126, -1,
			593, 588, 1039, -1, 588, 1071, 1039, -1, 893, 1038, 1040, -1,
			1040, 1039, 893, -1, 1125, 593, 1038, -1, 896, 587, 1056, -1,
			1043, 1041, 1054, -1, 1042, 1054, 1041, -1, 1047, 1050, 1045, -1,
			1044, 1045, 1050, -1, 1050, 1051, 1044, -1, 1073, 1072, 1052, -1,
			1047, 1048, 1049, -1, 1046, 1049, 1048, -1, 1050, 1047, 1049, -1,
			1074, 1073, 1052, -1, 1052, 1053, 1074, -1, 1054, 1042, 1053, -1,
			1055, 1043, 1054, -1, 1074, 1053, 1042, -1, 1056, 587, 1055, -1,
			1043, 1055, 587, -1, 895, 1046, 1048, -1, 895, 1048, 894, -1,
			587, 896, 897, -1, 583, 1121, 1058, -1, 907, 906, 1058, -1,
			10, 1117, 15, -1, 1118, 15, 1117, -1, 46, 60, 33, -1,
			33, 35, 46, -1, 19, 33, 60, -1, 35, 20, 15, -1,
			15, 46, 35, -1, 10, 15, 20, -1, 118, 111, 41, -1,
			60, 56, 19, -1, 53, 41, 19, -1, 118, 915, 111, -1,
			19, 41, 111, -1, 56, 53, 19, -1, 134, 187, 140, -1,
			126, 140, 187, -1, 146, 140, 126, -1, 134, 1119, 187, -1,
			146, 126, 128, -1, 146, 128, 131, -1, 131, 128, 123, -1,
			159, 163, 198, -1, 155, 159, 198, -1, 198, 194, 155, -1,
			163, 169, 200, -1, 200, 198, 163, -1, 202, 200, 169, -1,
			169, 175, 202, -1, 181, 1120, 175, -1, 187, 1119, 181, -1,
			123, 573, 131, -1, 1034, 131, 573, -1, 573, 1035, 1034, -1,
			155, 194, 575, -1, 575, 1036, 1037, -1, 1036, 575, 194, -1,
			576, 822, 928, -1, 928, 581, 576, -1, 578, 576, 581, -1,
			591, 588, 593, -1, 591, 593, 1125, -1, 1040, 1038, 593, -1,
			137, 1059, 97, -1, 96, 1060, 161, -1, 382, 1061, 99, -1,
			396, 1062, 231, -1, 1063, 229, 91, -1, 1064, 227, 438, -1,
			440, 1065, 225, -1, 604, 1066, 100, -1, 100, 1066, 1067, -1,
			100, 1067, 204, -1, 608, 204, 1067, -1, 711, 1068, 206, -1,
			206, 1068, 713, -1, 856, 1069, 207, -1, 749, 207, 1069, -1,
			1072, 208, 1044, -1, 208, 1072, 1073, -1, 208, 1073, 209, -1,
			1074, 210, 209, -1, 1074, 209, 1073, -1, 949, 664, 103, -1,
			103, 937, 949, -1, 937, 948, 949, -1, 349, 1075, 946, -1,
			351, 1077, 352, -1, 353, 1077, 351, -1, 1075, 943, 946, -1,
			1075, 1076, 943, -1, 1075, 352, 1077, -1, 1075, 1077, 1076, -1,
			1077, 353, 949, -1, 1077, 948, 1076, -1, 1077, 949, 948, -1,
			536, 1078, 1081, -1, 537, 1079, 1080, -1, 537, 1080, 538, -1,
			1085, 538, 1080, -1, 536, 1081, 539, -1, 1079, 537, 540, -1,
			1079, 540, 1082, -1, 1083, 546, 545, -1, 1083, 545, 1084, -1,
			538, 1085, 541, -1, 1084, 545, 544, -1, 1084, 544, 1086, -1,
			1086, 544, 543, -1, 1086, 543, 1087, -1, 1087, 543, 542, -1,
			1087, 542, 1088, -1, 1078, 536, 546, -1, 1078, 546, 1083, -1,
			1083, 1084, 1078, -1, 1081, 1078, 1079, -1, 1084, 1079, 1078, -1,
			1084, 1086, 1079, -1, 1086, 1087, 1079, -1, 1081, 1079, 1082, -1,
			1080, 1079, 1087, -1, 1087, 1088, 1080, -1, 1085, 1080, 1088, -1,
			539, 1081, 1082, -1, 539, 1082, 540, -1, 1085, 542, 541, -1,
			1088, 542, 1085, -1, 1089, 1090, 1091, -1, 1089, 1091, 1092, -1,
			547, 1091, 1090, -1, 547, 1090, 548, -1, 1090, 1089, 549, -1,
			1090, 549, 548, -1, 1089, 1092, 550, -1, 1089, 550, 549, -1,
			1091, 1093, 1132, -1, 1132, 1094, 1091, -1, 551, 1093, 1091, -1,
			551, 1091, 547, -1, 1132, 1093, 551, -1, 1132, 551, 243, -1,
			552, 550, 1092, -1, 1092, 1094, 552, -1, 1094, 1132, 552, -1,
			960, 103, 369, -1, 960, 939, 103, -1, 938, 103, 939, -1,
			103, 664, 369, -1, 1095, 1096, 1110, -1, 953, 952, 1098, -1,
			1095, 1111, 1098, -1, 506, 1110, 1096, -1, 1096, 961, 506, -1,
			371, 370, 1098, -1, 1097, 0, 1098, -1, 962, 510, 507, -1,
			962, 512, 510, -1, 955, 1099, 653, -1, 499, 653, 1099, -1,
			497, 496, 955, -1, 499, 1099, 1107, -1, 1099, 955, 496, -1,
			1112, 1102, 1103, -1, 1102, 1112, 1104, -1, 1101, 1105, 1104, -1,
			1105, 1100, 0, -1, 1100, 1105, 1101, -1, 1108, 0, 1109, -1,
			1106, 500, 499, -1, 1108, 1106, 1107, -1, 1109, 1106, 1108, -1,
			499, 1107, 1106, -1, 1099, 0, 1107, -1, 1108, 1107, 0, -1,
			1104, 1105, 0, -1, 1100, 1109, 0, -1, 1097, 1111, 1103, -1,
			1103, 0, 1097, -1, 1103, 1102, 0, -1, 1102, 1104, 0, -1,
			1110, 1111, 1095, -1, 1101, 1104, 1112, -1, 1112, 1103, 1111, -1,
			1097, 1098, 1111, -1, 1113, 1100, 1101, -1, 1100, 1113, 1109, -1,
			1112, 1113, 1101, -1, 502, 1113, 501, -1, 502, 1106, 1113, -1,
			504, 501, 1113, -1, 1109, 1113, 1106, -1, 1111, 1113, 1112, -1,
			793, 504, 1113, -1, 508, 1113, 509, -1, 1110, 506, 1113, -1,
			796, 1113, 508, -1, 507, 1113, 506, -1, 1110, 1113, 1111, -1,
			793, 1113, 796, -1, 500, 297, 499, -1, 499, 297, 294, -1,
			294, 295, 499, -1, 13, 147, 57, -1, 14, 13, 43, -1,
			62, 43, 13, -1, 57, 62, 13, -1, 18, 110, 106, -1,
			114, 31, 106, -1, 130, 982, 42, -1, 125, 162, 127, -1,
			124, 127, 152, -1, 141, 214, 135, -1, 147, 13, 141, -1,
			125, 186, 180, -1, 125, 180, 174, -1, 125, 174, 168, -1,
			125, 168, 162, -1, 158, 127, 162, -1, 152, 127, 158, -1,
			124, 574, 572, -1, 152, 574, 124, -1, 981, 572, 574, -1,
			579, 535, 577, -1, 579, 199, 535, -1, 579, 580, 196, -1,
			984, 196, 580, -1, 196, 199, 579, -1, 201, 535, 199, -1,
			119, 42, 982, -1, 42, 54, 130, -1, 130, 54, 147, -1,
			57, 147, 54, -1, 214, 141, 13, -1, 211, 9, 1009, -1,
			788, 1009, 114, -1, 788, 1008, 1009, -1, 211, 1009, 215, -1,
			582, 986, 987, -1, 987, 1114, 582, -1, 217, 582, 1114, -1,
			216, 582, 217, -1, 988, 218, 585, -1, 783, 997, 988, -1,
			218, 988, 997, -1, 218, 997, 998, -1, 994, 586, 219, -1,
			590, 221, 589, -1, 220, 589, 221, -1, 111, 917, 110, -1,
			789, 110, 917, -1, 113, 911, 114, -1, 792, 114, 911, -1,
			915, 118, 969, -1, 119, 969, 118, -1, 573, 572, 1035, -1,
			981, 1035, 572, -1, 920, 1035, 981, -1, 1034, 919, 982, -1,
			971, 982, 919, -1, 983, 1037, 926, -1, 574, 575, 983, -1,
			1037, 983, 575, -1, 1036, 984, 925, -1, 1036, 194, 984, -1,
			196, 984, 194, -1, 979, 580, 581, -1, 582, 583, 985, -1,
			906, 985, 583, -1, 904, 786, 986, -1, 904, 986, 905, -1,
			899, 784, 988, -1, 899, 988, 900, -1, 586, 897, 782, -1,
			1038, 989, 1125, -1, 893, 779, 989, -1, 893, 989, 1038, -1,
			901, 1114, 987, -1, 901, 987, 902, -1, 900, 988, 585, -1,
			900, 585, 584, -1, 891, 69, 67, -1, 891, 67, 892, -1,
			596, 71, 70, -1, 596, 70, 594, -1, 69, 891, 1070, -1,
			69, 1070, 223, -1, 592, 593, 990, -1, 1039, 990, 593, -1,
			991, 1040, 593, -1, 1040, 991, 990, -1, 1040, 990, 1039, -1,
			219, 779, 1071, -1, 893, 1071, 779, -1, 992, 210, 1042, -1,
			1041, 993, 992, -1, 1041, 992, 1042, -1, 1043, 994, 993, -1,
			1043, 993, 1041, -1, 994, 1043, 587, -1, 994, 587, 586, -1,
			995, 1047, 1045, -1, 995, 1045, 1044, -1, 995, 1044, 996, -1,
			208, 996, 1044, -1, 1074, 1042, 210, -1, 1047, 998, 997, -1,
			1047, 997, 1048, -1, 1047, 995, 998, -1, 1046, 1007, 1006, -1,
			1046, 1006, 1049, -1, 1049, 1006, 1005, -1, 1049, 1005, 1050, -1,
			1050, 1005, 1004, -1, 1050, 1004, 1051, -1, 1051, 1004, 1003, -1,
			1051, 1003, 1052, -1, 1052, 1003, 1002, -1, 1052, 1002, 1053, -1,
			1053, 1002, 1001, -1, 1053, 1001, 1054, -1, 1000, 1055, 1054, -1,
			1000, 1054, 1001, -1, 999, 1056, 1055, -1, 999, 1055, 1000, -1,
			1046, 895, 1007, -1, 780, 1007, 895, -1, 1056, 999, 781, -1,
			1056, 781, 896, -1, 783, 1048, 997, -1, 1048, 783, 894, -1,
			1114, 901, 217, -1, 1057, 1009, 1008, -1, 1057, 1008, 1058, -1,
			907, 1058, 1008, -1, 1009, 1057, 215, -1, 211, 1117, 9, -1,
			10, 9, 1117, -1, 1115, 217, 901, -1, 1116, 215, 1057, -1,
			214, 13, 1118, -1, 11, 1118, 13, -1, 134, 135, 1119, -1,
			212, 1119, 135, -1, 202, 1120, 213, -1, 1119, 212, 213, -1,
			1119, 213, 1120, -1, 216, 1121, 583, -1, 218, 1122, 584, -1,
			588, 220, 1123, -1, 591, 1124, 221, -1, 989, 222, 1125, -1,
			70, 224, 1126, -1, 90, 228, 1128, -1, 1129, 417, 230, -1,
			1131, 1059, 137, -1, 378, 139, 1060, -1, 382, 1060, 1061, -1,
			1062, 398, 1130, -1, 396, 398, 1062, -1, 1063, 416, 1129, -1,
			438, 435, 1064, -1, 1128, 1064, 435, -1, 1065, 442, 1127, -1,
			440, 442, 1065, -1, 604, 619, 1066, -1, 1066, 620, 1067, -1,
			711, 724, 1068, -1, 893, 1039, 1071, -1, 1123, 1071, 588, -1,
			1044, 1051, 1072, -1, 1051, 1052, 1072, -1, 584, 1122, 1115, -1,
			584, 1115, 901, -1, 1116, 1058, 1121, -1, 1057, 1058, 1116, -1,
			11, 15, 1118, -1, 1119, 1120, 181, -1, 202, 175, 1120, -1,
			1125, 1124, 591, -1, 97, 1059, 1131, -1, 97, 1131, 233, -1,
			99, 1061, 1060, -1, 99, 1060, 96, -1, 231, 1062, 1130, -1,
			231, 1130, 232, -1, 229, 1063, 1129, -1, 229, 1129, 230, -1,
			227, 1064, 1128, -1, 227, 1128, 228, -1, 225, 1065, 1127, -1,
			225, 1127, 226, -1, 223, 1070, 1126, -1, 223, 1126, 224, -1,
			219, 1071, 1123, -1, 219, 1123, 220, -1, 217, 1115, 1122, -1,
			217, 1122, 218, -1, 1121, 215, 1116, -1, 214, 1118, 1117, -1,
			214, 1117, 211, -1, 215, 1121, 216, -1, 221, 1124, 1125, -1,
			221, 1125, 222, -1, 239, 238, 261, -1, 239, 261, 260, -1,
			237, 262, 241, -1, 261, 238, 242, -1, 263, 235, 240, -1,
			263, 240, 241, -1, 1092, 1091, 1094, -1, 243, 552, 1132, -1,
			242, 245, 360, -1,
		]
		normalPerVertex FALSE
		normal Normal {
			vector [
				0.000000 0.000000 1.000000,
				0.000000 0.000000 1.000000,
				0.000000 0.000000 1.000000,
				0.000000 0.000000 1.000000,
				0.000000 -1.000000 0.000000,
				0.000000 -1.000000 0.000000,
				0.924230 -0.381837 0.000000,
				0.924230 -0.381837 0.000000,
				0.000000 0.000000 1.000000,
				0.000000 0.000000 1.000000,
				0.000000 0.000000 1.000000,
				0.000000 0.000000 1.000000,
				0.000000 0.000000 1.000000,
				0.000000 0.000000 1.000000,
				0.000000 0.000000 1.000000,
				0.000000 0.000000 1.000000,
				0.739635 -0.673008 0.000000,
				0.739635 -0.673008 0.000000,
				0.000000 0.000000 1.000000,
				0.816465 -0.577395 0.000000,
				0.816465 -0.577395 0.000000,
				0.000000 0.000000 1.000000,
				0.716454 -0.697634 0.000000,
				0.716454 -0.697634 0.000000,
				-0.752096 0.659053 0.000000,
				-0.752096 0.659053 0.000000,
				0.000000 0.000000 1.000000,
				0.000000 0.000000 1.000000,
				0.000000 0.000000 1.000000,
				0.000000 0.000000 1.000000,
				0.000000 0.000000 1.000000,
				0.000000 0.000000 1.000000,
				-0.935593 0.353080 0.000000,
				-0.935593 0.353080 0.000000,
				-0.821937 0.569578 0.000000,
				-0.821937 0.569578 0.000000,
				-0.706179 0.708033 0.000000,
				-0.706179 0.708033 0.000000,
				0.000000 0.000000 1.000000,
				0.000000 0.000000 1.000000,
				0.000000 0.000000 1.000000,
				0.000000 0.000000 1.000000,
				0.000000 0.000000 1.000000,
				0.000000 0.000000 1.000000,
				0.000000 0.000000 1.000000,
				0.000000 0.000000 1.000000,
				0.000000 0.000000 1.000000,
				0.000000 0.000000 1.000000,
				0.000000 0.000000 1.000000,
				0.000000 0.000000 1.000000,
				0.000000 0.000000 1.000000,
				0.000000 0.000000 1.000000,
				0.000000 0.000000 1.000000,
				0.000000 0.000000 1.000000,
				0.000000 0.000000 1.000000,
				0.000000 0.000000 1.000000,
				0.000000 0.000000 1.000000,
				0.000000 0.000000 1.000000,
				0.000000 0.000000 1.000000,
				0.000000 0.000000 1.000000,
				0.000000 0.000000 1.000000,
				0.000000 0.000000 1.000000,
				0.000000 0.000000 1.000000,
				0.000000 0.000000 1.000000,
				0.000000 0.000000 1.000000,
				0.000000 0.000000 1.000000,
				0.000000 0.000000 1.000000,
				0.000000 0.000000 1.000000,
				0.000000 0.000000 1.000000,
				0.000000 0.000000 1.000000,
				0.000000 0.000000 1.000000,
				0.000000 0.000000 1.000000,
				0.000000 0.000000 1.000000,
				0.000000 0.000000 1.000000,
				-0.813143 0.545343 -0.203472,
				-0.669992 0.742368 0.000000,
				-0.669992 0.742368 0.000000,
				0.193615 -0.979880 0.048463,
				0.193720 -0.979861 0.048430,
				0.100499 0.994937 0.000000,
				0.100499 0.994937 0.000000,
				0.956299 -0.292389 0.000000,
				0.956299 -0.292389 0.000000,
				-0.813186 -0.545366 -0.203234,
				-0.992969 0.118376 0.000000,
				-0.992969 0.118376 0.000000,
				-0.812906 -0.545717 -0.203413,
				-0.952517 -0.189842 -0.238057,
				-0.980107 -0.198472 0.000000,
				-0.980107 -0.198472 0.000000,
				-0.549004 -0.824453 -0.137377,
				-0.812906 -0.545717 -0.203413,
				-0.999115 -0.042052 0.000000,
				-0.999115 -0.042052 0.000000,
				0.030857 -0.000074 -0.999524,
				0.030849 0.000234 -0.999524,
				-1.000000 0.000000 0.000000,
				-1.000000 0.000000 0.000000,
				0.000000 -1.000000 0.000000,
				0.755848 0.654747 0.000000,
				0.755848 0.654747 0.000000,
				0.918484 -0.395458 0.000000,
				0.751719 -0.659484 0.000000,
				0.751719 -0.659484 0.000000,
				0.958219 0.286036 0.000000,
				0.958219 0.286036 0.000000,
				0.443180 -0.896433 0.000000,
				0.443180 -0.896433 0.000000,
				0.203656 -0.979043 0.000000,
				0.203656 -0.979043 0.000000,
				0.997099 0.076110 0.000000,
				0.997099 0.076110 0.000000,
				0.000000 -1.000000 0.000000,
				0.000000 1.000000 0.000000,
				0.000000 1.000000 0.000000,
				-0.497046 -0.867724 0.000000,
				0.357038 0.934090 0.000000,
				0.357038 0.934090 0.000000,
				0.998268 -0.058832 0.000000,
				0.998268 -0.058832 0.000000,
				0.864237 0.503084 0.000000,
				0.864237 0.503084 0.000000,
				0.917542 0.397639 0.000000,
				0.965215 -0.261458 0.000000,
				0.965215 -0.261458 0.000000,
				-1.000000 0.000000 0.000000,
				0.000000 1.000000 0.000000,
				0.000000 1.000000 0.000000,
				0.871728 -0.489991 0.000000,
				0.871728 -0.489991 0.000000,
				0.113547 0.993533 0.000000,
				0.113547 0.993533 0.000000,
				0.365476 0.930821 0.000000,
				0.365476 0.930821 0.000000,
				0.632070 -0.774911 0.000000,
				0.632070 -0.774911 0.000000,
				0.607450 0.794358 0.000000,
				0.607450 0.794358 0.000000,
				0.800835 0.598885 0.000000,
				0.800835 0.598885 0.000000,
				0.230754 -0.973012 0.000000,
				0.230754 -0.973012 0.000000,
				0.911048 0.412299 0.000000,
				0.911048 0.412299 0.000000,
				0.989833 0.142234 0.000000,
				0.989833 0.142234 0.000000,
				-0.361574 -0.932344 0.000000,
				-0.361574 -0.932344 0.000000,
				0.992216 -0.124529 0.000000,
				0.992216 -0.124529 0.000000,
				0.918484 -0.395458 0.000000,
				-0.844575 -0.535437 0.000000,
				-0.844575 -0.535437 0.000000,
				-0.138551 -0.990355 0.000000,
				-0.138551 -0.990355 0.000000,
				-0.538617 -0.842551 0.000000,
				0.000000 -1.000000 0.000000,
				0.000000 -1.000000 0.000000,
				-0.996960 0.077912 0.000000,
				-0.996960 0.077912 0.000000,
				0.000000 0.000000 1.000000,
				0.000000 0.000000 1.000000,
				-0.946697 0.322125 0.000000,
				-0.946697 0.322125 0.000000,
				0.000000 0.000000 1.000000,
				0.000000 0.000000 1.000000,
				0.000000 0.000000 1.000000,
				-0.684997 0.728546 0.000000,
				-0.684997 0.728546 0.000000,
				0.000000 0.000000 1.000000,
				0.000000 0.000000 1.000000,
				0.000000 0.000000 1.000000,
				0.000000 0.000000 1.000000,
				0.000000 0.000000 1.000000,
				0.000000 0.000000 1.000000,
				0.000000 0.000000 1.000000,
				0.000000 0.000000 1.000000,
				0.000000 0.000000 1.000000,
				0.000000 0.000000 1.000000,
				0.000000 0.000000 1.000000,
				0.000000 0.000000 1.000000,
				0.000000 0.000000 1.000000,
				0.000000 0.000000 1.000000,
				0.000000 0.000000 1.000000,
				0.000000 0.000000 1.000000,
				0.000000 0.000000 1.000000,
				0.000000 0.000000 1.000000,
				0.000000 0.000000 1.000000,
				0.000000 0.000000 1.000000,
				0.000000 0.000000 1.000000,
				0.000000 0.000000 1.000000,
				0.000000 0.000000 1.000000,
				0.000000 0.000000 1.000000,
				0.000000 0.000000 1.000000,
				0.000000 0.000000 1.000000,
				0.000000 0.000000 1.000000,
				0.000000 0.000000 1.000000,
				0.000000 0.000000 1.000000,
				0.000000 0.000000 1.000000,
				0.000000 0.000000 1.000000,
				0.000000 0.000000 1.000000,
				0.000000 0.000000 1.000000,
				0.000000 0.000000 1.000000,
				0.000000 0.000000 1.000000,
				0.000000 0.000000 1.000000,
				0.000000 0.000000 1.000000,
				0.000000 0.000000 1.000000,
				0.000000 0.000000 1.000000,
				0.000000 0.000000 1.000000,
				0.000000 0.000000 1.000000,
				0.000000 0.000000 1.000000,
				0.000000 0.000000 1.000000,
				0.000000 0.000000 1.000000,
				0.000000 0.000000 1.000000,
				0.000000 0.000000 1.000000,
				0.000000 0.000000 1.000000,
				0.000000 0.000000 1.000000,
				0.000000 0.000000 1.000000,
				0.000000 0.000000 1.000000,
				0.000000 0.000000 1.000000,
				0.000000 0.000000 1.000000,
				0.000000 0.000000 1.000000,
				0.000000 0.000000 1.000000,
				0.000000 0.000000 1.000000,
				0.000000 0.000000 1.000000,
				0.000000 0.000000 1.000000,
				0.000000 0.000000 1.000000,
				0.000000 0.000000 1.000000,
				0.000000 0.000000 -1.000000,
				0.000000 0.000000 -1.000000,
				0.000000 0.000000 -1.000000,
				0.000000 0.000000 -1.000000,
				0.000000 0.000000 -1.000000,
				0.000000 0.000000 -1.000000,
				0.000000 0.000000 -1.000000,
				0.000000 0.000000 -1.000000,
				0.000000 0.000000 -1.000000,
				0.000000 0.000000 -1.000000,
				0.000000 0.000000 -1.000000,
				0.000000 0.000000 -1.000000,
				0.000000 0.000000 -1.000000,
				0.000000 0.000000 -1.000000,
				0.000000 0.000000 -1.000000,
				0.000000 0.000000 -1.000000,
				0.000000 0.000000 -1.000000,
				0.000000 0.000000 -1.000000,
				0.000000 0.000000 -1.000000,
				0.000000 0.000000 -1.000000,
				0.000000 0.000000 -1.000000,
				0.000000 0.000000 -1.000000,
				0.000000 0.000000 -1.000000,
				0.000000 0.000000 -1.000000,
				0.000000 0.000000 -1.000000,
				0.000000 0.000000 -1.000000,
				0.000000 0.000000 -1.000000,
				0.000000 0.000000 -1.000000,
				0.000000 0.000000 -1.000000,
				0.000000 0.000000 -1.000000,
				0.000000 0.000000 -1.000000,
				0.000000 0.000000 -1.000000,
				0.000000 0.000000 -1.000000,
				0.000000 0.000000 -1.000000,
				0.000000 0.000000 -1.000000,
				0.000000 0.000000 -1.000000,
				0.000000 0.000000 -1.000000,
				0.000000 0.000000 -1.000000,
				0.000000 0.000000 -1.000000,
				0.000000 0.000000 -1.000000,
				0.000000 0.000000 -1.000000,
				0.000000 0.000000 -1.000000,
				0.000000 0.000000 -1.000000,
				0.000000 0.000000 -1.000000,
				0.000000 0.000000 -1.000000,
				0.000000 0.000000 -1.000000,
				0.000000 0.000000 -1.000000,
				0.000000 0.000000 -1.000000,
				0.000000 0.000000 -1.000000,
				0.000000 0.000000 -1.000000,
				0.000000 0.000000 -1.000000,
				0.000000 0.000000 -1.000000,
				0.000000 0.000000 -1.000000,
				0.000000 0.000000 -1.000000,
				0.000000 0.000000 -1.000000,
				0.000000 0.000000 -1.000000,
				0.000000 0.000000 -1.000000,
				0.000000 0.000000 -1.000000,
				0.000000 0.000000 -1.000000,
				0.000000 0.000000 -1.000000,
				0.000000 0.000000 -1.000000,
				0.000000 0.000000 -1.000000,
				0.000000 0.000000 -1.000000,
				0.000000 0.000000 -1.000000,
				0.000000 0.000000 -1.000000,
				0.000000 0.000000 -1.000000,
				0.000000 0.000000 -1.000000,
				0.000000 0.000000 -1.000000,
				0.000000 0.000000 -1.000000,
				0.000000 0.000000 -1.000000,
				0.000000 0.000000 -1.000000,
				0.000000 0.000000 -1.000000,
				0.000000 0.000000 -1.000000,
				0.000000 0.000000 -1.000000,
				0.000000 0.000000 -1.000000,
				0.000000 0.000000 -1.000000,
				0.000000 0.000000 -1.000000,
				0.000000 0.000000 -1.000000,
				0.000000 0.000000 -1.000000,
				0.000000 0.000000 -1.000000,
				0.000000 0.000000 -1.000000,
				0.000000 0.000000 -1.000000,
				0.000000 0.000000 -1.000000,
				0.000000 0.000000 -1.000000,
				0.000000 0.000000 -1.000000,
				0.000000 0.000000 -1.000000,
				0.000000 0.000000 -1.000000,
				0.000000 0.000000 -1.000000,
				0.000000 0.000000 -1.000000,
				0.000000 0.000000 -1.000000,
				0.000000 0.000000 -1.000000,
				0.000000 0.000000 -1.000000,
				0.000000 0.000000 -1.000000,
				0.000000 0.000000 -1.000000,
				0.000000 0.000000 -1.000000,
				0.000000 0.000000 -1.000000,
				0.000000 0.000000 -1.000000,
				0.000000 0.000000 -1.000000,
				0.000000 0.000000 -1.000000,
				0.000000 0.000000 -1.000000,
				0.000000 0.000000 -1.000000,
				0.000000 0.000000 -1.000000,
				0.000000 0.000000 -1.000000,
				0.000000 0.000000 -1.000000,
				0.000000 0.000000 -1.000000,
				0.000000 0.000000 -1.000000,
				0.000000 0.000000 -1.000000,
				0.000000 0.000000 -1.000000,
				0.000000 0.000000 -1.000000,
				0.000000 0.000000 -1.000000,
				0.000000 0.000000 -1.000000,
				0.000000 0.000000 -1.000000,
				0.000000 0.000000 -1.000000,
				0.000000 0.000000 -1.000000,
				0.000000 0.000000 -1.000000,
				0.000000 0.000000 -1.000000,
				0.000000 0.000000 -1.000000,
				0.000000 1.000000 0.000000,
				0.000000 1.000000 0.000000,
				0.000000 1.000000 0.000000,
				1.000000 0.000000 0.000000,
				1.000000 0.000000 0.000000,
				1.000000 0.000000 0.000000,
				1.000000 0.000000 0.000000,
				1.000000 0.000000 0.000000,
				1.000000 0.000000 0.000000,
				0.000000 -1.000000 0.000000,
				0.000000 -1.000000 0.000000,
				0.000000 -1.000000 0.000000,
				0.000000 -1.000000 0.000000,
				-1.000000 0.000000 0.000000,
				-1.000000 0.000000 0.000000,
				-1.000000 0.000000 0.000000,
				-1.000000 0.000000 0.000000,
				-1.000000 0.000000 0.000000,
				-1.000000 0.000000 0.000000,
				1.000000 0.000000 0.000000,
				1.000000 0.000000 0.000000,
				1.000000 0.000000 0.000000,
				1.000000 0.000000 0.000000,
				1.000000 0.000000 0.000000,
				0.000000 1.000000 0.000000,
				0.000000 1.000000 0.000000,
				0.000000 1.000000 0.000000,
				0.000000 1.000000 0.000000,
				0.000000 1.000000 0.000000,
				-0.413309 0.910591 0.000000,
				-0.413309 0.910591 0.000000,
				-0.497046 -0.867724 0.000000,
				-0.799086 -0.601217 0.000000,
				-0.799086 -0.601217 0.000000,
				-0.872656 -0.488335 0.000000,
				-0.872656 -0.488335 0.000000,
				-0.923890 -0.382658 0.000000,
				-0.781161 0.624330 0.000000,
				-0.781161 0.624330 0.000000,
				-0.538617 -0.842551 0.000000,
				-0.793349 -0.608767 0.000000,
				-0.793349 -0.608767 0.000000,
				-0.935215 -0.354080 0.000000,
				-0.935215 -0.354080 0.000000,
				-0.994521 -0.104538 0.000000,
				-0.994521 -0.104538 0.000000,
				-0.995787 0.091696 0.000000,
				-0.995787 0.091696 0.000000,
				-0.951709 0.307003 0.000000,
				-0.951709 0.307003 0.000000,
				0.000000 -1.000000 0.000000,
				0.000000 -1.000000 0.000000,
				0.000000 -1.000000 0.000000,
				-1.000000 0.000000 0.000000,
				-1.000000 0.000000 0.000000,
				-1.000000 0.000000 0.000000,
				-1.000000 0.000000 0.000000,
				0.000000 -1.000000 0.000000,
				0.000000 -1.000000 0.000000,
				0.000000 1.000000 0.000000,
				-1.000000 0.000000 0.000000,
				-1.000000 0.000000 0.000000,
				0.000000 -1.000000 0.000000,
				-1.000000 0.000000 0.000000,
				-1.000000 0.000000 0.000000,
				0.000000 1.000000 0.000000,
				0.000000 1.000000 0.000000,
				0.000000 1.000000 0.000000,
				-1.000000 0.000000 0.000000,
				0.000000 -1.000000 0.000000,
				0.000000 -1.000000 0.000000,
				-1.000000 0.000000 0.000000,
				-1.000000 0.000000 0.000000,
				-1.000000 0.000000 0.000000,
				-1.000000 0.000000 0.000000,
				0.000000 -1.000000 0.000000,
				0.000000 -1.000000 0.000000,
				0.000000 -1.000000 0.000000,
				0.000000 1.000000 0.000000,
				-1.000000 0.000000 0.000000,
				-1.000000 0.000000 0.000000,
				0.000000 -1.000000 0.000000,
				-1.000000 0.000000 0.000000,
				-1.000000 0.000000 0.000000,
				0.000000 1.000000 0.000000,
				0.000000 1.000000 0.000000,
				0.000000 1.000000 0.000000,
				-1.000000 0.000000 0.000000,
				0.970697 -0.240308 0.000000,
				0.970697 -0.240308 0.000000,
				-0.969983 -0.243171 0.000000,
				-0.969983 -0.243171 0.000000,
				0.000000 -1.000000 0.000000,
				0.000000 -1.000000 0.000000,
				0.000000 -1.000000 0.000000,
				0.000000 -1.000000 0.000000,
				-0.958429 0.285331 0.000000,
				0.000000 -1.000000 0.000000,
				0.000000 -1.000000 0.000000,
				0.030264 0.000499 -0.999542,
				0.030856 0.000218 -0.999524,
				-1.000000 0.000000 0.000000,
				-1.000000 0.000000 0.000000,
				0.654931 -0.755689 0.000000,
				0.654931 -0.755689 0.000000,
				0.213064 -0.977038 0.000000,
				0.116974 0.993135 0.000000,
				0.412888 0.910782 0.000000,
				0.412888 0.910782 0.000000,
				0.712463 0.701709 0.000000,
				0.712463 0.701709 0.000000,
				0.885563 0.464520 0.000000,
				-0.993797 0.111206 0.000000,
				-0.993797 0.111206 0.000000,
				-0.911635 0.411001 0.000000,
				-0.911635 0.411001 0.000000,
				-0.674892 0.737917 0.000000,
				-0.674892 0.737917 0.000000,
				-0.241866 0.970310 0.000000,
				-0.241866 0.970310 0.000000,
				0.255494 0.966811 0.000000,
				0.250334 -0.968159 0.000000,
				-0.251634 -0.967822 0.000000,
				-0.251634 -0.967822 0.000000,
				-0.686916 -0.726737 0.000000,
				-0.686916 -0.726737 0.000000,
				-0.912777 -0.408457 0.000000,
				-0.912777 -0.408457 0.000000,
				-0.993544 -0.113450 0.000000,
				-0.993544 -0.113450 0.000000,
				0.673010 -0.739633 0.000000,
				0.885563 0.464520 0.000000,
				0.970197 0.242316 0.000000,
				0.970197 0.242316 0.000000,
				0.997867 0.065274 0.000000,
				0.997867 0.065274 0.000000,
				0.995307 -0.096766 0.000000,
				-0.849160 0.528136 0.000000,
				-0.658617 0.752478 0.000000,
				-0.658617 0.752478 0.000000,
				0.255494 0.966811 0.000000,
				0.695203 0.718814 0.000000,
				0.695203 0.718814 0.000000,
				0.921755 0.387773 0.000000,
				0.921755 0.387773 0.000000,
				0.994597 0.103813 0.000000,
				0.994597 0.103813 0.000000,
				0.994813 -0.101723 0.000000,
				0.994813 -0.101723 0.000000,
				0.919489 -0.393115 0.000000,
				0.919489 -0.393115 0.000000,
				0.686138 -0.727472 0.000000,
				0.686138 -0.727472 0.000000,
				0.250334 -0.968159 0.000000,
				-0.656633 -0.754210 0.000000,
				-0.889431 -0.457069 0.000000,
				-0.889431 -0.457069 0.000000,
				-0.990534 -0.137265 0.000000,
				-0.990534 -0.137265 0.000000,
				-0.995115 0.098722 0.000000,
				-0.995115 0.098722 0.000000,
				-0.950739 0.309993 0.000000,
				-0.950739 0.309993 0.000000,
				-0.849160 0.528136 0.000000,
				0.673010 -0.739633 0.000000,
				-0.988372 0.152057 0.000000,
				0.242242 -0.970216 0.000000,
				0.242242 -0.970216 0.000000,
				-0.988372 0.152057 0.000000,
				-0.816968 0.576683 0.000000,
				-0.816968 0.576683 0.000000,
				-0.336026 0.941853 0.000000,
				-0.336026 0.941853 0.000000,
				0.427413 0.904057 0.000000,
				0.995307 -0.096766 0.000000,
				0.921085 -0.389361 0.000000,
				0.921085 -0.389361 0.000000,
				-0.235001 -0.971995 0.000000,
				-0.235001 -0.971995 0.000000,
				-0.656633 -0.754210 0.000000,
				0.427413 0.904057 0.000000,
				-0.152057 0.988372 0.000000,
				-0.152057 0.988372 0.000000,
				0.941840 0.336062 0.000000,
				0.941840 0.336062 0.000000,
				-0.659083 -0.752070 0.000000,
				-0.659083 -0.752070 0.000000,
				-0.922949 -0.384922 0.000000,
				-0.922949 -0.384922 0.000000,
				0.000000 -1.000000 0.000000,
				0.000000 -1.000000 0.000000,
				0.213064 -0.977038 0.000000,
				-0.180104 -0.983647 0.000000,
				-0.180104 -0.983647 0.000000,
				0.000000 0.000000 1.000000,
				0.000000 0.000000 1.000000,
				0.000000 0.000000 1.000000,
				0.000000 0.000000 1.000000,
				0.000000 0.000000 1.000000,
				0.000000 0.000000 1.000000,
				0.000000 0.000000 1.000000,
				0.000000 0.000000 1.000000,
				0.000000 0.000000 1.000000,
				0.000000 0.000000 1.000000,
				0.000000 0.000000 1.000000,
				0.000000 0.000000 1.000000,
				0.000000 0.000000 1.000000,
				0.000000 0.000000 1.000000,
				0.000000 0.000000 1.000000,
				0.000000 0.000000 1.000000,
				0.000000 0.000000 1.000000,
				0.000000 0.000000 1.000000,
				0.000000 0.000000 1.000000,
				0.000000 0.000000 1.000000,
				0.000000 0.000000 1.000000,
				0.000000 0.000000 1.000000,
				0.000000 0.000000 1.000000,
				0.000000 0.000000 1.000000,
				0.000000 0.000000 1.000000,
				0.000000 0.000000 1.000000,
				0.000000 0.000000 1.000000,
				0.000000 0.000000 1.000000,
				0.000000 0.000000 1.000000,
				0.000000 0.000000 1.000000,
				0.000000 0.000000 1.000000,
				0.000000 0.000000 1.000000,
				0.000000 0.000000 1.000000,
				0.000000 0.000000 1.000000,
				0.000000 0.000000 1.000000,
				0.000000 0.000000 1.000000,
				0.000000 0.000000 1.000000,
				0.000000 0.000000 1.000000,
				0.000000 0.000000 1.000000,
				0.000000 0.000000 1.000000,
				0.000000 0.000000 1.000000,
				0.000000 0.000000 1.000000,
				0.000000 0.000000 1.000000,
				0.000000 0.000000 1.000000,
				0.000000 0.000000 1.000000,
				0.000000 0.000000 1.000000,
				-1.000000 0.000000 0.000000,
				0.030479 -0.000284 -0.999535,
				0.030669 -0.000094 -0.999530,
				0.030636 -0.000747 -0.999530,
				-0.952421 0.190352 -0.238033,
				0.030935 -0.000027 -0.999521,
				0.030728 0.000552 -0.999528,
				0.030221 0.000042 -0.999543,
				0.030120 0.000000 -0.999546,
				0.031200 0.000000 -0.999513,
				0.030205 -0.000425 -0.999544,
				0.030678 0.000000 -0.999529,
				0.000000 0.000000 1.000000,
				0.000000 0.000000 1.000000,
				0.000000 0.000000 1.000000,
				0.000000 0.000000 1.000000,
				0.000000 0.000000 1.000000,
				0.000000 0.000000 1.000000,
				0.000000 0.000000 1.000000,
				0.000000 0.000000 1.000000,
				0.000000 0.000000 1.000000,
				0.000000 0.000000 1.000000,
				0.000000 0.000000 1.000000,
				0.000000 0.000000 1.000000,
				0.000000 0.000000 1.000000,
				1.000000 0.000000 0.000000,
				1.000000 0.000000 0.000000,
				0.030668 -0.000114 -0.999530,
				0.812949 0.545741 0.203175,
				0.952517 -0.189842 0.238057,
				0.030515 0.000073 -0.999534,
				0.194136 0.979770 0.048593,
				-0.194265 0.979743 -0.048625,
				0.194136 0.979770 0.048593,
				-0.194138 0.979773 -0.048520,
				0.549304 0.824233 0.137494,
				0.030475 0.000307 -0.999536,
				0.030702 0.000206 -0.999529,
				0.030120 0.000000 -0.999546,
				0.030728 -0.000031 -0.999528,
				0.030302 0.000440 -0.999541,
				0.030455 0.000308 -0.999536,
				0.030221 -0.000042 -0.999543,
				0.031062 -0.000279 -0.999517,
				0.030488 -0.000007 -0.999535,
				0.030728 -0.000524 -0.999528,
				0.030120 0.000000 -0.999546,
				0.031235 0.000000 -0.999512,
				0.030701 -0.000520 -0.999528,
				0.030728 -0.000586 -0.999528,
				0.030221 0.000042 -0.999543,
				0.030120 0.000000 -0.999546,
				0.000000 0.000000 1.000000,
				0.000000 0.000000 1.000000,
				0.000000 0.000000 1.000000,
				0.000000 0.000000 1.000000,
				0.000000 0.000000 1.000000,
				0.000000 0.000000 1.000000,
				0.000000 0.000000 1.000000,
				0.000000 0.000000 1.000000,
				0.000000 0.000000 1.000000,
				0.000000 0.000000 1.000000,
				0.000000 0.000000 1.000000,
				0.000000 0.000000 1.000000,
				0.000000 0.000000 1.000000,
				0.000000 0.000000 1.000000,
				0.000000 0.000000 1.000000,
				0.000000 0.000000 1.000000,
				0.000000 0.000000 1.000000,
				0.000000 0.000000 1.000000,
				0.000000 0.000000 1.000000,
				0.000000 0.000000 1.000000,
				0.000000 0.000000 1.000000,
				0.000000 0.000000 1.000000,
				0.000000 0.000000 1.000000,
				0.000000 0.000000 1.000000,
				0.000000 0.000000 1.000000,
				0.000000 0.000000 1.000000,
				0.000000 0.000000 1.000000,
				0.000000 0.000000 1.000000,
				0.000000 0.000000 1.000000,
				0.000000 0.000000 1.000000,
				0.000000 0.000000 1.000000,
				0.000000 0.000000 1.000000,
				0.000000 0.000000 1.000000,
				0.000000 0.000000 1.000000,
				0.000000 0.000000 1.000000,
				0.000000 0.000000 1.000000,
				0.000000 0.000000 1.000000,
				0.000000 0.000000 1.000000,
				0.000000 0.000000 1.000000,
				0.000000 0.000000 1.000000,
				0.000000 0.000000 1.000000,
				0.000000 0.000000 1.000000,
				0.000000 0.000000 1.000000,
				0.000000 0.000000 1.000000,
				0.000000 0.000000 1.000000,
				0.000000 0.000000 1.000000,
				0.000000 0.000000 1.000000,
				0.000000 0.000000 1.000000,
				0.000000 0.000000 1.000000,
				0.000000 0.000000 1.000000,
				0.000000 0.000000 1.000000,
				0.000000 0.000000 1.000000,
				0.000000 0.000000 1.000000,
				0.000000 0.000000 1.000000,
				0.000000 0.000000 1.000000,
				0.000000 0.000000 1.000000,
				0.000000 0.000000 1.000000,
				0.000000 0.000000 1.000000,
				0.000000 0.000000 1.000000,
				0.000000 0.000000 1.000000,
				0.000000 0.000000 1.000000,
				0.000000 0.000000 1.000000,
				0.000000 0.000000 1.000000,
				0.000000 0.000000 1.000000,
				0.000000 0.000000 1.000000,
				0.000000 0.000000 1.000000,
				0.000000 0.000000 1.000000,
				0.000000 0.000000 1.000000,
				0.000000 0.000000 1.000000,
				0.000000 0.000000 1.000000,
				0.000000 0.000000 1.000000,
				0.000000 0.000000 1.000000,
				0.000000 0.000000 1.000000,
				0.000000 0.000000 1.000000,
				0.000000 0.000000 1.000000,
				0.000000 0.000000 1.000000,
				0.000000 0.000000 1.000000,
				0.000000 0.000000 1.000000,
				0.000000 0.000000 1.000000,
				0.000000 0.000000 1.000000,
				0.000000 0.000000 1.000000,
				0.000000 0.000000 1.000000,
				0.000000 0.000000 1.000000,
				0.000000 0.000000 1.000000,
				0.000000 0.000000 1.000000,
				0.000000 0.000000 1.000000,
				0.000000 0.000000 1.000000,
				0.000000 0.000000 1.000000,
				0.000000 0.000000 1.000000,
				0.000000 0.000000 1.000000,
				0.000000 0.000000 1.000000,
				0.000000 0.000000 1.000000,
				0.000000 0.000000 1.000000,
				0.000000 0.000000 1.000000,
				0.000000 0.000000 1.000000,
				0.000000 0.000000 1.000000,
				0.000000 0.000000 1.000000,
				0.000000 0.000000 1.000000,
				0.000000 0.000000 1.000000,
				0.000000 0.000000 1.000000,
				0.000000 0.000000 1.000000,
				0.000000 0.000000 1.000000,
				0.000000 0.000000 1.000000,
				0.000000 0.000000 1.000000,
				0.000000 0.000000 1.000000,
				0.000000 0.000000 1.000000,
				0.000000 0.000000 1.000000,
				0.000000 0.000000 1.000000,
				0.000000 0.000000 1.000000,
				0.000000 0.000000 1.000000,
				0.000000 0.000000 1.000000,
				0.000000 0.000000 1.000000,
				0.000000 0.000000 1.000000,
				0.000000 0.000000 1.000000,
				0.000000 0.000000 1.000000,
				0.000000 0.000000 1.000000,
				0.000000 0.000000 1.000000,
				0.000000 0.000000 1.000000,
				0.000000 0.000000 1.000000,
				0.000000 0.000000 1.000000,
				0.000000 0.000000 1.000000,
				0.000000 0.000000 1.000000,
				0.000000 0.000000 1.000000,
				0.000000 0.000000 1.000000,
				0.000000 0.000000 1.000000,
				-0.201180 0.979554 0.000000,
				-0.999258 0.038524 0.000000,
				-0.999258 0.038524 0.000000,
				0.996428 -0.084452 0.000000,
				0.996428 -0.084452 0.000000,
				0.999176 0.040599 0.000000,
				0.999176 0.040599 0.000000,
				-0.431643 0.902045 0.000000,
				-0.431643 0.902045 0.000000,
				1.000000 0.000000 0.000000,
				1.000000 0.000000 0.000000,
				1.000000 0.000000 0.000000,
				1.000000 0.000000 0.000000,
				1.000000 0.000000 0.000000,
				0.971727 0.236107 0.000000,
				-0.973067 0.230522 0.000000,
				-0.971598 0.236637 0.000000,
				0.000000 1.000000 0.000000,
				0.000000 1.000000 0.000000,
				1.000000 0.000000 0.000000,
				1.000000 0.000000 0.000000,
				1.000000 0.000000 0.000000,
				1.000000 0.000000 0.000000,
				1.000000 0.000000 0.000000,
				0.957074 0.289844 0.000000,
				1.000000 0.000000 0.000000,
				1.000000 0.000000 0.000000,
				1.000000 0.000000 0.000000,
				0.000000 0.000000 1.000000,
				0.000000 0.000000 1.000000,
				0.000000 0.000000 1.000000,
				0.000000 0.000000 1.000000,
				0.000000 0.000000 1.000000,
				0.000000 0.000000 1.000000,
				0.000000 0.000000 1.000000,
				0.000000 0.000000 1.000000,
				0.000000 0.000000 1.000000,
				0.000000 0.000000 1.000000,
				0.000000 0.000000 1.000000,
				0.000000 0.000000 1.000000,
				0.000000 0.000000 1.000000,
				0.000000 0.000000 1.000000,
				0.000000 0.000000 1.000000,
				0.000000 0.000000 1.000000,
				0.000000 0.000000 1.000000,
				0.000000 0.000000 1.000000,
				0.000000 0.000000 1.000000,
				0.000000 0.000000 1.000000,
				0.000000 0.000000 1.000000,
				0.000000 0.000000 1.000000,
				0.000000 0.000000 1.000000,
				0.000000 0.000000 1.000000,
				0.000000 0.000000 1.000000,
				0.000000 0.000000 1.000000,
				0.000000 0.000000 1.000000,
				0.000000 0.000000 1.000000,
				0.000000 0.000000 1.000000,
				0.000000 0.000000 1.000000,
				0.000000 0.000000 1.000000,
				0.000000 0.000000 1.000000,
				0.000000 0.000000 1.000000,
				0.000000 0.000000 1.000000,
				0.000000 0.000000 1.000000,
				0.000000 0.000000 1.000000,
				0.000000 0.000000 1.000000,
				0.000000 0.000000 1.000000,
				0.000000 0.000000 1.000000,
				0.000000 0.000000 1.000000,
				0.000000 0.000000 1.000000,
				0.000000 0.000000 1.000000,
				0.000000 0.000000 1.000000,
				0.000000 0.000000 1.000000,
				0.000000 0.000000 1.000000,
				0.000000 0.000000 1.000000,
				0.000000 0.000000 1.000000,
				0.000000 0.000000 1.000000,
				0.000000 0.000000 1.000000,
				0.000000 0.000000 1.000000,
				0.000000 0.000000 1.000000,
				0.000000 0.000000 1.000000,
				0.000000 0.000000 1.000000,
				0.000000 0.000000 1.000000,
				0.000000 0.000000 1.000000,
				0.000000 0.000000 1.000000,
				0.000000 0.000000 1.000000,
				0.000000 0.000000 1.000000,
				0.000000 0.000000 1.000000,
				0.000000 0.000000 1.000000,
				0.000000 0.000000 1.000000,
				0.000000 0.000000 1.000000,
				0.000000 0.000000 1.000000,
				0.000000 0.000000 1.000000,
				0.000000 0.000000 1.000000,
				0.000000 0.000000 1.000000,
				0.000000 0.000000 1.000000,
				0.000000 0.000000 1.000000,
				0.000000 0.000000 1.000000,
				0.000000 0.000000 1.000000,
				0.000000 0.000000 1.000000,
				0.000000 0.000000 1.000000,
				0.000000 0.000000 1.000000,
				0.000000 0.000000 1.000000,
				0.000000 0.000000 1.000000,
				0.000000 0.000000 1.000000,
				0.000000 0.000000 1.000000,
				0.000000 0.000000 1.000000,
				0.000000 0.000000 1.000000,
				0.000000 0.000000 1.000000,
				0.000000 0.000000 1.000000,
				-0.030509 0.000057 0.999534,
				-0.030509 0.000057 0.999534,
				-0.030494 -0.000022 0.999535,
				-0.030289 0.000471 0.999541,
				-0.030728 -0.000014 0.999528,
				-0.030728 -0.000014 0.999528,
				-0.030728 -0.000559 0.999528,
				-0.952355 -0.190340 -0.238307,
				-1.000000 0.000000 0.000000,
				-1.000000 0.000000 0.000000,
				-1.000000 0.000000 0.000000,
				-1.000000 0.000000 0.000000,
				-1.000000 0.000000 0.000000,
				-0.194136 0.979771 -0.048578,
				-0.194136 0.979771 -0.048578,
				-0.194161 0.979765 -0.048600,
				-0.812949 0.545741 -0.203175,
				-0.549020 0.824470 -0.137213,
				-0.030488 -0.000007 0.999535,
				-0.952451 0.189830 -0.238331,
				-0.813143 0.545343 -0.203472,
				-0.812949 0.545741 -0.203175,
				-0.030302 0.000440 0.999541,
				-0.030728 -0.000031 0.999528,
				-0.030728 -0.000031 0.999528,
				-0.030728 -0.000524 0.999528,
				1.000000 0.000000 0.000000,
				0.000000 1.000000 0.000000,
				0.000000 1.000000 0.000000,
				-0.194138 0.979773 -0.048520,
				-0.549020 0.824470 -0.137213,
				-0.812949 0.545741 -0.203175,
				-0.812949 0.545741 -0.203175,
				-0.030728 -0.000031 0.999528,
				-0.030488 -0.000007 0.999535,
				-0.030302 0.000440 0.999541,
				-0.030728 -0.000031 0.999528,
				-0.030728 -0.000524 0.999528,
				-0.193615 -0.979880 -0.048463,
				-0.193747 -0.979856 -0.048422,
				-0.193747 -0.979856 -0.048422,
				-0.549020 -0.824470 -0.137213,
				-0.549020 -0.824470 -0.137213,
				-0.813186 -0.545366 -0.203234,
				-0.813186 -0.545366 -0.203234,
				-0.812906 -0.545717 -0.203413,
				-0.812906 -0.545717 -0.203413,
				-0.030515 0.000073 0.999534,
				-0.030515 0.000073 0.999534,
				-0.030701 0.000520 0.999528,
				-0.030668 -0.000114 0.999530,
				0.000000 -1.000000 0.000000,
				0.000000 -1.000000 0.000000,
				0.000000 -1.000000 0.000000,
				0.000000 -1.000000 0.000000,
				0.952451 -0.189830 0.238331,
				0.952451 -0.189830 0.238331,
				0.812906 -0.545717 0.203413,
				0.549065 -0.824410 0.137392,
				-1.000000 0.000000 0.000000,
				-1.000000 0.000000 0.000000,
				-1.000000 0.000000 0.000000,
				-1.000000 0.000000 0.000000,
				0.000000 -1.000000 0.000000,
				0.000000 -1.000000 0.000000,
				0.000000 -1.000000 0.000000,
				-1.000000 0.000000 0.000000,
				-1.000000 0.000000 0.000000,
				0.000000 -1.000000 0.000000,
				-1.000000 0.000000 0.000000,
				-1.000000 0.000000 0.000000,
				0.000000 1.000000 0.000000,
				0.000000 1.000000 0.000000,
				0.000000 1.000000 0.000000,
				0.000000 1.000000 0.000000,
				-1.000000 0.000000 0.000000,
				-0.604675 0.796472 0.000000,
				-0.604675 0.796472 0.000000,
				-0.342616 0.939475 0.000000,
				0.140518 0.990078 0.000000,
				0.437895 0.899026 0.000000,
				0.437895 0.899026 0.000000,
				0.672966 0.739674 0.000000,
				0.672966 0.739674 0.000000,
				0.854079 0.520144 0.000000,
				0.854079 0.520144 0.000000,
				0.077871 -0.996963 0.000000,
				0.986982 0.160833 0.000000,
				0.875176 0.483805 0.000000,
				0.875176 0.483805 0.000000,
				0.980649 0.195774 0.000000,
				0.980649 0.195774 0.000000,
				0.356170 0.934421 0.000000,
				0.356170 0.934421 0.000000,
				0.416036 0.909348 0.000000,
				0.416036 0.909348 0.000000,
				0.930200 0.367052 0.000000,
				0.930200 0.367052 0.000000,
				0.929033 -0.369997 0.000000,
				0.591788 0.806094 0.000000,
				0.591788 0.806094 0.000000,
				0.929033 -0.369997 0.000000,
				0.554009 -0.832511 0.000000,
				0.554009 -0.832511 0.000000,
				0.163119 -0.986606 0.000000,
				0.163119 -0.986606 0.000000,
				-0.234325 -0.972158 0.000000,
				-0.234325 -0.972158 0.000000,
				0.077871 -0.996963 0.000000,
				-0.699358 -0.714771 0.000000,
				-0.699358 -0.714771 0.000000,
				-0.961482 -0.274867 0.000000,
				-0.961482 -0.274867 0.000000,
				-0.354760 -0.934957 0.000000,
				-0.636098 -0.771608 0.000000,
				-0.636098 -0.771608 0.000000,
				-0.825724 -0.564075 0.000000,
				-0.825724 -0.564075 0.000000,
				-0.945768 -0.324843 0.000000,
				-0.945768 -0.324843 0.000000,
				-0.994910 -0.100771 0.000000,
				-0.994910 -0.100771 0.000000,
				-0.993433 0.114420 0.000000,
				-0.993433 0.114420 0.000000,
				-0.935988 0.352031 0.000000,
				-0.935988 0.352031 0.000000,
				-0.812671 0.582723 0.000000,
				-0.812671 0.582723 0.000000,
				0.986982 0.160833 0.000000,
				0.993025 -0.117901 0.000000,
				0.993025 -0.117901 0.000000,
				0.934960 -0.354754 0.000000,
				0.934960 -0.354754 0.000000,
				0.806877 -0.590720 0.000000,
				0.806877 -0.590720 0.000000,
				0.594346 -0.804209 0.000000,
				-0.354760 -0.934957 0.000000,
				-0.405371 -0.914152 0.000000,
				-0.405371 -0.914152 0.000000,
				0.594346 -0.804209 0.000000,
				-0.922040 -0.387095 0.000000,
				-0.922040 -0.387095 0.000000,
				0.326205 -0.945299 0.000000,
				0.326205 -0.945299 0.000000,
				0.088122 -0.996110 0.000000,
				-0.931057 0.364874 0.000000,
				-0.931057 0.364874 0.000000,
				0.088122 -0.996110 0.000000,
				-0.131142 -0.991364 0.000000,
				-0.131142 -0.991364 0.000000,
				-0.474631 -0.880185 0.000000,
				-0.474631 -0.880185 0.000000,
				-0.330350 0.943858 0.000000,
				-0.330350 0.943858 0.000000,
				-0.820746 -0.571293 0.000000,
				0.349404 0.936972 0.000000,
				0.349404 0.936972 0.000000,
				0.850094 0.526631 0.000000,
				0.850094 0.526631 0.000000,
				-0.072768 0.997349 0.000000,
				0.970873 0.239593 0.000000,
				0.970873 0.239593 0.000000,
				-0.820746 -0.571293 0.000000,
				-0.973358 -0.229292 0.000000,
				-0.973358 -0.229292 0.000000,
				-0.072768 0.997349 0.000000,
				0.843520 0.537098 0.000000,
				0.843520 0.537098 0.000000,
				0.984545 0.175130 0.000000,
				0.984545 0.175130 0.000000,
				0.990481 -0.137650 0.000000,
				0.990481 -0.137650 0.000000,
				0.915315 -0.402739 0.000000,
				0.915315 -0.402739 0.000000,
				0.757249 -0.653127 0.000000,
				0.757249 -0.653127 0.000000,
				-0.514768 0.857329 0.000000,
				-0.514768 0.857329 0.000000,
				-0.161764 0.986829 0.000000,
				0.147256 0.989098 0.000000,
				0.534235 0.845336 0.000000,
				0.534235 0.845336 0.000000,
				0.719346 0.694652 0.000000,
				0.719346 0.694652 0.000000,
				0.572891 -0.819631 0.000000,
				0.572891 -0.819631 0.000000,
				0.466409 -0.884569 0.000000,
				0.466409 -0.884569 0.000000,
				0.314036 -0.949411 0.000000,
				0.314036 -0.949411 0.000000,
				0.117547 -0.993067 0.000000,
				0.117547 -0.993067 0.000000,
				-0.090108 -0.995932 0.000000,
				-0.090108 -0.995932 0.000000,
				-0.291963 -0.956430 0.000000,
				-0.291963 -0.956430 0.000000,
				0.000000 0.000000 1.000000,
				0.000000 0.000000 1.000000,
				0.000000 0.000000 1.000000,
				0.000000 0.000000 1.000000,
				0.000000 0.000000 1.000000,
				0.000000 0.000000 1.000000,
				0.000000 0.000000 1.000000,
				0.000000 0.000000 1.000000,
				0.000000 0.000000 1.000000,
				0.000000 0.000000 1.000000,
				0.000000 0.000000 1.000000,
				0.000000 0.000000 1.000000,
				0.000000 0.000000 1.000000,
				0.000000 0.000000 1.000000,
				0.000000 0.000000 1.000000,
				0.000000 0.000000 1.000000,
				0.000000 0.000000 1.000000,
				0.000000 0.000000 1.000000,
				0.000000 0.000000 1.000000,
				0.000000 0.000000 1.000000,
				0.000000 0.000000 1.000000,
				0.000000 0.000000 1.000000,
				0.000000 0.000000 1.000000,
				0.000000 0.000000 1.000000,
				0.000000 0.000000 1.000000,
				0.000000 0.000000 1.000000,
				0.000000 0.000000 1.000000,
				0.000000 0.000000 1.000000,
				0.000000 0.000000 1.000000,
				0.000000 0.000000 1.000000,
				0.000000 0.000000 1.000000,
				0.000000 0.000000 1.000000,
				0.000000 0.000000 1.000000,
				0.000000 0.000000 1.000000,
				0.000000 0.000000 1.000000,
				0.000000 0.000000 1.000000,
				0.000000 0.000000 1.000000,
				0.000000 0.000000 1.000000,
				0.000000 0.000000 1.000000,
				0.000000 0.000000 1.000000,
				0.000000 0.000000 1.000000,
				0.000000 0.000000 1.000000,
				0.000000 0.000000 1.000000,
				0.000000 0.000000 1.000000,
				0.000000 0.000000 1.000000,
				0.000000 0.000000 1.000000,
				0.000000 0.000000 1.000000,
				0.000000 0.000000 1.000000,
				0.000000 0.000000 1.000000,
				0.000000 0.000000 1.000000,
				0.000000 0.000000 1.000000,
				0.000000 0.000000 1.000000,
				0.000000 0.000000 1.000000,
				0.000000 0.000000 1.000000,
				0.000000 0.000000 1.000000,
				0.000000 0.000000 1.000000,
				0.000000 0.000000 1.000000,
				0.000000 0.000000 1.000000,
				0.000000 0.000000 1.000000,
				0.000000 0.000000 1.000000,
				0.000000 0.000000 1.000000,
				0.000000 0.000000 1.000000,
				0.000000 0.000000 1.000000,
				0.000000 0.000000 1.000000,
				0.000000 0.000000 1.000000,
				0.000000 0.000000 1.000000,
				0.000000 0.000000 1.000000,
				0.000000 0.000000 1.000000,
				0.000000 0.000000 1.000000,
				0.000000 0.000000 1.000000,
				0.000000 0.000000 1.000000,
				0.000000 0.000000 1.000000,
				0.000000 0.000000 1.000000,
				0.000000 0.000000 1.000000,
				0.000000 0.000000 1.000000,
				0.000000 0.000000 1.000000,
				0.000000 0.000000 1.000000,
				0.000000 0.000000 1.000000,
				0.000000 0.000000 1.000000,
				0.000000 0.000000 1.000000,
				0.000000 0.000000 1.000000,
				0.000000 0.000000 1.000000,
				0.000000 0.000000 1.000000,
				0.000000 0.000000 1.000000,
				0.000000 0.000000 1.000000,
				0.000000 0.000000 1.000000,
				0.000000 0.000000 1.000000,
				0.000000 0.000000 1.000000,
				0.000000 0.000000 1.000000,
				0.000000 0.000000 1.000000,
				0.000000 0.000000 1.000000,
				0.000000 0.000000 1.000000,
				0.000000 0.000000 1.000000,
				0.000000 0.000000 1.000000,
				0.000000 0.000000 1.000000,
				0.000000 0.000000 1.000000,
				0.000000 0.000000 1.000000,
				0.000000 0.000000 1.000000,
				0.000000 0.000000 1.000000,
				0.000000 0.000000 1.000000,
				0.000000 0.000000 1.000000,
				0.000000 0.000000 1.000000,
				0.000000 0.000000 1.000000,
				0.030728 -0.000014 -0.999528,
				0.031142 -0.000470 -0.999515,
				0.030619 -0.000206 -0.999531,
				0.030253 -0.000055 -0.999542,
				-0.813186 -0.545366 -0.203234,
				0.030849 -0.000085 -0.999524,
				0.030264 0.000499 -0.999542,
				0.030856 0.000218 -0.999524,
				0.000000 -1.000000 0.000000,
				0.000000 -1.000000 0.000000,
				0.812949 0.545741 0.203175,
				0.030488 -0.000007 -0.999535,
				0.952355 -0.190340 0.238307,
				0.812906 -0.545717 0.203413,
				0.812906 -0.545717 0.203413,
				0.813186 -0.545366 0.203234,
				-0.194265 0.979743 -0.048625,
				0.194136 0.979770 0.048593,
				-0.194138 0.979773 -0.048520,
				0.030660 0.000000 -0.999530,
				0.030475 0.000307 -0.999536,
				0.030455 0.000308 -0.999536,
				0.030702 0.000206 -0.999529,
				0.030120 0.000000 -0.999546,
				0.031147 0.000438 -0.999515,
				0.030302 0.000440 -0.999541,
				0.030221 -0.000042 -0.999543,
				0.031062 -0.000279 -0.999517,
				0.030120 0.000000 -0.999546,
				0.030275 -0.000506 -0.999542,
				1.000000 0.000000 0.000000,
				1.000000 0.000000 0.000000,
				0.000000 1.000000 0.000000,
				0.000000 1.000000 0.000000,
				0.000000 -1.000000 0.000000,
				0.000000 -1.000000 0.000000,
				0.116974 0.993135 0.000000,
				-0.388885 0.921286 0.000000,
				-0.388885 0.921286 0.000000,
				-0.112666 0.993633 0.000000,
				-0.112666 0.993633 0.000000,
				0.000000 0.000000 1.000000,
				0.000000 0.000000 1.000000,
				0.000000 0.000000 1.000000,
				0.000000 1.000000 0.000000,
				0.030728 -0.000031 -0.999528,
				0.030728 -0.000524 -0.999528,
				0.030515 0.000073 -0.999534,
				0.952517 -0.189842 0.238057,
				0.952517 -0.189842 0.238057,
				0.952517 -0.189842 0.238057,
				-0.621748 0.783217 0.000000,
				-0.621748 0.783217 0.000000,
				1.000000 0.000000 0.000000,
				0.897780 -0.440445 0.000000,
				0.897780 -0.440445 0.000000,
				0.000000 0.000000 1.000000,
				0.000000 0.000000 1.000000,
				0.000000 0.000000 1.000000,
				0.000000 1.000000 0.000000,
				0.000000 1.000000 0.000000,
				0.000000 -1.000000 0.000000,
				1.000000 0.000000 0.000000,
				0.000000 1.000000 0.000000,
				0.030715 -0.000016 -0.999528,
				0.030302 0.000440 -0.999541,
				0.813143 0.545343 0.203472,
				0.813143 0.545343 0.203472,
				0.030494 -0.000022 -0.999535,
				0.030715 -0.000522 -0.999528,
				0.030669 -0.000094 -0.999530,
				0.030701 0.000520 -0.999528,
				0.030509 0.000057 -0.999534,
				0.030456 0.000308 -0.999536,
				0.194138 0.979773 0.048534,
				0.030678 0.000000 -0.999529,
				0.030494 0.000306 -0.999535,
				0.030704 0.000219 -0.999528,
				0.030087 0.000000 -0.999547,
				0.031150 0.000425 -0.999515,
				0.031235 0.000000 -0.999512,
				0.030245 -0.000066 -0.999543,
				0.031051 -0.000286 -0.999518,
				0.030701 -0.000520 -0.999528,
				0.030087 0.000000 -0.999547,
				0.030275 -0.000506 -0.999542,
				0.030728 0.000586 -0.999528,
				0.000000 0.000000 1.000000,
				0.000000 0.000000 1.000000,
				0.000000 0.000000 1.000000,
				0.000000 0.000000 1.000000,
				0.000000 0.000000 1.000000,
				0.000000 0.000000 1.000000,
				0.000000 0.000000 1.000000,
				0.000000 0.000000 1.000000,
				0.000000 0.000000 1.000000,
				0.000000 0.000000 1.000000,
				0.000000 0.000000 1.000000,
				0.000000 0.000000 1.000000,
				0.000000 0.000000 1.000000,
				0.000000 0.000000 1.000000,
				0.000000 0.000000 1.000000,
				0.000000 0.000000 1.000000,
				0.000000 0.000000 1.000000,
				0.000000 0.000000 1.000000,
				0.000000 0.000000 1.000000,
				0.000000 0.000000 1.000000,
				0.000000 0.000000 1.000000,
				0.000000 0.000000 1.000000,
				0.000000 0.000000 1.000000,
				0.000000 0.000000 1.000000,
				0.000000 0.000000 1.000000,
				0.000000 0.000000 1.000000,
				0.000000 0.000000 1.000000,
				0.000000 0.000000 1.000000,
				0.000000 0.000000 1.000000,
				0.000000 0.000000 1.000000,
				0.000000 0.000000 1.000000,
				0.000000 0.000000 1.000000,
				0.000000 0.000000 1.000000,
				0.000000 0.000000 1.000000,
				0.000000 0.000000 1.000000,
				0.000000 0.000000 1.000000,
				0.000000 0.000000 1.000000,
				0.000000 0.000000 1.000000,
				0.000000 0.000000 1.000000,
				0.000000 0.000000 1.000000,
				0.000000 0.000000 1.000000,
				0.000000 0.000000 1.000000,
				0.000000 0.000000 1.000000,
				0.000000 0.000000 1.000000,
				0.000000 0.000000 1.000000,
				0.000000 0.000000 1.000000,
				0.000000 0.000000 1.000000,
				0.000000 0.000000 1.000000,
				0.000000 0.000000 1.000000,
				0.000000 0.000000 1.000000,
				0.000000 0.000000 1.000000,
				0.000000 0.000000 1.000000,
				0.000000 0.000000 1.000000,
				0.000000 0.000000 1.000000,
				0.000000 0.000000 1.000000,
				0.000000 0.000000 1.000000,
				0.000000 0.000000 1.000000,
				0.000000 0.000000 1.000000,
				0.000000 0.000000 1.000000,
				0.000000 0.000000 1.000000,
				0.000000 0.000000 1.000000,
				0.000000 0.000000 1.000000,
				0.000000 0.000000 1.000000,
				0.000000 0.000000 1.000000,
				0.000000 0.000000 1.000000,
				0.000000 0.000000 1.000000,
				0.000000 0.000000 1.000000,
				0.000000 0.000000 1.000000,
				0.000000 0.000000 1.000000,
				0.000000 0.000000 1.000000,
				0.000000 0.000000 1.000000,
				0.000000 0.000000 1.000000,
				0.000000 0.000000 1.000000,
				0.000000 0.000000 1.000000,
				0.000000 0.000000 1.000000,
				0.000000 0.000000 1.000000,
				0.000000 0.000000 1.000000,
				0.000000 0.000000 1.000000,
				0.000000 0.000000 1.000000,
				0.000000 0.000000 1.000000,
				0.000000 0.000000 1.000000,
				0.000000 0.000000 1.000000,
				0.000000 0.000000 1.000000,
				0.000000 0.000000 1.000000,
				0.000000 0.000000 1.000000,
				0.000000 0.000000 1.000000,
				0.000000 0.000000 1.000000,
				0.000000 0.000000 1.000000,
				0.000000 0.000000 1.000000,
				0.000000 0.000000 1.000000,
				0.000000 0.000000 1.000000,
				0.000000 0.000000 1.000000,
				0.000000 0.000000 1.000000,
				0.030302 0.000440 -0.999541,
				0.030275 0.000506 -0.999542,
				-0.549020 0.824470 -0.137213,
				-0.194138 0.979773 -0.048520,
				-0.813143 0.545343 -0.203472,
				-0.549247 0.824281 -0.137438,
				-0.549247 0.824281 -0.137438,
				0.030744 0.000272 -0.999527,
				0.030463 -0.000319 -0.999536,
				0.031147 0.000438 -0.999515,
				0.030660 0.000000 -0.999530,
				0.030275 -0.000506 -0.999542,
				0.030728 0.000586 -0.999528,
				0.030463 -0.000319 -0.999536,
				-0.952421 0.190352 -0.238033,
				-0.812949 0.545741 -0.203175,
				-0.812949 0.545741 -0.203175,
				0.030668 -0.000114 -0.999530,
				0.030636 -0.000747 -0.999530,
				0.030728 0.000586 -0.999528,
				0.030942 -0.000011 -0.999521,
				0.030701 0.000520 -0.999528,
				0.030701 0.000520 -0.999528,
				0.030302 -0.000440 -0.999541,
				0.030463 0.000319 -0.999536,
				0.031235 0.000000 -0.999512,
				0.030463 -0.000319 -0.999536,
				0.030471 -0.000301 -0.999536,
				0.031235 0.000000 -0.999512,
				0.030203 -0.000412 -0.999544,
				0.030660 0.000000 -0.999530,
				0.549259 -0.824293 0.137315,
				0.193615 -0.979880 0.048463,
				0.193720 -0.979861 0.048430,
				0.193720 -0.979861 0.048430,
				-0.193615 -0.979880 -0.048463,
				-0.193615 -0.979880 -0.048463,
				-0.193641 -0.979875 -0.048455,
				-0.549263 -0.824297 -0.137274,
				-0.549004 -0.824453 -0.137377,
				-0.549004 -0.824453 -0.137377,
				-0.813186 -0.545366 -0.203234,
				-0.812906 -0.545717 -0.203413,
				-0.952517 -0.189842 -0.238057,
				-0.812906 -0.545717 -0.203413,
				-0.952355 -0.190340 -0.238307,
				-0.030515 0.000073 0.999534,
				-0.030515 0.000073 0.999534,
				-0.030701 0.000520 0.999528,
				-0.030668 -0.000114 0.999530,
				1.000000 0.000000 0.000000,
				0.000000 -1.000000 0.000000,
				0.952355 -0.190340 0.238307,
				0.812906 -0.545717 0.203413,
				0.812906 -0.545717 0.203413,
				0.813186 -0.545366 0.203234,
				0.549324 -0.824254 0.137289,
				0.549324 -0.824254 0.137289,
				0.548999 -0.824449 0.137417,
				0.193615 -0.979880 0.048463,
				0.193615 -0.979880 0.048463,
				-0.193615 -0.979880 -0.048463,
				-0.193747 -0.979856 -0.048422,
				-0.549263 -0.824297 -0.137274,
				-0.813186 -0.545366 -0.203234,
				-0.952517 -0.189842 -0.238057,
				-0.952517 -0.189842 -0.238057,
				-0.813186 -0.545366 -0.203234,
				-0.030522 0.000055 0.999534,
				-0.030712 0.000512 0.999528,
				-0.030680 -0.000102 0.999529,
				-0.952355 -0.190340 -0.238307,
				-0.030522 0.000055 0.999534,
				0.000000 -1.000000 0.000000,
				0.000000 0.000000 -1.000000,
				0.000000 0.000000 -1.000000,
				0.000000 0.000000 -1.000000,
				0.000000 0.000000 -1.000000,
				0.000000 0.000000 -1.000000,
				0.000000 0.000000 -1.000000,
				0.000000 0.000000 -1.000000,
				0.000000 0.000000 -1.000000,
				0.000000 0.000000 -1.000000,
				0.000000 0.000000 -1.000000,
				0.000000 0.000000 -1.000000,
				0.000000 0.000000 -1.000000,
				0.000000 0.000000 -1.000000,
				0.000000 0.000000 -1.000000,
				0.000000 0.000000 -1.000000,
				0.000000 0.000000 -1.000000,
				0.000000 0.000000 -1.000000,
				0.000000 0.000000 -1.000000,
				0.000000 0.000000 -1.000000,
				0.000000 0.000000 -1.000000,
				0.000000 0.000000 -1.000000,
				0.000000 0.000000 -1.000000,
				0.000000 0.000000 -1.000000,
				0.000000 0.000000 -1.000000,
				0.000000 0.000000 -1.000000,
				0.000000 0.000000 -1.000000,
				0.000000 0.000000 -1.000000,
				0.000000 0.000000 -1.000000,
				0.000000 0.000000 -1.000000,
				0.000000 0.000000 -1.000000,
				0.000000 0.000000 -1.000000,
				0.000000 0.000000 -1.000000,
				0.000000 0.000000 -1.000000,
				0.000000 0.000000 -1.000000,
				0.000000 0.000000 -1.000000,
				0.000000 0.000000 -1.000000,
				0.000000 0.000000 -1.000000,
				0.000000 0.000000 -1.000000,
				0.812906 0.545717 0.203413,
				0.952451 0.189830 0.238331,
				0.952451 0.189830 0.238331,
				0.952451 -0.189830 0.238331,
				0.952451 -0.189830 0.238331,
				0.812906 -0.545717 0.203413,
				0.549065 -0.824410 0.137392,
				0.030668 -0.000114 -0.999530,
				0.030701 0.000520 -0.999528,
				1.000000 0.000000 0.000000,
				1.000000 0.000000 0.000000,
				0.952355 -0.190340 0.238307,
				0.813143 -0.545343 0.203472,
				0.813143 -0.545343 0.203472,
				0.549065 -0.824410 0.137392,
				0.193615 -0.979880 0.048463,
				0.193615 -0.979880 0.048463,
				0.193720 -0.979861 0.048430,
				0.549304 0.824233 0.137494,
				0.549020 0.824470 0.137213,
				0.813143 0.545343 0.203472,
				0.812949 0.545741 0.203175,
				0.952451 0.189830 0.238331,
				0.952451 0.189830 0.238331,
				0.952421 0.190352 0.238033,
				0.952517 -0.189842 0.238057,
				0.194136 0.979770 0.048593,
				0.549020 0.824470 0.137213,
				-1.000000 0.000000 0.000000,
				0.000000 1.000000 0.000000,
				-1.000000 0.000000 0.000000,
				0.000000 -1.000000 0.000000,
				0.000000 1.000000 0.000000,
				0.000000 1.000000 0.000000,
				0.000000 1.000000 0.000000,
				0.000000 1.000000 0.000000,
				0.000000 1.000000 0.000000,
				0.000000 1.000000 0.000000,
				0.813143 0.545343 0.203472,
				0.812949 0.545741 0.203175,
				0.952451 0.189830 0.238331,
				0.952451 0.189830 0.238331,
				0.952421 0.190352 0.238033,
				0.952517 -0.189842 0.238057,
				0.952517 -0.189842 0.238057,
				0.952355 -0.190340 0.238307,
				0.194136 0.979770 0.048593,
				0.549304 0.824233 0.137494,
				0.549304 0.824233 0.137494,
				0.549020 0.824470 0.137213,
				0.549004 0.824453 0.137377,
				0.952355 0.190340 0.238307,
				0.952355 0.190340 0.238307,
				0.952355 -0.190340 0.238307,
				-0.194164 0.979767 -0.048541,
				-0.194239 0.979749 -0.048604,
				0.194239 0.979749 0.048619,
				0.194138 0.979773 0.048534,
				0.549060 0.824406 0.137433,
				0.549060 0.824406 0.137433,
				-0.194239 0.979749 -0.048604,
				-0.500020 -0.866014 0.000000,
				-0.500020 -0.866014 0.000000,
				-0.676625 -0.736328 0.000000,
				-0.676625 -0.736328 0.000000,
				-0.849719 -0.527235 0.000000,
				-0.849719 -0.527235 0.000000,
				-0.961920 -0.273332 0.000000,
				-0.961920 -0.273332 0.000000,
				-0.996143 -0.087743 0.000000,
				-0.996143 -0.087743 0.000000,
				-0.992820 0.119617 0.000000,
				-0.992820 0.119617 0.000000,
				-0.933857 0.357647 0.000000,
				-0.933857 0.357647 0.000000,
				-0.268574 -0.963259 0.000000,
				0.951054 -0.309026 0.000000,
				0.951054 -0.309026 0.000000,
				0.752171 0.658968 0.000000,
				0.752171 0.658968 0.000000,
				-0.698851 0.715267 0.000000,
				-0.810679 0.585491 0.000000,
				-0.810679 0.585491 0.000000,
				-0.698851 0.715267 0.000000,
				0.545769 -0.837936 0.000000,
				0.545769 -0.837936 0.000000,
				-0.744181 -0.667978 0.000000,
				-0.744181 -0.667978 0.000000,
				-0.853144 0.521676 0.000000,
				-0.665313 0.746565 0.000000,
				-0.665313 0.746565 0.000000,
				-0.596324 -0.802744 0.000000,
				-0.596324 -0.802744 0.000000,
				-0.650417 -0.759578 0.000000,
				-0.650417 -0.759578 0.000000,
				-0.268574 -0.963259 0.000000,
				-0.964590 0.263755 0.000000,
				-0.964590 0.263755 0.000000,
				-0.922755 0.385386 0.000000,
				-0.922755 0.385386 0.000000,
				-0.820466 0.571695 0.000000,
				0.595263 0.803531 0.000000,
				0.613941 0.789352 0.000000,
				0.613941 0.789352 0.000000,
				0.986595 0.163187 0.000000,
				0.986221 -0.165431 0.000000,
				0.986221 -0.165431 0.000000,
				-0.819742 -0.572733 0.000000,
				-0.819742 -0.572733 0.000000,
				-0.869457 -0.494009 0.000000,
				-0.869457 -0.494009 0.000000,
				-0.929043 -0.369973 0.000000,
				-0.929043 -0.369973 0.000000,
				-0.987506 -0.157581 0.000000,
				-0.987506 -0.157581 0.000000,
				-0.985414 0.170172 0.000000,
				-0.985414 0.170172 0.000000,
				-0.857138 0.515087 0.000000,
				-0.857138 0.515087 0.000000,
				0.000000 0.000000 1.000000,
				0.000000 0.000000 1.000000,
				0.000000 0.000000 1.000000,
				0.000000 0.000000 1.000000,
				0.000000 0.000000 1.000000,
				0.000000 0.000000 1.000000,
				0.000000 0.000000 1.000000,
				0.000000 0.000000 1.000000,
				0.000000 0.000000 1.000000,
				0.000000 0.000000 1.000000,
				0.000000 0.000000 1.000000,
				0.000000 0.000000 1.000000,
				0.000000 0.000000 1.000000,
				0.000000 0.000000 1.000000,
				0.000000 0.000000 1.000000,
				0.000000 0.000000 1.000000,
				0.000000 0.000000 1.000000,
				0.000000 0.000000 1.000000,
				0.000000 0.000000 1.000000,
				0.000000 0.000000 1.000000,
				0.000000 0.000000 1.000000,
				0.000000 0.000000 1.000000,
				0.000000 0.000000 1.000000,
				0.000000 0.000000 1.000000,
				0.000000 0.000000 1.000000,
				0.000000 0.000000 1.000000,
				0.000000 0.000000 1.000000,
				0.000000 0.000000 1.000000,
				0.000000 0.000000 1.000000,
				0.000000 0.000000 1.000000,
				0.000000 0.000000 1.000000,
				0.000000 0.000000 1.000000,
				0.000000 0.000000 1.000000,
				0.000000 0.000000 1.000000,
				0.000000 0.000000 1.000000,
				0.000000 0.000000 1.000000,
				0.000000 0.000000 1.000000,
				0.000000 0.000000 1.000000,
				0.000000 0.000000 1.000000,
				0.000000 0.000000 1.000000,
				0.000000 0.000000 1.000000,
				0.000000 0.000000 1.000000,
				0.000000 0.000000 1.000000,
				0.000000 0.000000 1.000000,
				0.000000 0.000000 1.000000,
				0.000000 0.000000 1.000000,
				0.000000 0.000000 1.000000,
				0.000000 0.000000 1.000000,
				0.000000 0.000000 1.000000,
				0.000000 0.000000 1.000000,
				0.000000 0.000000 1.000000,
				0.000000 0.000000 1.000000,
				0.000000 0.000000 1.000000,
				0.000000 0.000000 1.000000,
				0.000000 0.000000 1.000000,
				0.000000 0.000000 1.000000,
				0.000000 0.000000 1.000000,
				0.000000 0.000000 1.000000,
				0.000000 0.000000 1.000000,
				0.000000 0.000000 1.000000,
				0.000000 0.000000 1.000000,
				0.000000 0.000000 1.000000,
				0.000000 0.000000 1.000000,
				0.000000 0.000000 1.000000,
				0.000000 0.000000 1.000000,
				0.000000 0.000000 1.000000,
				0.000000 0.000000 1.000000,
				-0.686858 0.726792 0.000000,
				-0.686858 0.726792 0.000000,
				-0.505932 0.862573 0.000000,
				-0.505932 0.862573 0.000000,
				0.624695 -0.780869 0.000000,
				0.885964 0.463754 0.000000,
				0.885964 0.463754 0.000000,
				0.986595 0.163187 0.000000,
				0.848609 -0.529021 0.000000,
				0.848609 -0.529021 0.000000,
				0.533944 -0.845520 0.000000,
				0.533944 -0.845520 0.000000,
				0.146976 -0.989140 0.000000,
				0.146976 -0.989140 0.000000,
				-0.137568 -0.990492 0.000000,
				-0.137568 -0.990492 0.000000,
				-0.199960 0.979804 0.000000,
				-0.199960 0.979804 0.000000,
				0.179941 0.983677 0.000000,
				0.179941 0.983677 0.000000,
				0.576683 0.816968 0.000000,
				0.576683 0.816968 0.000000,
				0.857877 0.513855 0.000000,
				0.857877 0.513855 0.000000,
				0.986619 0.163043 0.000000,
				0.986619 0.163043 0.000000,
				0.983179 -0.182646 0.000000,
				0.983179 -0.182646 0.000000,
				0.884271 -0.466974 0.000000,
				0.884271 -0.466974 0.000000,
				0.759459 -0.650555 0.000000,
				0.759459 -0.650555 0.000000,
				0.624695 -0.780869 0.000000,
				-0.517015 -0.855976 0.000000,
				-0.517015 -0.855976 0.000000,
				-0.834276 -0.551347 0.000000,
				-0.834276 -0.551347 0.000000,
				-0.983166 -0.182712 0.000000,
				-0.983166 -0.182712 0.000000,
				-0.981011 0.193950 0.000000,
				-0.981011 0.193950 0.000000,
				-0.853144 0.521676 0.000000,
				0.000000 -1.000000 0.000000,
				0.000000 -1.000000 0.000000,
				-1.000000 0.000000 0.000000,
				-1.000000 0.000000 0.000000,
				0.000000 -1.000000 0.000000,
				0.000000 -1.000000 0.000000,
				0.000000 -1.000000 0.000000,
				0.000000 -1.000000 0.000000,
				0.000000 -1.000000 0.000000,
				0.000000 -1.000000 0.000000,
				-1.000000 0.000000 0.000000,
				-1.000000 0.000000 0.000000,
				0.000000 -1.000000 0.000000,
				0.000000 -1.000000 0.000000,
				-1.000000 0.000000 0.000000,
				-1.000000 0.000000 0.000000,
				-0.431570 0.902079 0.000000,
				-0.431570 0.902079 0.000000,
				0.428515 0.903535 0.000000,
				0.428515 0.903535 0.000000,
				0.715046 -0.699077 0.000000,
				0.715046 -0.699077 0.000000,
				0.195178 -0.980768 0.000000,
				0.195178 -0.980768 0.000000,
				-0.179122 -0.983827 0.000000,
				-0.179122 -0.983827 0.000000,
				-0.588275 -0.808661 0.000000,
				-0.588275 -0.808661 0.000000,
				-0.805392 -0.592742 0.000000,
				-0.805392 -0.592742 0.000000,
				-0.933551 -0.358445 0.000000,
				-0.933551 -0.358445 0.000000,
				-0.851519 0.524324 0.000000,
				-0.343528 0.939142 0.000000,
				-0.343528 0.939142 0.000000,
				0.635315 -0.772253 0.000000,
				0.635315 -0.772253 0.000000,
				0.190802 -0.981628 0.000000,
				0.190802 -0.981628 0.000000,
				0.340744 0.940156 0.000000,
				0.340744 0.940156 0.000000,
				0.835171 0.549991 0.000000,
				-0.184512 -0.982830 0.000000,
				-0.184512 -0.982830 0.000000,
				-0.606927 -0.794758 0.000000,
				-0.606927 -0.794758 0.000000,
				-0.851265 -0.524735 0.000000,
				-0.851265 -0.524735 0.000000,
				-0.959010 -0.283371 0.000000,
				0.787941 -0.615751 0.000000,
				0.787941 -0.615751 0.000000,
				0.618166 -0.786047 0.000000,
				0.618166 -0.786047 0.000000,
				0.445435 -0.895314 0.000000,
				0.000000 1.000000 0.000000,
				0.000000 1.000000 0.000000,
				-0.792712 0.609596 0.000000,
				-0.955735 0.294228 0.000000,
				-0.955735 0.294228 0.000000,
				0.030463 -0.000319 -0.999536,
				0.031235 0.000000 -0.999512,
				0.030701 -0.000520 -0.999528,
				0.030728 -0.000586 -0.999528,
				0.031235 0.000000 -0.999512,
				0.030463 0.000319 -0.999536,
				0.030302 0.000440 -0.999541,
				0.030275 0.000506 -0.999542,
				-0.549020 0.824470 -0.137213,
				-0.952451 0.189830 -0.238331,
				-0.813143 0.545343 -0.203472,
				0.030729 0.000265 -0.999528,
				0.030455 -0.000308 -0.999536,
				-0.952517 -0.189842 -0.238057,
				-0.952421 0.190352 -0.238033,
				0.030715 0.000589 -0.999528,
				0.030728 0.000586 -0.999528,
				0.030935 -0.000027 -0.999521,
				0.030715 -0.000016 -0.999528,
				0.030669 -0.000094 -0.999530,
				0.030636 -0.000747 -0.999530,
				-0.952355 -0.190340 -0.238307,
				0.031155 -0.000502 -0.999514,
				0.030668 -0.000114 -0.999530,
				0.030701 0.000520 -0.999528,
				0.030701 0.000520 -0.999528,
				0.030302 -0.000440 -0.999541,
				0.030463 -0.000319 -0.999536,
				0.030221 0.000042 -0.999543,
				0.030120 0.000000 -0.999546,
				0.193615 -0.979880 0.048463,
				-0.193615 -0.979880 -0.048463,
				-0.193615 -0.979880 -0.048463,
				0.030617 -0.000219 -0.999531,
				0.031235 0.000000 -0.999512,
				0.549324 -0.824254 0.137289,
				0.548999 -0.824449 0.137417,
				0.549324 -0.824254 0.137289,
				0.193615 -0.979880 0.048463,
				0.030471 -0.000301 -0.999536,
				0.030203 -0.000412 -0.999544,
				0.030660 0.000000 -0.999530,
				0.030214 -0.000053 -0.999543,
				0.030849 -0.000085 -0.999524,
				0.030463 -0.000319 -0.999536,
				0.030463 -0.000319 -0.999536,
				0.030728 -0.000586 -0.999528,
				0.031235 0.000000 -0.999512,
				0.030701 0.000520 -0.999528,
				0.030302 -0.000440 -0.999541,
				0.030245 0.000066 -0.999543,
				0.030087 0.000000 -0.999547,
				0.030463 0.000319 -0.999536,
				0.030302 0.000440 -0.999541,
				0.030275 0.000506 -0.999542,
				-0.549004 0.824453 -0.137377,
				-0.952421 0.190352 -0.238033,
				-0.813143 0.545343 -0.203472,
				-0.549004 0.824453 -0.137377,
				0.030736 0.000254 -0.999528,
				-0.812949 0.545741 -0.203175,
				-0.952517 -0.189842 -0.238057,
				-0.952355 -0.190340 -0.238307,
				0.030668 -0.000114 -0.999530,
				0.030636 -0.000747 -0.999530,
				0.030728 0.000586 -0.999528,
				-0.952451 0.189830 -0.238331,
				0.030942 -0.000011 -0.999521,
				-0.952517 -0.189842 -0.238057,
				0.030728 -0.000031 -0.999528,
				0.031155 -0.000502 -0.999514,
				0.030479 -0.000284 -0.999535,
				0.030275 0.000506 -0.999541,
				0.548999 -0.824449 0.137417,
				0.549065 -0.824410 0.137392,
				0.193615 -0.979880 0.048463,
				0.193615 -0.979880 0.048463,
				-0.193720 -0.979861 -0.048430,
				-0.193720 -0.979861 -0.048430,
				-0.193641 -0.979875 -0.048455,
				-0.549004 -0.824453 -0.137377,
				0.030635 -0.000213 -0.999531,
				0.031235 0.000000 -0.999512,
				0.030463 -0.000319 -0.999536,
				0.030174 -0.000438 -0.999545,
				0.030660 0.000000 -0.999530,
				0.030221 -0.000042 -0.999543,
				0.000000 0.000000 1.000000,
				0.000000 0.000000 1.000000,
				0.000000 0.000000 1.000000,
				0.000000 0.000000 1.000000,
				0.000000 0.000000 1.000000,
				0.000000 0.000000 1.000000,
				0.000000 0.000000 1.000000,
				0.000000 0.000000 1.000000,
				0.000000 0.000000 1.000000,
				0.000000 0.000000 1.000000,
				0.000000 0.000000 1.000000,
				0.000000 0.000000 1.000000,
				0.000000 0.000000 1.000000,
				0.000000 0.000000 1.000000,
				0.000000 0.000000 1.000000,
				0.000000 0.000000 1.000000,
				0.000000 0.000000 1.000000,
				0.000000 0.000000 1.000000,
				0.000000 0.000000 1.000000,
				0.000000 0.000000 1.000000,
				0.000000 0.000000 1.000000,
				0.000000 0.000000 1.000000,
				0.000000 0.000000 1.000000,
				0.000000 0.000000 1.000000,
				0.000000 0.000000 1.000000,
				0.000000 0.000000 1.000000,
				0.000000 0.000000 1.000000,
				0.000000 0.000000 1.000000,
				0.000000 0.000000 1.000000,
				0.000000 0.000000 1.000000,
				0.000000 0.000000 1.000000,
				0.000000 0.000000 1.000000,
				0.000000 0.000000 1.000000,
				0.000000 0.000000 1.000000,
				0.000000 0.000000 1.000000,
				0.000000 0.000000 1.000000,
				0.000000 0.000000 1.000000,
				0.000000 0.000000 1.000000,
				0.000000 0.000000 1.000000,
				0.000000 0.000000 1.000000,
				0.000000 0.000000 1.000000,
				0.000000 0.000000 1.000000,
				0.000000 0.000000 1.000000,
				0.000000 0.000000 1.000000,
				0.000000 0.000000 1.000000,
				0.000000 0.000000 1.000000,
				0.000000 0.000000 1.000000,
				0.000000 0.000000 1.000000,
				0.000000 0.000000 1.000000,
				0.000000 0.000000 1.000000,
				0.000000 0.000000 1.000000,
				0.000000 0.000000 1.000000,
				0.000000 0.000000 1.000000,
				0.000000 0.000000 1.000000,
				0.000000 0.000000 1.000000,
				0.000000 0.000000 1.000000,
				0.000000 0.000000 1.000000,
				0.000000 0.000000 1.000000,
				0.000000 0.000000 1.000000,
				0.000000 0.000000 1.000000,
				0.000000 0.000000 1.000000,
				0.000000 0.000000 1.000000,
				0.000000 0.000000 1.000000,
				0.000000 0.000000 1.000000,
				0.000000 0.000000 1.000000,
				0.000000 0.000000 1.000000,
				0.000000 0.000000 1.000000,
				0.000000 0.000000 1.000000,
				0.000000 0.000000 1.000000,
				0.000000 0.000000 1.000000,
				0.000000 0.000000 1.000000,
				0.000000 0.000000 1.000000,
				0.000000 0.000000 1.000000,
				0.000000 0.000000 1.000000,
				0.000000 0.000000 1.000000,
				0.000000 0.000000 1.000000,
				0.000000 0.000000 1.000000,
				0.000000 0.000000 1.000000,
				0.000000 0.000000 1.000000,
				0.000000 0.000000 1.000000,
				0.000000 0.000000 1.000000,
				-1.000000 0.000000 0.000000,
				0.917542 0.397639 0.000000,
				-0.923890 -0.382658 0.000000,
				-1.000000 0.000000 0.000000,
				-1.000000 0.000000 0.000000,
				-0.958429 0.285331 0.000000,
				-1.000000 0.000000 0.000000,
				-0.342616 0.939475 0.000000,
				-0.097185 0.995266 0.000000,
				-0.097185 0.995266 0.000000,
				0.140518 0.990078 0.000000,
				-0.161764 0.986829 0.000000,
				0.147256 0.989098 0.000000,
				-0.820466 0.571695 0.000000,
				0.595263 0.803531 0.000000,
				-0.300843 0.953674 0.000000,
				-0.087661 0.996150 0.000000,
				-0.087661 0.996150 0.000000,
				0.079240 0.996856 0.000000,
				0.079240 0.996856 0.000000,
				-0.952517 -0.189842 -0.238057,
				0.030728 -0.000031 -0.999528,
				0.031155 -0.000502 -0.999514,
				-0.193615 -0.979880 -0.048463,
				-0.549004 -0.824453 -0.137377,
				-0.812906 -0.545717 -0.203413,
				0.030617 -0.000219 -0.999531,
				0.030214 -0.000053 -0.999543,
				-0.549263 -0.824297 -0.137274,
				0.030869 -0.000086 -0.999523,
				-0.812906 -0.545717 -0.203413,
				0.030275 0.000506 -0.999541,
				0.030849 0.000234 -0.999524,
				-1.000000 0.000000 0.000000,
				-0.535434 0.844577 0.000000,
				-0.535434 0.844577 0.000000,
				-0.357920 0.933752 0.000000,
				-1.000000 0.000000 0.000000,
				1.000000 0.000000 0.000000,
				1.000000 0.000000 0.000000,
				0.853941 -0.520370 0.000000,
				0.853941 -0.520370 0.000000,
				-0.357920 0.933752 0.000000,
				0.714792 -0.699337 0.000000,
				0.714792 -0.699337 0.000000,
				0.533274 -0.845943 0.000000,
				0.533274 -0.845943 0.000000,
				0.370408 -0.928869 0.000000,
				0.370408 -0.928869 0.000000,
				0.000000 -1.000000 0.000000,
				0.000000 -1.000000 0.000000,
				0.000000 0.000000 1.000000,
				0.000000 0.000000 1.000000,
				0.000000 0.000000 1.000000,
				0.000000 0.000000 1.000000,
				0.000000 0.000000 1.000000,
				0.000000 0.000000 1.000000,
				0.000000 0.000000 1.000000,
				0.000000 0.000000 1.000000,
				0.000000 0.000000 1.000000,
				0.000000 1.000000 0.000000,
				0.000000 1.000000 0.000000,
				1.000000 0.000000 0.000000,
				1.000000 0.000000 0.000000,
				0.000000 0.000000 1.000000,
				0.000000 0.000000 1.000000,
				0.955467 -0.295097 0.000000,
				0.955467 -0.295097 0.000000,
				0.000000 -1.000000 0.000000,
				0.000000 -1.000000 0.000000,
				-0.937413 0.348218 0.000000,
				-0.937413 0.348218 0.000000,
				0.000000 0.000000 1.000000,
				0.000000 0.000000 1.000000,
				-0.954302 -0.298845 0.000000,
				-0.954302 -0.298845 0.000000,
				0.000000 -1.000000 0.000000,
				0.000000 -1.000000 0.000000,
				0.000000 1.000000 0.000000,
				0.000000 1.000000 0.000000,
				0.935388 0.353622 0.000000,
				-0.952355 -0.190340 -0.238307,
				-0.952451 0.189830 -0.238331,
				-0.952451 0.189830 -0.238331,
				-0.952517 -0.189842 -0.238057,
				0.030728 -0.000031 -0.999528,
				0.812906 0.545717 0.203413,
				0.030488 -0.000007 -0.999535,
				0.030728 -0.000524 -0.999528,
				0.030515 0.000073 -0.999534,
				0.000000 -1.000000 0.000000,
				0.000000 -1.000000 0.000000,
				0.030463 -0.000319 -0.999536,
				0.030463 -0.000319 -0.999536,
				-0.194136 0.979771 -0.048578,
				-0.194136 0.979771 -0.048578,
				-1.000000 0.000000 0.000000,
				0.030660 0.000000 -0.999530,
				-1.000000 0.000000 0.000000,
				0.030463 0.000319 -0.999536,
				0.030463 0.000319 -0.999536,
				0.030720 0.000212 -0.999528,
				0.000000 -1.000000 0.000000,
				0.030120 0.000000 -0.999546,
				0.000000 -1.000000 0.000000,
				0.030736 0.000254 -0.999528,
				0.031118 0.000412 -0.999516,
				0.031118 0.000412 -0.999516,
				0.031118 0.000412 -0.999516,
				-1.000000 0.000000 0.000000,
				-1.000000 0.000000 0.000000,
				0.000000 -1.000000 0.000000,
				0.000000 -1.000000 0.000000,
				0.031062 -0.000279 -0.999517,
				0.000000 -1.000000 0.000000,
				0.000000 -1.000000 0.000000,
				0.000000 -1.000000 0.000000,
				0.030302 0.000440 -0.999541,
				0.030463 0.000319 -0.999536,
				0.031062 -0.000279 -0.999517,
				0.030488 -0.000007 -0.999535,
				0.030120 0.000000 -0.999546,
				0.031200 0.000000 -0.999513,
				0.030221 -0.000042 -0.999543,
				0.030275 -0.000506 -0.999542,
				0.030487 -0.000295 -0.999535,
				0.030715 0.000555 -0.999528,
				0.031200 0.000000 -0.999513,
				0.030701 -0.000520 -0.999528,
				0.030715 -0.000555 -0.999528,
				0.031200 0.000000 -0.999513,
				0.030302 -0.000440 -0.999541,
				0.030487 0.000295 -0.999535,
				0.030701 0.000520 -0.999528,
				0.030302 0.000440 -0.999541,
				0.030275 0.000506 -0.999542,
				-0.549020 0.824470 -0.137213,
				-0.549247 0.824281 -0.137438,
				-0.194136 0.979771 -0.048578,
				0.000000 0.000000 1.000000,
				0.000000 0.000000 1.000000,
				0.000000 0.000000 1.000000,
				0.000000 0.000000 1.000000,
				0.000000 0.000000 1.000000,
				0.000000 0.000000 1.000000,
				0.000000 0.000000 1.000000,
				0.000000 0.000000 1.000000,
				0.000000 0.000000 1.000000,
				0.000000 0.000000 1.000000,
				0.000000 0.000000 1.000000,
				0.000000 0.000000 1.000000,
				0.000000 0.000000 1.000000,
				0.000000 0.000000 1.000000,
				0.000000 0.000000 1.000000,
				0.000000 0.000000 1.000000,
				0.000000 0.000000 1.000000,
				0.000000 0.000000 1.000000,
				0.000000 0.000000 1.000000,
				0.000000 0.000000 1.000000,
				0.000000 0.000000 1.000000,
				0.000000 0.000000 1.000000,
				0.000000 0.000000 1.000000,
				0.000000 0.000000 1.000000,
				0.000000 0.000000 1.000000,
				0.000000 0.000000 1.000000,
				0.000000 0.000000 1.000000,
				0.000000 0.000000 1.000000,
				0.000000 0.000000 1.000000,
				0.000000 0.000000 1.000000,
				0.000000 0.000000 1.000000,
				0.000000 0.000000 1.000000,
				0.000000 0.000000 1.000000,
				0.000000 0.000000 1.000000,
				0.000000 0.000000 1.000000,
				0.000000 0.000000 1.000000,
				0.000000 0.000000 1.000000,
				0.000000 0.000000 1.000000,
				0.000000 0.000000 1.000000,
				0.000000 0.000000 1.000000,
				0.000000 0.000000 1.000000,
				0.000000 0.000000 1.000000,
				0.000000 0.000000 1.000000,
				0.000000 0.000000 1.000000,
				0.000000 0.000000 1.000000,
				0.000000 0.000000 1.000000,
				0.944986 0.327111 0.000000,
				0.944986 0.327111 0.000000,
				0.966989 -0.254819 0.000000,
				0.966989 -0.254819 0.000000,
				-0.993621 -0.112773 0.000000,
				-0.993621 -0.112773 0.000000,
				-0.983331 0.181824 0.000000,
				-0.983331 0.181824 0.000000,
				-0.851519 0.524324 0.000000,
				0.930262 -0.366895 0.000000,
				0.930262 -0.366895 0.000000,
				0.835171 0.549991 0.000000,
				0.980487 0.196583 0.000000,
				0.980487 0.196583 0.000000,
				-0.959010 -0.283371 0.000000,
				-0.995411 -0.095692 0.000000,
				-0.995411 -0.095692 0.000000,
				0.445435 -0.895314 0.000000,
				0.792656 -0.609669 0.000000,
				0.792656 -0.609669 0.000000,
				1.000000 0.000000 0.000000,
				1.000000 0.000000 0.000000,
				1.000000 0.000000 0.000000,
				1.000000 0.000000 0.000000,
				1.000000 0.000000 0.000000,
				0.957482 -0.288492 0.000000,
				0.000000 -1.000000 0.000000,
				0.000000 -1.000000 0.000000,
				0.000000 1.000000 0.000000,
				0.000000 1.000000 0.000000,
				0.000000 1.000000 0.000000,
				0.000000 1.000000 0.000000,
				0.000000 1.000000 0.000000,
				0.000000 1.000000 0.000000,
				0.000000 1.000000 0.000000,
				0.000000 1.000000 0.000000,
				-1.000000 0.000000 0.000000,
				-1.000000 0.000000 0.000000,
				0.000000 -1.000000 0.000000,
				0.000000 -1.000000 0.000000,
				-0.971598 0.236637 0.000000,
				0.971051 0.238872 0.000000,
				0.971051 0.238872 0.000000,
				-0.957515 -0.288382 0.000000,
				-0.957515 -0.288382 0.000000,
				0.330896 0.943667 0.000000,
				0.712264 0.701912 0.000000,
				0.712264 0.701912 0.000000,
				0.908940 0.416927 0.000000,
				0.908940 0.416927 0.000000,
				0.990924 0.134425 0.000000,
				0.990924 0.134425 0.000000,
				-0.892633 0.450784 0.000000,
				-0.640756 0.767744 0.000000,
				-0.640756 0.767744 0.000000,
				-0.300843 0.953674 0.000000,
				0.330896 0.943667 0.000000,
				-0.991434 0.130608 0.000000,
				-0.991434 0.130608 0.000000,
				-0.892633 0.450784 0.000000,
				0.992586 -0.121541 0.000000,
				0.992586 -0.121541 0.000000,
				0.895243 -0.445578 0.000000,
				0.895243 -0.445578 0.000000,
				0.616615 -0.787265 0.000000,
				0.616615 -0.787265 0.000000,
				0.194043 -0.980993 0.000000,
				0.194043 -0.980993 0.000000,
				-0.194472 -0.980908 0.000000,
				-0.194472 -0.980908 0.000000,
				-0.622492 -0.782626 0.000000,
				-0.622492 -0.782626 0.000000,
				-0.896058 -0.443937 0.000000,
				-0.896058 -0.443937 0.000000,
				-0.992225 -0.124454 0.000000,
				-0.992225 -0.124454 0.000000,
				1.000000 0.000000 0.000000,
				1.000000 0.000000 0.000000,
				-1.000000 0.000000 0.000000,
				-1.000000 0.000000 0.000000,
				-1.000000 0.000000 0.000000,
				-1.000000 0.000000 0.000000,
				-1.000000 0.000000 0.000000,
				0.000000 -1.000000 0.000000,
				0.000000 -1.000000 0.000000,
				-0.792712 0.609596 0.000000,
				-1.000000 0.000000 0.000000,
				0.981594 -0.190980 0.000000,
				0.981594 -0.190980 0.000000,
				-1.000000 0.000000 0.000000,
				-1.000000 0.000000 0.000000,
				-1.000000 0.000000 0.000000,
				-1.000000 0.000000 0.000000,
				0.386551 0.922268 0.000000,
				0.386551 0.922268 0.000000,
				-0.201180 0.979554 0.000000,
				0.108790 0.994065 0.000000,
				0.108790 0.994065 0.000000,
				1.000000 0.000000 0.000000,
				1.000000 0.000000 0.000000,
				0.971727 0.236107 0.000000,
				-0.973067 0.230522 0.000000,
				0.957482 -0.288492 0.000000,
				1.000000 0.000000 0.000000,
				0.957074 0.289844 0.000000,
				1.000000 0.000000 0.000000,
				0.000000 0.000000 1.000000,
				0.000000 0.000000 1.000000,
				0.000000 0.000000 1.000000,
				0.000000 0.000000 1.000000,
				0.000000 0.000000 1.000000,
				0.000000 0.000000 1.000000,
				0.000000 0.000000 1.000000,
				0.000000 0.000000 1.000000,
				0.000000 0.000000 1.000000,
				0.000000 0.000000 1.000000,
				0.000000 0.000000 1.000000,
				0.000000 0.000000 1.000000,
				0.000000 0.000000 1.000000,
				0.000000 0.000000 1.000000,
				0.000000 0.000000 1.000000,
				0.000000 0.000000 1.000000,
				0.000000 0.000000 1.000000,
				0.000000 0.000000 1.000000,
				0.000000 0.000000 1.000000,
				0.000000 0.000000 1.000000,
				0.000000 0.000000 1.000000,
				0.000000 0.000000 1.000000,
				0.000000 0.000000 1.000000,
				0.000000 0.000000 1.000000,
				0.000000 0.000000 1.000000,
				0.000000 1.000000 0.000000,
				0.000000 1.000000 0.000000,
				0.000000 1.000000 0.000000,
				0.000000 1.000000 0.000000,
				0.000000 1.000000 0.000000,
				0.000000 1.000000 0.000000,
				0.000000 1.000000 0.000000,
				0.000000 1.000000 0.000000,
				0.000000 1.000000 0.000000,
				0.000000 1.000000 0.000000,
				0.000000 1.000000 0.000000,
				0.000000 1.000000 0.000000,
				0.000000 1.000000 0.000000,
				0.000000 1.000000 0.000000,
				0.000000 1.000000 0.000000,
				0.000000 1.000000 0.000000,
				0.000000 1.000000 0.000000,
				0.000000 1.000000 0.000000,
				0.000000 1.000000 0.000000,
				0.000000 1.000000 0.000000,
				0.000000 1.000000 0.000000,
				0.000000 1.000000 0.000000,
				0.000000 1.000000 0.000000,
				0.000000 1.000000 0.000000,
				0.000000 1.000000 0.000000,
				0.000000 1.000000 0.000000,
				0.000000 -1.000000 0.000000,
				-1.000000 0.000000 0.000000,
				0.000000 1.000000 0.000000,
				-1.000000 0.000000 0.000000,
				0.000000 0.000000 1.000000,
				0.935388 0.353622 0.000000,
				0.000000 -1.000000 0.000000,
			]
		}
		normalIndex [
			0, 1, 2, 3, 4, 5, 6, 7, 8, 9, 10, 11, 12, 13, 14, 15,
			16, 17, 18, 19, 20, 21, 22, 23, 24, 25, 26, 27, 28, 29, 30, 31,
			32, 33, 34, 35, 36, 37, 38, 39, 40, 41, 42, 43, 44, 45, 46, 47,
			48, 49, 50, 51, 52, 53, 54, 55, 56, 57, 58, 59, 60, 61, 62, 63,
			64, 65, 66, 67, 68, 69, 70, 71, 72, 73, 74, 75, 76, 77, 78, 79,
			80, 81, 82, 83, 84, 85, 86, 87, 88, 89, 90, 91, 92, 93, 94, 95,
			96, 97, 98, 99, 100, 101, 102, 103, 104, 105, 106, 107, 108, 109, 110, 111,
			112, 113, 114, 115, 116, 117, 118, 119, 120, 121, 122, 123, 124, 125, 126, 127,
			128, 129, 130, 131, 132, 133, 134, 135, 136, 137, 138, 139, 140, 141, 142, 143,
			144, 145, 146, 147, 148, 149, 150, 151, 152, 153, 154, 155, 156, 157, 158, 159,
			160, 161, 162, 163, 164, 165, 166, 167, 168, 169, 170, 171, 172, 173, 174, 175,
			176, 177, 178, 179, 180, 181, 182, 183, 184, 185, 186, 187, 188, 189, 190, 191,
			192, 193, 194, 195, 196, 197, 198, 199, 200, 201, 202, 203, 204, 205, 206, 207,
			208, 209, 210, 211, 212, 213, 214, 215, 216, 217, 218, 219, 220, 221, 222, 223,
			224, 225, 226, 227, 228, 229, 230, 231, 232, 233, 234, 235, 236, 237, 238, 239,
			240, 241, 242, 243, 244, 245, 246, 247, 248, 249, 250, 251, 252, 253, 254, 255,
			256, 257, 258, 259, 260, 261, 262, 263, 264, 265, 266, 267, 268, 269, 270, 271,
			272, 273, 274, 275, 276, 277, 278, 279, 280, 281, 282, 283, 284, 285, 286, 287,
			288, 289, 290, 291, 292, 293, 294, 295, 296, 297, 298, 299, 300, 301, 302, 303,
			304, 305, 306, 307, 308, 309, 310, 311, 312, 313, 314, 315, 316, 317, 318, 319,
			320, 321, 322, 323, 324, 325, 326, 327, 328, 329, 330, 331, 332, 333, 334, 335,
			336, 337, 338, 339, 340, 341, 342, 343, 344, 345, 346, 347, 348, 349, 350, 351,
			352, 353, 354, 355, 356, 357, 358, 359, 360, 361, 362, 363, 364, 365, 366, 367,
			368, 369, 370, 371, 372, 373, 374, 375, 376, 377, 378, 379, 380, 381, 382, 383,
			384, 385, 386, 387, 388, 389, 390, 391, 392, 393, 394, 395, 396, 397, 398, 399,
			400, 401, 402, 403, 404, 405, 406, 407, 408, 409, 410, 411, 412, 413, 414, 415,
			416, 417, 418, 419, 420, 421, 422, 423, 424, 425, 426, 427, 428, 429, 430, 431,
			432, 433, 434, 435, 436, 437, 438, 439, 440, 441, 442, 443, 444, 445, 446, 447,
			448, 449, 450, 451, 452, 453, 454, 455, 456, 457, 458, 459, 460, 461, 462, 463,
			464, 465, 466, 467, 468, 469, 470, 471, 472, 473, 474, 475, 476, 477, 478, 479,
			480, 481, 482, 483, 484, 485, 486, 487, 488, 489, 490, 491, 492, 493, 494, 495,
			496, 497, 498, 499, 500, 501, 502, 503, 504, 505, 506, 507, 508, 509, 510, 511,
			512, 513, 514, 515, 516, 517, 518, 519, 520, 521, 522, 523, 524, 525, 526, 527,
			528, 529, 530, 531, 532, 533, 534, 535, 536, 537, 538, 539, 540, 541, 542, 543,
			544, 545, 546, 547, 548, 549, 550, 551, 552, 553, 554, 555, 556, 557, 558, 559,
			560, 561, 562, 563, 564, 565, 566, 567, 568, 569, 570, 571, 572, 573, 574, 575,
			576, 577, 578, 579, 580, 581, 582, 583, 584, 585, 586, 587, 588, 589, 590, 591,
			592, 593, 594, 595, 596, 597, 598, 599, 600, 601, 602, 603, 604, 605, 606, 607,
			608, 609, 610, 611, 612, 613, 614, 615, 616, 617, 618, 619, 620, 621, 622, 623,
			624, 625, 626, 627, 628, 629, 630, 631, 632, 633, 634, 635, 636, 637, 638, 639,
			640, 641, 642, 643, 644, 645, 646, 647, 648, 649, 650, 651, 652, 653, 654, 655,
			656, 657, 658, 659, 660, 661, 662, 663, 664, 665, 666, 667, 668, 669, 670, 671,
			672, 673, 674, 675, 676, 677, 678, 679, 680, 681, 682, 683, 684, 685, 686, 687,
			688, 689, 690, 691, 692, 693, 694, 695, 696, 697, 698, 699, 700, 701, 702, 703,
			704, 705, 706, 707, 708, 709, 710, 711, 712, 713, 714, 715, 716, 717, 718, 719,
			720, 721, 722, 723, 724, 725, 726, 727, 728, 729, 730, 731, 732, 733, 734, 735,
			736, 737, 738, 739, 740, 741, 742, 743, 744, 745, 746, 747, 748, 749, 750, 751,
			752, 753, 754, 755, 756, 757, 758, 759, 760, 761, 762, 763, 764, 765, 766, 767,
			768, 769, 770, 771, 772, 773, 774, 775, 776, 777, 778, 779, 780, 781, 782, 783,
			784, 785, 786, 787, 788, 789, 790, 791, 792, 793, 794, 795, 796, 797, 798, 799,
			800, 801, 802, 803, 804, 805, 806, 807, 808, 809, 810, 811, 812, 813, 814, 815,
			816, 817, 818, 819, 820, 821, 822, 823, 824, 825, 826, 827, 828, 829, 830, 831,
			832, 833, 834, 835, 836, 837, 838, 839, 840, 841, 842, 843, 844, 845, 846, 847,
			848, 849, 850, 851, 852, 853, 854, 855, 856, 857, 858, 859, 860, 861, 862, 863,
			864, 865, 866, 867, 868, 869, 870, 871, 872, 873, 874, 875, 876, 877, 878, 879,
			880, 881, 882, 883, 884, 885, 886, 887, 888, 889, 890, 891, 892, 893, 894, 895,
			896, 897, 898, 899, 900, 901, 902, 903, 904, 905, 906, 907, 908, 909, 910, 911,
			912, 913, 914, 915, 916, 917, 918, 919, 920, 921, 922, 923, 924, 925, 926, 927,
			928, 929, 930, 931, 932, 933, 934, 935, 936, 937, 938, 939, 940, 941, 942, 943,
			944, 945, 946, 947, 948, 949, 950, 951, 952, 953, 954, 955, 956, 957, 958, 959,
			960, 961, 962, 963, 964, 965, 966, 967, 968, 969, 970, 971, 972, 973, 974, 975,
			976, 977, 978, 979, 980, 981, 982, 983, 984, 985, 986, 987, 988, 989, 990, 991,
			992, 993, 994, 995, 996, 997, 998, 999, 1000, 1001, 1002, 1003, 1004, 1005, 1006, 1007,
			1008, 1009, 1010, 1011, 1012, 1013, 1014, 1015, 1016, 1017, 1018, 1019, 1020, 1021, 1022, 1023,
			1024, 1025, 1026, 1027, 1028, 1029, 1030, 1031, 1032, 1033, 1034, 1035, 1036, 1037, 1038, 1039,
			1040, 1041, 1042, 1043, 1044, 1045, 1046, 1047, 1048, 1049, 1050, 1051, 1052, 1053, 1054, 1055,
			1056, 1057, 1058, 1059, 1060, 1061, 1062, 1063, 1064, 1065, 1066, 1067, 1068, 1069, 1070, 1071,
			1072, 1073, 1074, 1075, 1076, 1077, 1078, 1079, 1080, 1081, 1082, 1083, 1084, 1085, 1086, 1087,
			1088, 1089, 1090, 1091, 1092, 1093, 1094, 1095, 1096, 1097, 1098, 1099, 1100, 1101, 1102, 1103,
			1104, 1105, 1106, 1107, 1108, 1109, 1110, 1111, 1112, 1113, 1114, 1115, 1116, 1117, 1118, 1119,
			1120, 1121, 1122, 1123, 1124, 1125, 1126, 1127, 1128, 1129, 1130, 1131, 1132, 1133, 1134, 1135,
			1136, 1137, 1138, 1139, 1140, 1141, 1142, 1143, 1144, 1145, 1146, 1147, 1148, 1149, 1150, 1151,
			1152, 1153, 1154, 1155, 1156, 1157, 1158, 1159, 1160, 1161, 1162, 1163, 1164, 1165, 1166, 1167,
			1168, 1169, 1170, 1171, 1172, 1173, 1174, 1175, 1176, 1177, 1178, 1179, 1180, 1181, 1182, 1183,
			1184, 1185, 1186, 1187, 1188, 1189, 1190, 1191, 1192, 1193, 1194, 1195, 1196, 1197, 1198, 1199,
			1200, 1201, 1202, 1203, 1204, 1205, 1206, 1207, 1208, 1209, 1210, 1211, 1212, 1213, 1214, 1215,
			1216, 1217, 1218, 1219, 1220, 1221, 1222, 1223, 1224, 1225, 1226, 1227, 1228, 1229, 1230, 1231,
			1232, 1233, 1234, 1235, 1236, 1237, 1238, 1239, 1240, 1241, 1242, 1243, 1244, 1245, 1246, 1247,
			1248, 1249, 1250, 1251, 1252, 1253, 1254, 1255, 1256, 1257, 1258, 1259, 1260, 1261, 1262, 1263,
			1264, 1265, 1266, 1267, 1268, 1269, 1270, 1271, 1272, 1273, 1274, 1275, 1276, 1277, 1278, 1279,
			1280, 1281, 1282, 1283, 1284, 1285, 1286, 1287, 1288, 1289, 1290, 1291, 1292, 1293, 1294, 1295,
			1296, 1297, 1298, 1299, 1300, 1301, 1302, 1303, 1304, 1305, 1306, 1307, 1308, 1309, 1310, 1311,
			1312, 1313, 1314, 1315, 1316, 1317, 1318, 1319, 1320, 1321, 1322, 1323, 1324, 1325, 1326, 1327,
			1328, 1329, 1330, 1331, 1332, 1333, 1334, 1335, 1336, 1337, 1338, 1339, 1340, 1341, 1342, 1343,
			1344, 1345, 1346, 1347, 1348, 1349, 1350, 1351, 1352, 1353, 1354, 1355, 1356, 1357, 1358, 1359,
			1360, 1361, 1362, 1363, 1364, 1365, 1366, 1367, 1368, 1369, 1370, 1371, 1372, 1373, 1374, 1375,
			1376, 1377, 1378, 1379, 1380, 1381, 1382, 1383, 1384, 1385, 1386, 1387, 1388, 1389, 1390, 1391,
			1392, 1393, 1394, 1395, 1396, 1397, 1398, 1399, 1400, 1401, 1402, 1403, 1404, 1405, 1406, 1407,
			1408, 1409, 1410, 1411, 1412, 1413, 1414, 1415, 1416, 1417, 1418, 1419, 1420, 1421, 1422, 1423,
			1424, 1425, 1426, 1427, 1428, 1429, 1430, 1431, 1432, 1433, 1434, 1435, 1436, 1437, 1438, 1439,
			1440, 1441, 1442, 1443, 1444, 1445, 1446, 1447, 1448, 1449, 1450, 1451, 1452, 1453, 1454, 1455,
			1456, 1457, 1458, 1459, 1460, 1461, 1462, 1463, 1464, 1465, 1466, 1467, 1468, 1469, 1470, 1471,
			1472, 1473, 1474, 1475, 1476, 1477, 1478, 1479, 1480, 1481, 1482, 1483, 1484, 1485, 1486, 1487,
			1488, 1489, 1490, 1491, 1492, 1493, 1494, 1495, 1496, 1497, 1498, 1499, 1500, 1501, 1502, 1503,
			1504, 1505, 1506, 1507, 1508, 1509, 1510, 1511, 1512, 1513, 1514, 1515, 1516, 1517, 1518, 1519,
			1520, 1521, 1522, 1523, 1524, 1525, 1526, 1527, 1528, 1529, 1530, 1531, 1532, 1533, 1534, 1535,
			1536, 1537, 1538, 1539, 1540, 1541, 1542, 1543, 1544, 1545, 1546, 1547, 1548, 1549, 1550, 1551,
			1552, 1553, 1554, 1555, 1556, 1557, 1558, 1559, 1560, 1561, 1562, 1563, 1564, 1565, 1566, 1567,
			1568, 1569, 1570, 1571, 1572, 1573, 1574, 1575, 1576, 1577, 1578, 1579, 1580, 1581, 1582, 1583,
			1584, 1585, 1586, 1587, 1588, 1589, 1590, 1591, 1592, 1593, 1594, 1595, 1596, 1597, 1598, 1599,
			1600, 1601, 1602, 1603, 1604, 1605, 1606, 1607, 1608, 1609, 1610, 1611, 1612, 1613, 1614, 1615,
			1616, 1617, 1618, 1619, 1620, 1621, 1622, 1623, 1624, 1625, 1626, 1627, 1628, 1629, 1630, 1631,
			1632, 1633, 1634, 1635, 1636, 1637, 1638, 1639, 1640, 1641, 1642, 1643, 1644, 1645, 1646, 1647,
			1648, 1649, 1650, 1651, 1652, 1653, 1654, 1655, 1656, 1657, 1658, 1659, 1660, 1661, 1662, 1663,
			1664, 1665, 1666, 1667, 1668, 1669, 1670, 1671, 1672, 1673, 1674, 1675, 1676, 1677, 1678, 1679,
			1680, 1681, 1682, 1683, 1684, 1685, 1686, 1687, 1688, 1689, 1690, 1691, 1692, 1693, 1694, 1695,
			1696, 1697, 1698, 1699, 1700, 1701, 1702, 1703, 1704, 1705, 1706, 1707, 1708, 1709, 1710, 1711,
			1712, 1713, 1714, 1715, 1716, 1717, 1718, 1719, 1720, 1721, 1722, 1723, 1724, 1725, 1726, 1727,
			1728, 1729, 1730, 1731, 1732, 1733, 1734, 1735, 1736, 1737, 1738, 1739, 1740, 1741, 1742, 1743,
			1744, 1745, 1746, 1747, 1748, 1749, 1750, 1751, 1752, 1753, 1754, 1755, 1756, 1757, 1758, 1759,
			1760, 1761, 1762, 1763, 1764, 1765, 1766, 1767, 1768, 1769, 1770, 1771, 1772, 1773, 1774, 1775,
			1776, 1777, 1778, 1779, 1780, 1781, 1782, 1783, 1784, 1785, 1786, 1787, 1788, 1789, 1790, 1791,
			1792, 1793, 1794, 1795, 1796, 1797, 1798, 1799, 1800, 1801, 1802, 1803, 1804, 1805, 1806, 1807,
			1808, 1809, 1810, 1811, 1812, 1813, 1814, 1815, 1816, 1817, 1818, 1819, 1820, 1821, 1822, 1823,
			1824, 1825, 1826, 1827, 1828, 1829, 1830, 1831, 1832, 1833, 1834, 1835, 1836, 1837, 1838, 1839,
			1840, 1841, 1842, 1843, 1844, 1845, 1846, 1847, 1848, 1849, 1850, 1851, 1852, 1853, 1854, 1855,
			1856, 1857, 1858, 1859, 1860, 1861, 1862, 1863, 1864, 1865, 1866, 1867, 1868, 1869, 1870, 1871,
			1872, 1873, 1874, 1875, 1876, 1877, 1878, 1879, 1880, 1881, 1882, 1883, 1884, 1885, 1886, 1887,
			1888, 1889, 1890, 1891, 1892, 1893, 1894, 1895, 1896, 1897, 1898, 1899, 1900, 1901, 1902, 1903,
			1904, 1905, 1906, 1907, 1908, 1909, 1910, 1911, 1912, 1913, 1914, 1915, 1916, 1917, 1918, 1919,
			1920, 1921, 1922, 1923, 1924, 1925, 1926, 1927, 1928, 1929, 1930, 1931, 1932, 1933, 1934, 1935,
			1936, 1937, 1938, 1939, 1940, 1941, 1942, 1943, 1944, 1945, 1946, 1947, 1948, 1949, 1950, 1951,
			1952, 1953, 1954, 1955, 1956, 1957, 1958, 1959, 1960, 1961, 1962, 1963, 1964, 1965, 1966, 1967,
			1968, 1969, 1970, 1971, 1972, 1973, 1974, 1975, 1976, 1977, 1978, 1979, 1980, 1981, 1982, 1983,
			1984, 1985, 1986, 1987, 1988, 1989, 1990, 1991, 1992, 1993, 1994, 1995, 1996, 1997, 1998, 1999,
			2000, 2001, 2002, 2003, 2004, 2005, 2006, 2007, 2008, 2009, 2010, 2011, 2012, 2013, 2014, 2015,
			2016, 2017, 2018, 2019, 2020, 2021, 2022, 2023, 2024, 2025, 2026, 2027, 2028, 2029, 2030, 2031,
			2032, 2033, 2034, 2035, 2036, 2037, 2038, 2039, 2040, 2041, 2042, 2043, 2044, 2045, 2046, 2047,
			2048, 2049, 2050, 2051, 2052, 2053, 2054, 2055, 2056, 2057, 2058, 2059, 2060, 2061, 2062, 2063,
			2064, 2065, 2066, 2067, 2068, 2069, 2070, 2071, 2072, 2073, 2074, 2075, 2076, 2077, 2078, 2079,
			2080, 2081, 2082, 2083, 2084, 2085, 2086, 2087, 2088, 2089, 2090, 2091, 2092, 2093, 2094, 2095,
			2096, 2097, 2098, 2099, 2100, 2101, 2102, 2103, 2104, 2105, 2106, 2107, 2108, 2109, 2110, 2111,
			2112, 2113, 2114, 2115, 2116, 2117, 2118, 2119, 2120, 2121, 2122, 2123, 2124, 2125, 2126, 2127,
			2128, 2129, 2130, 2131, 2132, 2133, 2134, 2135, 2136, 2137, 2138, 2139, 2140, 2141, 2142, 2143,
			2144, 2145, 2146, 2147, 2148, 2149, 2150, 2151, 2152, 2153, 2154, 2155, 2156, 2157, 2158, 2159,
			2160, 2161, 2162, 2163, 2164, 2165, 2166, 2167, 2168, 2169, 2170, 2171, 2172, 2173, 2174, 2175,
			2176, 2177, 2178, 2179, 2180, 2181, 2182, 2183, 2184, 2185, 2186, 2187, 2188, 2189, 2190, 2191,
			2192, 2193, 2194, 2195, 2196, 2197, 2198, 2199, 2200, 2201, 2202, 2203, 2204, 2205, 2206, 2207,
			2208, 2209, 2210, 2211, 2212, 2213, 2214, 2215, 2216, 2217, 2218, 2219, 2220, 2221, 2222, 2223,
			2224, 2225, 2226, 2227, 2228, 2229, 2230, 2231, 2232, 2233, 2234, 2235, 2236, 2237, 2238, 2239,
			2240, 2241, 2242, 2243, 2244, 2245, 2246, 2247, 2248, 2249, 2250, 2251, 2252, 2253, 2254, 2255,
			2256, 2257, 2258, 2259, 2260, 2261, 2262, 2263, 2264, 2265,
		]
	}
}
