# Supplementary material for: Automated Phenotyping Indicates Pupal Size in Drosophila Is a Highly Heritable Trait with an Apparent Polygenic Basis
Source: G3 (Bethesda). 2017 Mar 2;7(4):1277–86. doi: 10.1534/g3.117.039883 (PMC5386876; doi:10.1534/g3.117.039883)
Supplement: Supplementary file 8 [file 1277FileS2.zip › File S2/super_jaiks-hango.x3d]

<?xml version='1.0' encoding='UTF-8'?>
<!DOCTYPE X3D PUBLIC "ISO//Web3D//DTD X3D 3.2//EN" "http://www.web3d.org/specifications/x3d-3.2.dtd">
<X3D profile='Interchange' version='3.2' xmlns:xsd='http://www.w3.org/2001/XMLSchema-instance' xsd:noNamespaceSchemaLocation='http://www.web3d.org/specifications/x3d-3.2.xsd'><Scene><Shape>
<Appearance><Material ambientIntensity='0.1' diffuseColor='1.0 1.0 1.0'/></Appearance>
<IndexedFaceSet colorPerVertex='false' colorIndex='
    0  0  0  0  0  0  0  0  0  0  0  0  0  0  0  0  0  0  0  0  0  0  0  0  0  0  0  0  0  0  0  0
    0  0  0  0  0  0  0  0  0  0  0  0  0  0  0  0  0  0  0  0  0  0  0  0  0  0  0  0  0  0  0  0
    0  0  0  0  0  0  0  0  0  0  0  0  0  0  0  0  0  0  0  0  0  0  0  0  0  0  0  0  0  0  0  0
    0  0  0  0  0  0  0  0  0  0  0  0  0  0  0  0  0  0  0  0  0  0  0  0  0  0  0  0  0  0  0  0
    0  0  0  0  0  0  0  0  0  0  0  0  0  0  0  0  0  0  0  0  0  0  0  0  0  0  0  0  0  0  0  0
    0  0  0  0  0  0  0  0  0  0  0  0  0  0  0  0  0  0  0  0  0  0  0  0  0  0  0  0  0  0  0  0
    0  0  0  0  0  0  0  0  0  0  0  0  0  0  0  0  0  0  0  0  0  0  0  0  0  0  0  0  0  0  0  0
    0  0  0  0  0  0  0  0  0  0  0  0  0  0  0  0  0  0  0  0  0  0  0  0  0  0  0  0  0  0  0  0
    0  0  0  0  0  0  0  0  0  0  0  0  0  0  0  0  0  0  0  0  0  0  0  0  0  0  0  0  0  0  0  0
    0  0  0  0  0  0  0  0  0  0  0  0  0  0  0  0  0  0  0  0  0  0  0  0  0  0  0  0  0  0  0  0
    0  0  0  0  0  0  0  0  0  0  0  0  0  0  0  0  0  0  0  0  0  0  0  0  0  0  0  0  0  0  0  0
    0  0  0  0  0  0  0  0  0  0  0  0  0  0  0  0  0  0  0  0  0  0  0  0  0  0  0  0  0  0  0  0
    0  0  0  0  0  0  0  0  0  0  0  0  0  0  0  0  0  0  0  0  0  0  0  0  0  0  0  0  0  0  0  0
    0  0  0  0  0  0  0  0  0  0  0  0  0  0  0  0  0  0  0  0  0  0  0  0  0  0  0  0  0  0  0  0
    0  0  0  0  0  0  0  0  0  0  0  0  0  0  0  0  0  0  0  0  0  0  0  0  0  0  0  0  0  0  0  0
    0  0  0  0  0  0  0  0  0  0  0  0  0  0  0  0  0  0  0  0  0  0  0  0  0  0  0  0  0  0  0  0
    0  0  0  0  0  0  0  0  0  0  0  0  0  0  0  0  0  0  0  0  0  0  0  0  0  0  0  0  0  0  0  0
    0  0  0  0  0  0  0  0  0  0  0  0  0  0  0  0  0  0  0  0  0  0  0  0  0  0  0  0  0  0  0  0
    0  0  0  0  0  0  0  0  0  0  0  0  0  0  0  0  0  0  0  0  0  0  0  0  0  0  0  0  0  0  0  0
    0  0  0  0  0  0  0  0  0  0  0  0  0  0  0  0  0  0  0  0  0  0  0  0  0  0  0  0  0  0  0  0
    0  0  0  0  0  0  0  0  0  0  0  0  0  0  0  0  0  0  0  0  0  0  0  0  0  0  0  0  0  0  0  0
    0  0  0  0  0  0  0  0  0  0  0  0  0  0  0  0  0  0  0  0  0  0  0  0  0  0  0  0  0  0  0  0
    0  0  0  0  0  0  0  0  0  0  0  0  0  0  0  0  0  0  0  0  0  0  0  0  0  0  0  0  0  0  0  0
    0  0  0  0  0  0  0  0  0  0  0  0  0  0  0  0  0  0  0  0  0  0  0  0  0  0  0  0  0  0  0  0
    0  0  0  0  0  0  0  0  0  0  0  0  0  0  0  0  0  0  0  0  0  0  0  0  0  0  0  0  0  0  0  0
    0  0  0  0  0  0  0  0  0  0  0  0  0  0  0  0  0  0  0  0  0  0  0  0  0  0  0  0  0  0  0  0
    0  0  0  0  0  0  0  0  0  0  0  0  0  0  0  0  0  0  0  0  0  0  0  0  0  0  0  0  0  0  0  0
    0  0  0  0  0  0  0  0  0  0  0  0  0  0  0  0  0  0  0  0  0  0  0  0  0  0  0  0  0  0  0  0
    0  0  0  0  0  0  0  0  0  0  0  0  0  0  0  0  0  0  0  0  0  0  0  0  0  0  0  0  0  0  0  0
    0  0  0  0  0  0  0  0  0  0  0  0  0  0  0  0  0  0  0  0  0  0  0  0  0  0  0  0  0  0  0  0
    0  0  0  0  0  0  0  0  0  0  0  0  0  0  0  0  0  0  0  0  0  0  0  0  0  0  0  0  0  0  0  0
    0  0  0  0  0  0  0  0  0  0  0  0  0  0  0  0  0  0  0  0  0  0  0  0  0  0  0  0  0  0  0  0
    0  0  0  0  0  0  0  0  0  0  0  0  0  0  0  0  0  0  0  0  0  0  0  0  0  0  0  0  0  0  0  0
    0  0  0  0  0  0  0  0  0  0  0  0  0  0  0  0  0  0  0  0  0  0  0  0  0  0  0  0  0  0  0  0
    0  0  0  0  0  0  0  0  0  0  0  0  0  0  0  0  0  0  0  0  0  0  0  0  0  0  0  0  0  0  0  0
    0  0  0  0  0  0  0  0  0  0  0  0  0  0  0  0  0  0  0  0  0  0  0  0  0  0  0  0  0  0  0  0
    0  0  0  0  0  0  0  0  0  0  0  0  0  0  0  0  0  0  0  0  0  0  0  0  0  0  0  0  0  0  0  0
    0  0  0  0  0  0  0  0  0  0  0  0  0  0  0  0  0  0  0  0  0  0  0  0  0  0  0  0  0  0  0  0
    0  0  0  0  0  0  0  0  0  0  0  0  0  0  0  0  0  0  0  0  0  0  0  0  0  0  0  0  0  0  0  0
    0  0  0  0  0  0  0  0  0  0  0  0  0  0  0  0  0  0  0  0  0  0  0  0  0  0  0  0  0  0  0  0
    0  0  0  0  0  0  0  0  0  0  0  0  0  0  0  0  0  0  0  0  0  0  0  0  0  0  0  0  0  0  0  0
    0  0  0  0  0  0  0  0  0  0  0  0  0  0  0  0  0  0  0  0  0  0  0  0  0  0  0  0  0  0  0  0
    0  0  0  0  0  0  0  0  0  0  0  0  0  0  0  0  0  0  0  0  0  0  0  0  0  0  0  0  0  0  0  0
    0  0  0  0  0  0  0  0  0  0  0  0  0  0  0  0  0  0  0  0  0  0  0  0  0  0  0  0  0  0  0  0
    0  0  0  0  0  0  0  0  0  0  0  0  0  0  0  0  0  0  0  0  0  0  0  0  0  0  0  0  0  0  0  0
    0  0  0  0  0  0  0  0  0  0  0  0  0  0  0  0  0  0  0  0  0  0  0  0  0  0  0  0  0  0  0  0
    0  0  0  0  0  0  0  0  0  0  0  0  0  0  0  0  0  0  0  0  0  0  0  0  0  0  0  0  0  0  0  0
    0  0  0  0  0  0  0  0  0  0  0  0  0  0  0  0  0  0  0  0  0  0  0  0  0  0  0  0  0  0  0  0
    0  0  0  0  0  0  0  0  0  0  0  0  0  0  0  0  0  0  0  0  0  0  0  0  0  0  0  0  0  0  0  0
    0  0  0  0  0  0  0  0  0  0  0  0  0  0  0  0  0  0  0  0  0  0  0  0  0  0  0  0  0  0  0  0
    0  0  0  0  0  0  0  0  0  0  0  0  0  0  0  0  0  0  0  0  0  0  0  0  0  0  0  0  0  0  0  0
    0  0  0  0  0  0  0  0  0  0  0  0  0  0  0  0  0  0  0  0  0  0  0  0  0  0  0  0  0  0  0  0
    0  0  0  0  0  0  0  0  0  0  0  0  0  0  0  0  0  0  0  0  0  0  0  0  0  0  0  0  0  0  0  0
    0  0  0  0  0  0  0  0  0  0  0  0  0  0  0  0  0  0  0  0  0  0  0  0  0  0  0  0  0  0  0  0
    0  0  0  0  0  0  0  0  0  0  0  0  0  0  0  0  0  0  0  0  0  0  0  0  0  0  0  0  0  0  0  0
    0  0  0  0  0  0  0  0  0  0  0  0  0  0  0  0  0  0  0  0  0  0  0  0  0  0  0  0  0  0  0  0
    0  0  0  0  0  0  0  0  0  0  0  0  0  0  0  0  0  0  0  0  0  0  0  0  0  0  0  0  0  0  0  0
    0  0  0  0  0  0  0  0  0  0  0  0  0  0  0  0  0  0  0  0  0  0  0  0  0  0  0  0  0  0  0  0
    0  0  0  0  0  0  0  0  0  0  0  0  0  0  0  0  0  0  0  0  0  0  0  0  0  0  0  0  0  0  0  0
    0  0  0  0  0  0  0  0  0  0  0  0  0  0  0  0  0  0  0  0  0  0  0  0  0  0  0  0  0  0  0  0
    0  0  0  0  0  0  0  0  0  0  0  0  0  0  0  0  0  0  0  0  0  0  0  0  0  0  0  0  0  0  0  0
    0  0  0  0  0  0  0  0  0  0  0  0  0  0  0  0  0  0  0  0  0  0  0  0  0  0  0  0  0  0  0  0
    0  0  0  0  0  0  0  0  0  0  0  0  0  0  0  0  0  0  0  0  0  0  0  0  0  0  0  0  0  0  0  0
    0  0  0  0  0  0  0  0  0  0  0  0  0  0  0  0  0  0  0  0  0  0  0  0  0  0  0  0  0  0  0  0
    0  0  0  0  0  0  0  0  0  0  0  0  0  0  0  0  0  0  0  0  0  0  0  0  0  0  0  0  0  0  0  0
    0  0  0  0  0  0  0  0  0  0  0  0  0  0  0  0  0  0  0  0  0  0  0  0  0  0  0  0  0  0  0  0
    0  0  0  0  0  0  0  0  0  0  0  0  0  0  0  0  0  0  0  0  0  0  0  0  0  0  0  0  0  0  0  0
    0  0  0  0  0  0  0  0  0  0  0  0  0  0  0  0  0  0  0  0  0  0  0  0  0  0  0  0  0  0  0  0
    0  0  0  0  0  0  0  0  0  0  0  0  0  0  0  0  0  0  0  0  0  0  0  0  0  0  0  0  0  0  0  0
    0  0  0  0  0  0  0  0  0  0  0  0  0  0  0  0  0  0  0  0  0  0  0  0  0  0  0  0  0  0  0  0
    0  0  0  0  0  0  0  0  0  0  0  0  0  0  0  0  0  0  0  0  0  0  '
 coordIndex='
    0 1118 245 -1  3 1 2 -1  1 3 6 -1  5 6 3 -1  12 65 9 -1
    11 13 14 -1  11 14 15 -1  20 596 17 -1  8 10 24 -1  23 24 10 -1
    480 481 456 -1  456 27 480 -1  25 27 457 -1  458 435 479 -1  19 18 29 -1
    19 29 30 -1  431 429 459 -1  440 441 432 -1  28 432 32 -1  69 35 36 -1
    69 36 70 -1  24 23 34 -1  33 34 23 -1  30 29 34 -1  30 34 33 -1
    233 411 39 -1  39 412 73 -1  73 413 40 -1  73 40 74 -1  46 45 47 -1
    50 512 48 -1  61 51 52 -1  52 53 62 -1  56 55 57 -1  338 326 192 -1
    788 9 65 -1  65 12 66 -1  17 508 16 -1  67 16 22 -1  68 442 32 -1
    72 71 38 -1  37 420 71 -1  192 330 56 -1  57 54 189 -1  54 58 189 -1
    58 59 189 -1  59 60 189 -1  60 61 189 -1  52 62 189 -1  61 52 189 -1
    62 63 189 -1  63 64 189 -1  64 65 189 -1  65 66 189 -1  66 67 78 -1
    50 78 67 -1  78 189 66 -1  48 78 50 -1  49 78 48 -1  46 78 49 -1
    47 78 46 -1  68 78 47 -1  69 78 68 -1  70 78 69 -1  71 78 70 -1
    72 78 71 -1  74 78 73 -1  72 73 78 -1  75 78 74 -1  44 78 75 -1
    42 78 44 -1  43 78 42 -1  76 78 43 -1  56 57 189 -1  192 56 189 -1
    79 80 81 -1  77 78 82 -1  78 76 82 -1  80 231 84 -1  86 87 84 -1
    85 86 84 -1  106 103 89 -1  89 88 106 -1  93 91 103 -1  90 89 103 -1
    91 90 103 -1  96 103 95 -1  94 103 96 -1  97 95 738 -1  100 98 103 -1
    92 103 98 -1  98 99 92 -1  92 93 103 -1  94 100 103 -1  738 95 103 -1
    102 103 104 -1  106 88 105 -1  7 108 110 -1  15 14 111 -1  15 111 113 -1
    115 117 107 -1  109 107 117 -1  114 116 188 -1  118 119 117 -1  118 117 115 -1
    120 121 119 -1  120 119 118 -1  124 148 123 -1  125 147 124 -1  126 147 125 -1
    127 146 126 -1  128 145 127 -1  129 144 128 -1  130 143 129 -1  144 129 143 -1
    113 111 121 -1  113 121 120 -1  135 136 188 -1  116 132 188 -1  7 188 136 -1
    134 133 141 -1  134 141 142 -1  19 138 18 -1  137 18 138 -1  145 128 144 -1
    146 127 145 -1  147 126 146 -1  148 124 147 -1  149 122 148 -1  123 148 122 -1
    139 189 156 -1  182 155 189 -1  154 152 109 -1  107 109 152 -1  160 157 159 -1
    131 157 160 -1  158 159 157 -1  13 11 57 -1  108 7 161 -1  167 171 164 -1
    164 171 157 -1  169 170 166 -1  169 166 165 -1  171 167 168 -1  150 168 167 -1
    151 182 150 -1  163 162 170 -1  163 170 169 -1  158 157 172 -1  171 172 157 -1
    182 183 168 -1  55 177 178 -1  168 150 182 -1  153 182 151 -1  140 189 139 -1
    161 7 136 -1  132 135 188 -1  175 183 173 -1  180 173 181 -1  181 173 183 -1
    180 181 110 -1  7 110 181 -1  1 181 183 -1  175 168 183 -1  153 155 182 -1
    2 1 183 -1  183 185 2 -1  4 2 185 -1  188 112 114 -1  187 189 140 -1
    186 189 187 -1  156 189 155 -1  184 182 189 -1  189 186 112 -1  112 188 189 -1
    190 336 192 -1  192 189 188 -1  209 210 197 -1  196 197 210 -1  195 196 210 -1
    201 43 200 -1  199 200 43 -1  202 43 201 -1  42 199 43 -1  197 203 204 -1
    197 204 205 -1  197 205 206 -1  197 206 207 -1  197 207 208 -1  197 208 209 -1
    210 211 194 -1  193 194 211 -1  194 195 210 -1  76 214 82 -1  219 216 217 -1
    217 220 219 -1  229 219 220 -1  224 228 223 -1  225 228 224 -1  6 86 215 -1
    229 231 83 -1  214 212 219 -1  228 86 227 -1  220 221 229 -1  228 229 221 -1
    222 223 228 -1  221 222 228 -1  219 229 83 -1  82 214 83 -1  83 214 219 -1
    230 227 86 -1  225 215 86 -1  232 218 212 -1  227 230 226 -1  230 86 85 -1
    80 83 231 -1  85 84 231 -1  80 79 83 -1  232 215 218 -1  228 225 86 -1
    6 215 232 -1  232 1 6 -1  218 219 212 -1  232 239 41 -1  198 235 234 -1
    236 234 235 -1  41 243 75 -1  234 236 238 -1  75 238 237 -1  237 238 236 -1
    75 237 44 -1  239 232 213 -1  41 240 241 -1  242 41 241 -1  243 41 242 -1
    238 75 243 -1  212 213 232 -1  240 41 239 -1  233 232 41 -1  245 244 248 -1
    246 251 253 -1  246 253 247 -1  254 247 253 -1  244 249 248 -1  250 249 246 -1
    249 244 246 -1  250 246 247 -1  258 261 260 -1  259 261 258 -1  257 260 261 -1
    255 256 261 -1  257 261 256 -1  255 513 256 -1  256 263 257 -1  256 513 263 -1
    264 514 266 -1  266 514 268 -1  271 270 267 -1  268 269 266 -1  268 270 269 -1
    268 267 270 -1  271 267 272 -1  1052 278 279 -1  277 1052 279 -1  284 283 280 -1
    278 282 279 -1  282 278 283 -1  280 283 278 -1  284 280 281 -1  285 258 260 -1
    288 637 289 -1  291 288 289 -1  288 290 280 -1  281 280 290 -1  288 291 290 -1
    296 297 301 -1  299 297 298 -1  296 301 300 -1  299 301 297 -1  297 296 767 -1
    302 767 296 -1  303 768 302 -1  305 306 178 -1  305 178 177 -1  307 308 306 -1
    307 306 305 -1  308 307 176 -1  308 176 174 -1  310 309 311 -1  310 311 312 -1
    312 311 313 -1  312 313 314 -1  314 313 315 -1  314 315 316 -1  316 315 317 -1
    316 317 318 -1  318 317 319 -1  318 319 320 -1  320 319 321 -1  320 321 322 -1
    165 166 322 -1  165 322 321 -1  325 326 324 -1  325 324 323 -1  327 328 326 -1
    327 326 325 -1  329 330 328 -1  329 328 327 -1  330 329 56 -1  162 163 332 -1
    331 332 163 -1  631 174 176 -1  309 310 333 -1  334 333 310 -1  335 336 190 -1
    337 338 335 -1  336 335 338 -1  339 338 337 -1  340 339 337 -1  928 341 342 -1
    59 342 341 -1  61 343 344 -1  347 348 63 -1  349 350 64 -1  790 352 351 -1
    348 347 350 -1  348 350 349 -1  353 16 1003 -1  354 20 17 -1  354 17 355 -1
    69 356 35 -1  357 37 1005 -1  73 358 39 -1  359 41 1007 -1  75 1007 41 -1
    362 552 361 -1  361 552 363 -1  555 556 562 -1  366 367 560 -1  369 559 368 -1
    368 559 367 -1  365 558 369 -1  559 560 367 -1  371 372 1007 -1  1007 979 371 -1
    372 373 359 -1  359 1007 372 -1  373 374 359 -1  377 359 374 -1  375 373 372 -1
    375 372 376 -1  377 374 378 -1  380 381 1006 -1  379 380 980 -1  381 382 358 -1
    358 1006 381 -1  382 383 358 -1  384 382 381 -1  384 381 385 -1  387 386 383 -1
    358 383 386 -1  388 389 390 -1  391 357 390 -1  357 1005 390 -1  393 394 1004 -1
    394 395 356 -1  356 1004 394 -1  356 395 396 -1  397 395 394 -1  397 394 398 -1
    400 399 396 -1  356 396 399 -1  402 816 401 -1  404 405 819 -1  818 819 984 -1
    984 819 405 -1  407 833 406 -1  411 233 41 -1  408 409 410 -1  412 39 411 -1
    408 410 412 -1  410 73 412 -1  413 73 410 -1  414 415 413 -1  413 415 40 -1
    39 419 233 -1  416 417 418 -1  420 37 419 -1  37 233 419 -1  416 418 420 -1
    421 71 418 -1  38 71 421 -1  420 418 71 -1  422 423 421 -1  38 421 423 -1
    424 425 426 -1  36 31 426 -1  426 31 424 -1  37 424 233 -1  35 31 36 -1
    430 31 35 -1  427 428 429 -1  441 459 429 -1  233 424 31 -1  427 429 431 -1
    28 440 432 -1  433 434 432 -1  432 434 32 -1  46 436 45 -1  47 437 68 -1
    438 68 437 -1  439 68 438 -1  439 442 68 -1  429 432 441 -1  447 446 28 -1
    430 431 460 -1  28 32 442 -1  444 445 443 -1  446 447 445 -1  447 448 445 -1
    440 28 446 -1  450 445 449 -1  448 449 445 -1  451 445 450 -1  452 445 451 -1
    443 445 452 -1  454 477 453 -1  455 456 481 -1  25 480 27 -1  457 458 479 -1
    46 479 435 -1  436 46 435 -1  459 460 431 -1  461 462 430 -1  460 461 430 -1
    31 430 462 -1  31 462 463 -1  31 463 464 -1  468 453 477 -1  468 475 453 -1
    470 475 469 -1  468 469 475 -1  475 470 471 -1  472 473 471 -1  474 471 473 -1
    475 471 474 -1  581 26 476 -1  477 454 481 -1  481 482 477 -1  455 481 454 -1
    464 465 31 -1  26 31 465 -1  466 26 465 -1  467 26 466 -1  479 46 478 -1
    25 457 479 -1  580 477 482 -1  570 477 580 -1  484 48 483 -1  49 48 484 -1
    478 46 485 -1  46 49 485 -1  490 487 489 -1  491 487 490 -1  492 487 491 -1
    493 487 492 -1  494 487 493 -1  495 487 494 -1  496 487 495 -1  497 487 496 -1
    498 487 497 -1  499 487 498 -1  500 487 499 -1  486 487 500 -1  488 489 487 -1
    487 502 503 -1  488 487 503 -1  507 501 506 -1  505 506 501 -1  508 17 501 -1
    509 22 508 -1  22 16 508 -1  510 511 509 -1  509 511 22 -1  67 22 50 -1
    264 265 514 -1  517 267 268 -1  1078 516 514 -1  516 515 517 -1  517 268 514 -1
    514 516 517 -1  519 267 517 -1  518 519 515 -1  515 519 517 -1  521 768 524 -1
    521 767 768 -1  523 525 522 -1  526 523 524 -1  526 525 523 -1  529 232 530 -1
    232 233 530 -1  26 530 31 -1  233 31 530 -1  530 26 21 -1  531 753 21 -1
    181 753 531 -1  234 364 360 -1  234 360 545 -1  234 545 198 -1  362 235 198 -1
    235 362 361 -1  235 361 236 -1  363 237 361 -1  236 361 237 -1  237 363 978 -1
    237 978 44 -1  238 366 364 -1  238 364 234 -1  365 239 562 -1  365 240 239 -1
    240 365 369 -1  240 369 368 -1  240 368 241 -1  367 242 241 -1  367 241 368 -1
    366 243 242 -1  366 242 367 -1  366 238 243 -1  370 40 415 -1  370 415 371 -1
    377 41 359 -1  408 374 373 -1  408 373 409 -1  414 372 371 -1  414 371 415 -1
    375 410 409 -1  375 409 373 -1  377 411 41 -1  408 378 374 -1  410 375 376 -1
    410 376 413 -1  411 377 378 -1  411 378 412 -1  412 378 408 -1  413 376 372 -1
    413 372 414 -1  40 370 74 -1  379 38 423 -1  379 423 380 -1  358 419 39 -1
    416 383 382 -1  416 382 417 -1  422 381 380 -1  422 380 423 -1  384 418 417 -1
    384 417 382 -1  416 387 383 -1  418 384 385 -1  418 385 421 -1  386 419 358 -1
    419 386 387 -1  419 387 420 -1  420 387 416 -1  421 385 381 -1  421 381 422 -1
    980 38 379 -1  389 426 425 -1  389 425 390 -1  424 391 390 -1  424 390 425 -1
    388 36 426 -1  388 426 389 -1  391 424 37 -1  391 37 357 -1  70 36 388 -1
    392 32 434 -1  392 434 393 -1  427 396 395 -1  427 395 428 -1  433 394 393 -1
    433 393 434 -1  397 429 428 -1  397 428 395 -1  356 399 35 -1  427 400 396 -1
    429 397 398 -1  429 398 432 -1  430 35 399 -1  430 399 400 -1  430 400 431 -1
    431 400 427 -1  432 398 394 -1  432 394 433 -1  32 392 68 -1  458 402 435 -1
    435 402 401 -1  435 401 436 -1  436 401 45 -1  405 437 47 -1  437 405 404 -1
    437 404 438 -1  438 404 403 -1  438 403 439 -1  533 534 535 -1  534 533 536 -1
    541 538 539 -1  539 252 541 -1  251 1123 252 -1  1123 541 252 -1  532 755 542 -1
    537 538 542 -1  541 542 538 -1  542 541 540 -1  193 211 543 -1  202 544 43 -1
    549 193 543 -1  561 197 546 -1  546 197 196 -1  546 196 547 -1  547 196 195 -1
    547 195 548 -1  548 195 194 -1  548 194 549 -1  193 549 194 -1  201 550 544 -1
    201 544 202 -1  198 545 362 -1  200 551 550 -1  200 550 201 -1  551 200 199 -1
    551 199 552 -1  42 552 199 -1  553 543 211 -1  210 554 553 -1  210 553 211 -1
    209 555 554 -1  209 554 210 -1  208 556 555 -1  208 555 209 -1  207 557 556 -1
    207 556 208 -1  557 207 206 -1  557 206 558 -1  558 206 205 -1  558 205 559 -1
    559 205 204 -1  559 204 560 -1  560 204 203 -1  560 203 561 -1  197 561 203 -1
    562 213 212 -1  562 212 563 -1  239 213 562 -1  214 564 212 -1  563 212 564 -1
    553 564 543 -1  1008 544 564 -1  543 564 544 -1  545 548 551 -1  544 550 543 -1
    546 360 364 -1  545 360 547 -1  546 547 360 -1  547 548 545 -1  548 549 551 -1
    550 551 549 -1  543 550 549 -1  551 552 545 -1  362 545 552 -1  553 554 563 -1
    564 553 563 -1  554 555 563 -1  562 563 555 -1  556 557 562 -1  365 562 557 -1
    557 558 365 -1  559 369 558 -1  560 561 366 -1  364 366 561 -1  364 561 546 -1
    564 214 1008 -1  76 1008 214 -1  565 566 1086 -1  95 97 568 -1  98 100 569 -1
    568 565 1087 -1  512 483 48 -1  476 477 570 -1  476 570 581 -1  582 26 581 -1
    583 26 582 -1  574 575 573 -1  575 576 573 -1  572 573 576 -1  571 572 576 -1
    577 587 576 -1  578 586 577 -1  579 585 578 -1  504 580 482 -1  590 576 589 -1
    588 589 576 -1  587 588 576 -1  586 587 577 -1  585 586 578 -1  591 576 590 -1
    592 576 591 -1  571 576 592 -1  594 21 593 -1  596 20 595 -1  597 17 596 -1
    505 501 597 -1  501 17 597 -1  21 26 584 -1  593 21 584 -1  21 594 595 -1
    595 20 21 -1  583 584 26 -1  467 476 26 -1  788 21 598 -1  20 598 21 -1
    531 21 603 -1  600 603 21 -1  599 602 21 -1  605 606 531 -1  610 611 609 -1
    615 531 614 -1  616 531 615 -1  620 617 618 -1  613 614 531 -1  624 531 621 -1
    627 629 626 -1  625 181 624 -1  626 179 625 -1  620 621 531 -1  628 629 627 -1
    191 626 629 -1  179 626 191 -1  181 625 179 -1  179 7 181 -1  531 624 181 -1
    531 616 620 -1  617 620 616 -1  613 607 612 -1  613 531 607 -1  608 612 607 -1
    808 608 807 -1  137 609 134 -1  611 134 609 -1  142 612 608 -1  331 333 630 -1
    620 618 631 -1  623 619 622 -1  619 630 622 -1  632 622 630 -1  628 627 339 -1
    339 627 633 -1  288 1055 637 -1  287 289 637 -1  638 636 1062 -1  286 287 638 -1
    637 638 287 -1  638 637 636 -1  1026 7 639 -1  641 110 108 -1  641 108 640 -1
    180 110 641 -1  642 112 186 -1  112 642 643 -1  112 643 114 -1  644 116 114 -1
    644 114 643 -1  655 116 644 -1  125 645 646 -1  125 646 126 -1  124 647 645 -1
    124 645 125 -1  123 648 647 -1  123 647 124 -1  122 649 648 -1  122 648 123 -1
    122 660 649 -1  650 143 130 -1  650 130 129 -1  650 129 651 -1  651 129 128 -1
    651 128 652 -1  127 653 652 -1  127 652 128 -1  126 646 653 -1  126 653 127 -1
    157 131 654 -1  116 655 132 -1  656 135 132 -1  656 132 655 -1  135 656 657 -1
    135 657 136 -1  676 161 136 -1  676 136 657 -1  139 671 658 -1  139 658 659 -1
    139 659 140 -1  187 140 659 -1  149 660 122 -1  148 661 660 -1  148 660 149 -1
    661 148 147 -1  661 147 662 -1  662 147 146 -1  662 146 663 -1  663 146 145 -1
    663 145 664 -1  664 145 144 -1  664 144 665 -1  665 144 143 -1  665 143 666 -1
    666 143 650 -1  667 150 678 -1  150 667 668 -1  150 668 151 -1  151 668 669 -1
    151 669 153 -1  670 155 153 -1  670 153 669 -1  670 156 155 -1  671 156 670 -1
    671 139 156 -1  672 157 654 -1  673 654 131 -1  677 164 157 -1  677 157 672 -1
    160 673 131 -1  159 674 673 -1  159 673 160 -1  158 675 674 -1  158 674 159 -1
    158 680 675 -1  676 640 161 -1  108 161 640 -1  678 167 164 -1  678 164 677 -1
    678 150 167 -1  680 158 172 -1  168 679 681 -1  168 681 171 -1  680 172 171 -1
    680 171 681 -1  683 175 173 -1  683 173 682 -1  679 168 175 -1  679 175 683 -1
    684 179 1031 -1  639 7 179 -1  639 179 684 -1  685 180 641 -1  682 180 685 -1
    173 180 682 -1  684 1031 639 -1  640 674 641 -1  641 675 685 -1  1026 639 1030 -1
    644 652 653 -1  657 656 645 -1  645 647 657 -1  654 657 647 -1  655 653 656 -1
    644 653 655 -1  647 648 654 -1  654 648 672 -1  651 652 643 -1  643 642 651 -1
    644 643 652 -1  646 656 653 -1  646 645 656 -1  673 676 654 -1  657 654 676 -1
    104 103 106 -1  688 245 687 -1  691 689 706 -1  689 690 706 -1  691 706 692 -1
    690 687 706 -1  694 696 695 -1  686 695 696 -1  693 696 694 -1  276 708 693 -1
    698 697 707 -1  699 105 88 -1  700 707 702 -1  702 707 701 -1  701 707 703 -1
    703 707 697 -1  704 0 696 -1  696 245 686 -1  0 245 696 -1  688 686 245 -1
    248 687 245 -1  249 687 248 -1  250 706 249 -1  247 706 250 -1  254 706 247 -1
    706 687 249 -1  705 696 700 -1  704 696 705 -1  707 700 696 -1  699 698 105 -1
    101 105 707 -1  105 698 707 -1  265 295 262 -1  262 295 263 -1  264 295 265 -1
    273 295 264 -1  266 273 264 -1  266 269 273 -1  721 273 271 -1  270 273 269 -1
    272 721 271 -1  270 271 273 -1  272 718 721 -1  295 273 274 -1  275 277 708 -1
    275 708 276 -1  696 693 708 -1  293 708 279 -1  283 293 282 -1  279 282 293 -1
    290 293 281 -1  260 257 285 -1  257 292 285 -1  286 285 292 -1  286 292 287 -1
    287 292 289 -1  291 293 290 -1  257 263 292 -1  291 289 293 -1  293 289 292 -1
    293 283 284 -1  284 281 293 -1  708 293 294 -1  292 263 295 -1  277 279 708 -1
    302 735 303 -1  303 720 304 -1  709 304 720 -1  710 723 712 -1  712 723 713 -1
    714 723 716 -1  719 721 718 -1  717 721 719 -1  721 717 723 -1  723 714 715 -1
    715 713 723 -1  711 720 710 -1  709 720 711 -1  723 710 720 -1  716 723 717 -1
    722 721 723 -1  738 724 97 -1  725 724 740 -1  727 726 740 -1  727 740 728 -1
    729 740 730 -1  731 720 733 -1  732 720 734 -1  737 296 736 -1  300 736 296 -1
    737 735 296 -1  734 720 735 -1  720 732 733 -1  730 740 731 -1  729 728 740 -1
    720 731 740 -1  296 735 302 -1  720 303 735 -1  726 725 740 -1  738 740 724 -1
    739 740 738 -1  6 720 86 -1  723 720 6 -1  740 86 720 -1  526 768 304 -1
    709 526 304 -1  525 711 710 -1  526 709 711 -1  525 526 711 -1  771 525 712 -1
    712 713 771 -1  715 771 713 -1  741 770 717 -1  267 519 741 -1  719 741 717 -1
    267 741 718 -1  267 718 272 -1  741 719 718 -1  273 721 3 -1  3 721 722 -1
    3 722 5 -1  724 565 97 -1  725 566 565 -1  725 565 724 -1  726 566 725 -1
    727 566 726 -1  729 1091 728 -1  732 1097 733 -1  734 1097 732 -1  298 1094 299 -1
    742 1094 735 -1  300 301 736 -1  742 301 299 -1  301 742 736 -1  742 737 736 -1
    737 742 735 -1  744 529 743 -1  743 529 745 -1  752 530 751 -1  753 261 635 -1
    259 635 261 -1  530 753 751 -1  635 751 753 -1  746 255 753 -1  261 753 255 -1
    754 530 748 -1  749 750 530 -1  530 752 749 -1  745 529 297 -1  759 757 536 -1
    756 536 757 -1  535 759 533 -1  757 758 756 -1  539 538 530 -1  539 530 252 -1
    761 530 760 -1  764 529 763 -1  536 533 759 -1  755 756 758 -1  537 755 758 -1
    760 530 758 -1  766 528 529 -1  765 766 529 -1  297 529 298 -1  764 765 529 -1
    528 298 529 -1  763 529 762 -1  530 762 529 -1  762 530 761 -1  537 758 530 -1
    530 538 537 -1  754 252 530 -1  750 747 530 -1  747 748 530 -1  1067 1070 743 -1
    745 1067 743 -1  767 302 768 -1  770 741 519 -1  716 717 770 -1  518 770 519 -1
    769 770 518 -1  710 712 525 -1  771 522 525 -1  771 772 522 -1  714 773 715 -1
    715 773 771 -1  770 773 716 -1  771 773 772 -1  772 773 769 -1  714 716 773 -1
    769 773 770 -1  2 273 3 -1  273 2 4 -1  273 4 274 -1  776 1048 1049 -1
    776 774 1048 -1  747 777 748 -1  750 778 777 -1  750 777 747 -1  749 778 750 -1
    749 752 778 -1  776 1049 779 -1  783 780 779 -1  782 780 783 -1  275 276 781 -1
    781 780 782 -1  1049 783 779 -1  808 142 608 -1  341 784 785 -1  606 607 531 -1
    785 606 605 -1  605 786 785 -1  604 605 531 -1  531 603 604 -1  787 604 603 -1
    602 601 21 -1  601 600 21 -1  345 602 599 -1  788 598 9 -1  599 21 788 -1
    351 789 790 -1  792 62 791 -1  793 62 792 -1  795 61 794 -1  61 795 51 -1
    53 791 62 -1  794 61 797 -1  801 802 800 -1  799 800 802 -1  802 803 799 -1
    803 804 799 -1  804 805 799 -1  805 806 799 -1  798 799 806 -1  601 798 806 -1
    601 806 600 -1  34 142 24 -1  18 134 29 -1  29 142 34 -1  142 808 24 -1
    13 308 119 -1  14 13 111 -1  121 111 13 -1  119 121 13 -1  18 137 134 -1
    29 134 142 -1  109 117 174 -1  165 313 169 -1  163 169 309 -1  178 57 55 -1
    306 57 178 -1  308 13 306 -1  165 321 319 -1  165 319 317 -1  165 317 315 -1
    165 315 313 -1  311 169 313 -1  309 169 311 -1  163 333 331 -1  618 154 631 -1
    174 631 109 -1  309 333 163 -1  333 632 630 -1  338 192 336 -1  326 328 192 -1
    338 339 324 -1  633 324 339 -1  324 326 338 -1  330 192 328 -1  109 631 154 -1
    308 174 117 -1  117 119 308 -1  57 306 13 -1  403 820 810 -1  814 813 812 -1
    811 812 832 -1  813 832 812 -1  822 823 815 -1  817 401 816 -1  818 983 817 -1
    819 820 404 -1  403 404 820 -1  821 810 820 -1  809 810 821 -1  813 814 825 -1
    824 825 814 -1  823 824 814 -1  814 815 823 -1  816 826 815 -1  402 826 816 -1
    827 815 826 -1  822 815 827 -1  829 830 834 -1  830 831 834 -1  831 406 834 -1
    833 834 406 -1  407 811 833 -1  832 833 811 -1  828 829 835 -1  834 835 829 -1
    835 838 836 -1  836 837 835 -1  837 828 835 -1  839 840 842 -1  838 842 840 -1
    840 841 838 -1  841 836 838 -1  842 843 839 -1  846 839 843 -1  844 846 843 -1
    845 846 844 -1  866 867 852 -1  852 847 866 -1  865 866 847 -1  854 858 853 -1
    859 860 853 -1  857 872 856 -1  872 875 856 -1  857 858 854 -1  859 853 858 -1
    861 862 985 -1  861 985 860 -1  862 863 985 -1  855 985 863 -1  863 864 855 -1
    847 855 864 -1  864 865 847 -1  851 852 867 -1  867 868 851 -1  850 851 868 -1
    868 869 850 -1  849 850 869 -1  870 849 869 -1  872 882 871 -1  874 856 875 -1
    875 885 874 -1  876 848 870 -1  874 848 876 -1  849 870 848 -1  873 848 874 -1
    906 910 877 -1  857 854 881 -1  854 880 881 -1  879 881 880 -1  880 986 879 -1
    878 879 986 -1  872 857 881 -1  883 871 882 -1  882 872 881 -1  884 888 890 -1
    889 890 888 -1  886 889 888 -1  888 873 886 -1  885 886 873 -1  873 874 885 -1
    891 892 887 -1  896 887 892 -1  890 891 884 -1  887 884 891 -1  892 893 896 -1
    896 893 894 -1  895 899 897 -1  897 898 895 -1  894 895 898 -1  896 894 898 -1
    901 897 902 -1  899 902 897 -1  904 907 900 -1  900 901 904 -1  902 904 901 -1
    903 900 907 -1  905 903 907 -1  907 908 905 -1  906 905 908 -1  908 909 906 -1
    909 910 906 -1  910 911 877 -1  877 911 875 -1  885 875 911 -1  355 353 354 -1
    912 354 353 -1  912 353 913 -1  912 913 914 -1  922 343 921 -1  920 921 343 -1
    920 343 923 -1  920 923 924 -1  927 928 926 -1  925 926 928 -1  925 928 929 -1
    930 934 932 -1  932 933 930 -1  133 930 933 -1  935 936 939 -1  934 939 936 -1
    936 931 934 -1  931 932 934 -1  937 938 939 -1  938 935 939 -1  951 952 941 -1
    952 942 941 -1  942 943 940 -1  943 948 945 -1  945 946 943 -1  940 943 946 -1
    944 945 948 -1  948 954 944 -1  947 944 954 -1  975 929 928 -1  141 133 933 -1
    176 332 951 -1  940 941 942 -1  947 954 953 -1  987 913 353 -1  987 353 1003 -1
    352 347 956 -1  988 956 347 -1  957 956 915 -1  988 915 956 -1  955 957 915 -1
    960 958 971 -1  959 971 958 -1  964 967 962 -1  961 962 967 -1  967 968 961 -1
    990 989 969 -1  964 965 966 -1  963 966 965 -1  967 964 966 -1  991 990 969 -1
    969 970 991 -1  971 959 970 -1  972 960 971 -1  991 970 959 -1  973 346 972 -1
    960 972 346 -1  916 917 965 -1  963 965 917 -1  973 918 346 -1  918 919 346 -1
    928 342 975 -1  10 994 15 -1  995 15 994 -1  113 120 30 -1  30 33 113 -1
    19 30 120 -1  33 23 15 -1  15 113 33 -1  10 15 23 -1  120 118 19 -1
    107 19 115 -1  939 138 937 -1  107 152 138 -1  152 937 138 -1  138 19 107 -1
    118 115 19 -1  176 307 170 -1  307 305 166 -1  177 322 305 -1  170 307 166 -1
    177 996 322 -1  162 176 170 -1  312 314 325 -1  310 312 325 -1  325 323 310 -1
    314 316 327 -1  327 325 314 -1  329 327 316 -1  316 318 329 -1  320 997 318 -1
    322 996 320 -1  166 305 322 -1  162 332 176 -1  952 951 332 -1  334 953 954 -1
    323 953 334 -1  334 310 323 -1  340 335 950 -1  1030 950 335 -1  337 335 340 -1
    342 998 975 -1  350 352 1002 -1  350 347 352 -1  957 955 352 -1  1002 352 955 -1
    544 976 43 -1  42 977 552 -1  370 979 74 -1  980 72 38 -1  981 70 388 -1
    392 982 68 -1  401 983 45 -1  45 983 984 -1  45 984 47 -1  405 47 984 -1
    853 985 49 -1  49 985 855 -1  512 50 986 -1  989 51 961 -1  51 989 990 -1
    51 990 52 -1  991 53 52 -1  991 52 990 -1  992 60 923 -1  993 58 974 -1
    11 995 57 -1  55 996 177 -1  329 997 56 -1  996 55 56 -1  996 56 997 -1
    59 998 342 -1  61 999 343 -1  347 63 1000 -1  350 1001 64 -1  788 65 1002 -1
    16 67 1003 -1  1004 356 69 -1  37 71 1005 -1  1006 358 73 -1  1008 976 544 -1
    977 363 552 -1  978 363 977 -1  370 371 979 -1  980 380 1006 -1  388 390 981 -1
    1005 981 390 -1  982 393 1004 -1  392 393 982 -1  401 817 983 -1  983 818 984 -1
    853 860 985 -1  347 1000 988 -1  961 968 989 -1  968 969 989 -1  343 999 992 -1
    343 992 923 -1  974 975 993 -1  11 15 995 -1  996 997 320 -1  329 318 997 -1
    993 975 998 -1  1002 1001 350 -1  43 976 1008 -1  43 1008 76 -1  44 978 977 -1
    44 977 42 -1  74 979 1007 -1  74 1007 75 -1  72 980 1006 -1  72 1006 73 -1
    70 981 1005 -1  70 1005 71 -1  68 982 1004 -1  68 1004 69 -1  66 987 1003 -1
    66 1003 67 -1  62 988 1000 -1  62 1000 63 -1  60 992 999 -1  60 999 61 -1
    57 995 994 -1  57 994 54 -1  58 993 998 -1  58 998 59 -1  64 1001 1002 -1
    64 1002 65 -1  81 80 102 -1  738 80 84 -1  105 77 82 -1  83 106 82 -1
    105 82 106 -1  106 83 79 -1  87 739 84 -1  738 84 739 -1  8 24 808 -1
    54 8 808 -1  54 808 58 -1  341 785 786 -1  786 1010 341 -1  60 341 1010 -1
    59 341 60 -1  787 61 344 -1  603 796 787 -1  61 787 796 -1  61 796 797 -1
    599 62 345 -1  793 345 62 -1  349 64 348 -1  63 348 64 -1  406 441 440 -1
    406 440 407 -1  831 459 441 -1  831 441 406 -1  809 447 28 -1  810 442 439 -1
    810 439 403 -1  442 810 809 -1  442 809 28 -1  445 812 811 -1  445 811 446 -1
    444 814 812 -1  444 812 445 -1  814 444 443 -1  814 443 815 -1  407 440 811 -1
    446 811 440 -1  815 443 452 -1  815 452 816 -1  816 452 451 -1  816 451 817 -1
    817 451 450 -1  817 450 818 -1  818 450 449 -1  818 449 819 -1  821 447 809 -1
    819 449 448 -1  819 448 820 -1  447 821 820 -1  447 820 448 -1  825 454 453 -1
    825 453 813 -1  454 825 824 -1  454 824 455 -1  455 824 823 -1  455 823 456 -1
    456 823 822 -1  456 822 27 -1  827 457 27 -1  827 27 822 -1  826 458 457 -1
    826 457 827 -1  402 458 826 -1  830 460 459 -1  830 459 831 -1  829 461 460 -1
    829 460 830 -1  828 462 461 -1  828 461 829 -1  837 462 828 -1  832 813 475 -1
    453 475 813 -1  832 475 474 -1  832 474 833 -1  462 837 463 -1  833 474 473 -1
    833 473 834 -1  836 464 463 -1  836 463 837 -1  841 464 836 -1  834 473 472 -1
    834 472 835 -1  841 465 464 -1  840 466 465 -1  840 465 841 -1  839 467 466 -1
    839 466 840 -1  846 467 839 -1  471 838 835 -1  471 835 472 -1  470 842 838 -1
    470 838 471 -1  842 470 469 -1  842 469 843 -1  477 844 468 -1  843 469 468 -1
    843 468 844 -1  467 846 476 -1  476 846 845 -1  476 845 477 -1  844 477 845 -1
    852 479 478 -1  852 478 847 -1  479 852 851 -1  479 851 25 -1  850 480 25 -1
    850 25 851 -1  849 481 480 -1  849 480 850 -1  848 482 481 -1  848 481 849 -1
    848 504 482 -1  483 854 853 -1  483 853 484 -1  484 853 49 -1  855 485 49 -1
    847 478 855 -1  485 855 478 -1  856 487 486 -1  856 486 857 -1  857 486 858 -1
    874 487 856 -1  858 486 500 -1  858 500 499 -1  858 499 859 -1  859 499 498 -1
    859 498 860 -1  860 498 497 -1  860 497 861 -1  861 497 496 -1  861 496 862 -1
    862 496 495 -1  862 495 863 -1  863 495 494 -1  863 494 864 -1  1011 1012 759 -1
    760 758 1020 -1  1012 758 757 -1  759 1012 757 -1  1064 569 1011 -1  1065 569 1064 -1
    1018 1011 569 -1  1014 1012 1011 -1  1012 1014 1013 -1  1020 1013 1015 -1  569 1017 1018 -1
    569 567 1017 -1  568 1016 567 -1  567 1016 1017 -1  1011 1018 1014 -1  1018 1019 1014 -1
    1087 1016 568 -1  1019 1013 1014 -1  1015 1019 1023 -1  1013 1019 1015 -1  1017 1019 1018 -1
    1024 1019 1093 -1  1090 1019 1086 -1  1089 1019 1090 -1  1016 1019 1017 -1  1093 1019 1096 -1
    1020 761 760 -1  761 1020 1021 -1  1012 1020 758 -1  1012 1013 1020 -1  1021 763 762 -1
    1015 1021 1020 -1  1025 763 1021 -1  761 1021 762 -1  1015 1023 1021 -1  1019 1022 1023 -1
    1019 1024 1022 -1  1023 1022 1025 -1  1025 765 764 -1  763 1025 764 -1  1021 1023 1025 -1
    527 1022 1024 -1  658 665 659 -1  666 659 665 -1  668 667 661 -1  667 678 661 -1
    678 677 660 -1  660 661 678 -1  669 668 662 -1  661 662 668 -1  663 664 670 -1
    670 669 663 -1  662 663 669 -1  671 670 664 -1  658 671 665 -1  664 665 671 -1
    650 1028 666 -1  651 642 650 -1  649 672 648 -1  660 677 649 -1  674 640 673 -1
    676 673 640 -1  680 682 675 -1  674 675 641 -1  672 649 677 -1  680 681 683 -1
    683 682 680 -1  685 675 682 -1  679 683 681 -1  530 21 753 -1  1 1071 181 -1
    182 293 183 -1  292 183 293 -1  293 182 184 -1  293 184 294 -1  292 295 183 -1
    185 183 295 -1  1026 188 7 -1  186 1027 642 -1  1028 187 659 -1  1027 186 187 -1
    1027 187 1028 -1  1027 650 642 -1  1028 650 1027 -1  659 666 1028 -1  188 1026 1032 -1
    774 1029 775 -1  1058 775 1029 -1  1029 777 1058 -1  748 777 754 -1  777 1029 754 -1
    335 190 1030 -1  190 192 1030 -1  179 191 1031 -1  1031 191 949 -1  1031 949 1030 -1
    949 950 1030 -1  1031 1030 639 -1  1032 1026 1030 -1  529 1070 232 -1  1032 1030 192 -1
    188 1032 192 -1  1033 1034 1035 -1  1033 1035 1036 -1  698 1037 697 -1  1033 1037 698 -1
    1037 1033 1036 -1  1034 1040 1035 -1  1038 1039 1125 -1  1038 1125 1040 -1  1034 1038 1040 -1
    1037 1115 1041 -1  700 702 1042 -1  704 705 1043 -1  1115 1045 1041 -1  1045 1042 1041 -1
    1042 1045 1044 -1  1047 781 782 -1  774 775 1048 -1  1050 1049 1048 -1  1050 783 1049 -1
    1050 782 783 -1  1054 1051 1050 -1  1050 1056 1054 -1  1050 1051 1047 -1  1047 782 1050 -1
    1060 1050 1061 -1  1059 1050 1057 -1  1061 1050 1059 -1  775 1050 1048 -1  781 1052 275 -1
    1053 280 278 -1  275 1052 277 -1  1052 781 1047 -1  1051 1052 1047 -1  1052 1053 278 -1
    1055 288 280 -1  1051 1054 1053 -1  1055 1054 1056 -1  1053 1055 280 -1  1053 1054 1055 -1
    1056 637 1055 -1  1053 1052 1051 -1  636 1056 1050 -1  637 1056 636 -1  778 1057 777 -1
    1050 1058 1057 -1  777 1057 1058 -1  775 1058 1050 -1  1059 1057 778 -1  1062 1050 1060 -1
    1062 636 1050 -1  294 184 708 -1  723 5 722 -1  185 295 4 -1  5 723 6 -1
    274 4 295 -1  189 708 184 -1  189 696 708 -1  78 696 189 -1  696 78 707 -1
    102 104 79 -1  77 101 707 -1  707 78 77 -1  81 102 79 -1  740 739 87 -1
    740 87 86 -1  1065 1064 92 -1  99 1065 92 -1  1064 759 1063 -1  535 1063 759 -1
    1063 92 1064 -1  1034 699 1038 -1  1038 88 1039 -1  89 1039 88 -1  1039 89 90 -1
    93 1063 91 -1  535 1130 1063 -1  1063 93 92 -1  569 1065 98 -1  94 567 100 -1
    567 569 100 -1  96 568 567 -1  96 567 94 -1  95 568 96 -1  565 568 97 -1
    1064 1011 759 -1  99 98 1065 -1  80 103 102 -1  80 738 103 -1  101 77 105 -1
    79 104 106 -1  252 754 251 -1  251 754 706 -1  253 251 706 -1  253 706 254 -1
    706 754 1066 -1  706 1066 692 -1  776 695 686 -1  687 774 688 -1  686 688 776 -1
    774 776 688 -1  690 1029 774 -1  690 774 687 -1  1029 690 689 -1  691 1066 689 -1
    1029 689 1066 -1  1066 691 692 -1  754 1029 1066 -1  780 781 276 -1  780 276 693 -1
    693 694 780 -1  779 780 694 -1  779 694 695 -1  695 776 779 -1  703 697 1037 -1
    699 1034 1033 -1  699 1033 698 -1  88 1038 699 -1  1042 705 700 -1  1042 1043 705 -1
    701 1041 702 -1  1041 1042 702 -1  1041 701 703 -1  703 1037 1041 -1  1043 1118 704 -1
    303 304 768 -1  520 767 521 -1  745 1068 1067 -1  297 1068 745 -1  744 743 1070 -1
    1 232 1070 -1  744 1070 529 -1  1067 1083 1070 -1  1069 1075 1 -1  1068 520 1082 -1
    767 1068 297 -1  1068 767 520 -1  768 526 524 -1  1070 1069 1 -1  746 1071 255 -1
    262 263 513 -1  513 255 1071 -1  753 181 746 -1  1071 1079 513 -1  1071 746 181 -1
    1074 1075 1084 -1  1076 1074 1084 -1  1076 1084 1073 -1  1073 1077 1076 -1  1077 1072 1 -1
    1072 1077 1073 -1  1078 514 513 -1  1080 1078 1079 -1  1081 1078 1080 -1  513 1079 1078 -1
    1071 1 1079 -1  1080 1079 1 -1  1076 1077 1 -1  1072 1081 1 -1  1080 1 1081 -1
    1069 1083 1075 -1  1075 1074 1 -1  1074 1076 1 -1  1068 1082 1067 -1  1067 1082 1083 -1
    1084 1075 1083 -1  1069 1070 1083 -1  1085 1072 1073 -1  1072 1085 1081 -1  1084 1085 1073 -1
    516 1085 515 -1  1085 516 1078 -1  518 515 1085 -1  1081 1085 1078 -1  1083 1085 1084 -1
    769 518 1085 -1  522 1085 523 -1  521 1085 520 -1  1082 520 1085 -1  523 1085 524 -1
    772 1085 522 -1  1082 1085 1083 -1  524 1085 521 -1  769 1085 772 -1  265 513 514 -1
    513 265 262 -1  864 494 493 -1  864 493 865 -1  492 866 865 -1  492 865 493 -1
    491 867 866 -1  491 866 492 -1  490 868 867 -1  490 867 491 -1  489 869 868 -1
    489 868 490 -1  488 870 869 -1  488 869 489 -1  883 508 501 -1  883 501 871 -1
    871 501 507 -1  871 507 872 -1  487 874 502 -1  502 874 876 -1  502 876 503 -1
    503 876 870 -1  503 870 488 -1  873 504 848 -1  506 875 872 -1  506 872 507 -1
    505 906 877 -1  505 877 875 -1  505 875 506 -1  878 22 511 -1  878 511 879 -1
    879 511 510 -1  879 510 881 -1  508 883 882 -1  508 882 509 -1  881 510 509 -1
    881 509 882 -1  986 50 878 -1  22 878 50 -1  880 512 986 -1  854 483 512 -1
    854 512 880 -1  887 581 570 -1  887 570 884 -1  578 886 885 -1  578 885 579 -1
    577 889 886 -1  577 886 578 -1  576 890 889 -1  576 889 577 -1  575 891 890 -1
    575 890 576 -1  574 892 891 -1  574 891 575 -1  573 893 892 -1  573 892 574 -1
    572 894 893 -1  572 893 573 -1  571 895 894 -1  571 894 572 -1  911 579 885 -1
    888 580 504 -1  888 504 873 -1  884 570 580 -1  884 580 888 -1  887 582 581 -1
    896 582 887 -1  898 583 582 -1  898 582 896 -1  897 584 583 -1  897 583 898 -1
    901 593 584 -1  901 584 897 -1  592 899 895 -1  592 895 571 -1  591 902 899 -1
    591 899 592 -1  590 904 902 -1  590 902 591 -1  904 590 589 -1  904 589 907 -1
    907 589 588 -1  907 588 908 -1  908 588 587 -1  908 587 909 -1  909 587 586 -1
    909 586 910 -1  910 586 585 -1  910 585 911 -1  579 911 585 -1  900 594 593 -1
    900 593 901 -1  900 595 594 -1  903 595 900 -1  905 595 903 -1  905 596 595 -1
    906 597 905 -1  596 905 597 -1  597 906 505 -1  912 598 20 -1  912 20 354 -1
    914 9 598 -1  914 598 912 -1  988 599 915 -1  916 603 600 -1  916 600 917 -1
    918 601 602 -1  918 602 919 -1  920 605 604 -1  920 604 921 -1  924 786 605 -1
    924 605 920 -1  925 607 606 -1  925 606 926 -1  929 608 607 -1  929 607 925 -1
    610 934 930 -1  610 930 611 -1  609 939 934 -1  609 934 610 -1  1025 1022 527 -1
    1019 1087 1086 -1  1086 1087 565 -1  1019 1016 1087 -1  1019 1088 1096 -1  1089 1088 1019 -1
    1086 566 1090 -1  728 1092 727 -1  727 1092 566 -1  1091 1092 728 -1  730 1091 729 -1
    1089 1091 1088 -1  566 1092 1090 -1  1092 1089 1090 -1  1092 1091 1089 -1  731 1095 730 -1
    731 733 1095 -1  734 735 1094 -1  1094 1097 734 -1  742 299 1094 -1  1094 298 527 -1
    527 1024 1094 -1  1024 1093 1094 -1  730 1095 1091 -1  733 1097 1095 -1  1095 1088 1091 -1
    1095 1096 1088 -1  1095 1097 1096 -1  1097 1093 1096 -1  1097 1094 1093 -1  215 1098 1101 -1
    216 1099 1100 -1  216 1100 217 -1  1105 217 1100 -1  215 1101 218 -1  1099 216 219 -1
    1099 219 1102 -1  1103 225 224 -1  1103 224 1104 -1  217 1105 220 -1  1104 224 223 -1
    1104 223 1106 -1  1106 223 222 -1  1106 222 1107 -1  1107 222 221 -1  1107 221 1108 -1
    1098 215 225 -1  1098 225 1103 -1  1103 1104 1098 -1  1101 1098 1099 -1  1104 1099 1098 -1
    1104 1106 1099 -1  1106 1107 1099 -1  1101 1099 1102 -1  1100 1099 1107 -1  1107 1108 1100 -1
    1105 1100 1108 -1  218 1101 1102 -1  218 1102 219 -1  1105 221 220 -1  1108 221 1105 -1
    1109 1110 1111 -1  1109 1111 1112 -1  226 1111 1110 -1  226 1110 227 -1  1113 1111 226 -1
    1110 1109 228 -1  1110 228 227 -1  1109 1112 229 -1  1109 229 228 -1  1114 1111 1009 -1
    1113 1009 1111 -1  1112 1111 1114 -1  230 1113 226 -1  1009 1113 230 -1  1009 230 85 -1
    231 229 1112 -1  1112 1114 231 -1  1114 1009 231 -1  85 231 1009 -1  1025 527 765 -1
    765 527 766 -1  766 527 528 -1  527 298 528 -1  932 613 612 -1  932 612 933 -1
    931 614 613 -1  931 613 932 -1  931 615 614 -1  936 615 931 -1  935 616 615 -1
    935 615 936 -1  938 616 935 -1  616 938 617 -1  937 618 617 -1  937 617 938 -1
    942 619 943 -1  623 943 619 -1  941 620 951 -1  940 621 620 -1  940 620 941 -1
    621 940 624 -1  946 624 940 -1  622 948 943 -1  622 943 623 -1  948 622 954 -1
    945 625 624 -1  945 624 946 -1  944 626 625 -1  944 625 945 -1  626 944 627 -1
    947 627 944 -1  191 629 949 -1  949 629 628 -1  949 628 950 -1  950 628 340 -1
    927 785 784 -1  927 784 928 -1  975 807 929 -1  608 929 807 -1  930 133 134 -1
    930 134 611 -1  138 939 137 -1  609 137 939 -1  141 933 142 -1  612 142 933 -1
    152 154 937 -1  618 937 154 -1  332 331 952 -1  630 952 331 -1  630 619 952 -1
    942 952 619 -1  951 631 176 -1  620 631 951 -1  622 632 954 -1  333 334 632 -1
    954 632 334 -1  953 633 627 -1  953 627 947 -1  953 323 633 -1  324 633 323 -1
    628 339 340 -1  341 928 784 -1  926 606 785 -1  926 785 927 -1  921 604 787 -1
    921 787 922 -1  345 346 602 -1  919 602 346 -1  955 788 1002 -1  788 955 599 -1
    915 599 955 -1  923 1010 786 -1  923 786 924 -1  922 787 344 -1  922 344 343 -1
    913 12 9 -1  913 9 914 -1  355 17 16 -1  355 16 353 -1  12 913 987 -1
    12 987 66 -1  351 352 789 -1  956 789 352 -1  790 957 352 -1  957 790 789 -1
    957 789 956 -1  599 988 62 -1  791 53 959 -1  958 792 791 -1  958 791 959 -1
    960 793 792 -1  960 792 958 -1  793 960 346 -1  793 346 345 -1  794 964 962 -1
    794 962 961 -1  794 961 795 -1  51 795 961 -1  991 959 53 -1  964 797 796 -1
    964 796 965 -1  964 794 797 -1  963 806 805 -1  963 805 966 -1  966 805 804 -1
    966 804 967 -1  967 804 803 -1  967 803 968 -1  1117 1046 1116 -1  1117 1118 1046 -1
    1043 1044 1046 -1  1043 1042 1044 -1  1116 1046 1044 -1  1115 1116 1045 -1  1037 1036 1115 -1
    1115 1036 1116 -1  1116 1044 1045 -1  1124 1116 540 -1  1127 1116 1128 -1  1125 1116 1040 -1
    1040 1116 1035 -1  1126 1116 1125 -1  1128 1116 1126 -1  1129 1116 1127 -1  1035 1116 1036 -1
    540 1116 1129 -1  1121 244 1118 -1  285 1119 258 -1  635 259 634 -1  1119 634 259 -1
    258 1119 259 -1  286 638 285 -1  1119 285 638 -1  634 1119 1060 -1  1061 634 1060 -1
    751 1120 752 -1  1120 778 752 -1  635 634 751 -1  1059 778 1120 -1  1061 1059 1120 -1
    1120 751 634 -1  1120 634 1061 -1  1060 1119 1062 -1  1119 638 1062 -1  244 245 1118 -1
    0 704 1118 -1  1118 1043 1046 -1  1121 246 244 -1  1123 251 246 -1  1116 1122 1117 -1
    1121 1118 1117 -1  1122 1121 1117 -1  1116 1124 1122 -1  1123 1122 1124 -1  1121 1123 246 -1
    1123 1121 1122 -1  1124 541 1123 -1  541 1124 540 -1  1039 1126 1125 -1  532 1129 1127 -1
    542 1129 532 -1  540 1129 542 -1  90 91 1130 -1  90 1130 1039 -1  91 1063 1130 -1
    534 1130 535 -1  756 532 534 -1  756 534 536 -1  755 532 756 -1  537 542 755 -1
    1127 534 532 -1  1127 1128 534 -1  1126 1039 1130 -1  1130 1128 1126 -1  534 1128 1130 -1
    968 803 802 -1  968 802 969 -1  969 802 801 -1  969 801 970 -1  970 801 800 -1
    970 800 971 -1  799 972 971 -1  799 971 800 -1  798 973 972 -1  798 972 799 -1
    963 917 806 -1  600 806 917 -1  973 798 601 -1  973 601 918 -1  916 965 796 -1
    916 796 603 -1  1010 923 60 -1  974 808 807 -1  974 807 975 -1  808 974 58 -1
    54 994 8 -1  10 8 994 -1  '
>
<Coordinate point='
    -0.075648 0.099299 0.020025  0.027502 0.105500 -0.079503  0.037802 0.105500 -0.079498  0.037802 0.105500 -0.084503  0.038800 0.105500 -0.079498
    0.038800 0.105500 -0.084503  0.038800 0.105500 -0.094500  0.024178 0.105500 0.013385  0.007967 0.105500 0.020546  -0.024395 0.105500 0.015491
    0.007967 0.104997 0.020546  0.013116 0.104997 0.019695  -0.026412 0.105500 0.015491  0.013116 0.105500 0.019695  0.010340 0.105500 0.019695
    0.010340 0.104997 0.019695  -0.028389 0.105500 0.015491  -0.030406 0.105500 0.015491  0.011082 0.105500 0.016499  0.011082 0.104997 0.016499
    -0.030406 0.105500 0.013521  -0.031013 0.105500 0.011503  -0.031013 0.105500 0.020130  0.008338 0.104997 0.019648  0.008338 0.105500 0.019648
    -0.037928 0.105500 0.019226  -0.040223 0.105500 0.011503  -0.040223 0.105500 0.018769  -0.046029 0.105500 0.018726  0.010082 0.105500 0.017598
    0.010082 0.104997 0.017598  -0.046997 0.105500 0.011503  -0.046997 0.105500 0.019695  0.009007 0.104997 0.018702  0.009007 0.105500 0.018702
    -0.052393 0.105500 0.013521  -0.052972 0.105500 0.013521  -0.059908 0.105500 0.013521  -0.060299 0.105500 0.019695  -0.065694 0.105500 0.013521
    -0.066663 0.105500 0.019695  -0.072059 0.105500 0.013521  -0.074942 0.105500 0.021502  -0.077016 0.105500 0.021502  -0.072707 0.105500 0.021502
    -0.042206 0.105500 0.021419  -0.040960 0.105500 0.021502  -0.043056 0.105500 0.021502  -0.032768 0.105500 0.021502  -0.035401 0.105500 0.021502
    -0.031969 0.105500 0.021502  -0.013701 0.105500 0.021436  -0.014451 0.105500 0.021502  -0.015470 0.105500 0.021421  0.007781 0.105500 0.021502
    0.016026 0.105500 0.021422  0.016757 0.105500 0.021502  0.013116 0.105500 0.021502  0.002860 0.105500 0.021502  -0.003212 0.105500 0.021502
    -0.006161 0.105500 0.021502  -0.008138 0.105500 0.021502  -0.018232 0.105500 0.021502  -0.020303 0.105500 0.021502  -0.023180 0.105500 0.021502
    -0.025199 0.105500 0.021502  -0.026412 0.105500 0.021502  -0.028389 0.105500 0.021502  -0.046997 0.105500 0.021502  -0.052393 0.105500 0.021502
    -0.055348 0.105500 0.021502  -0.057491 0.105500 0.021502  -0.060299 0.105500 0.021502  -0.065694 0.105500 0.021502  -0.066663 0.105500 0.021502
    -0.072059 0.105500 0.021502  -0.079002 0.105500 0.021502  -0.092000 0.105500 0.015502  -0.092000 0.105500 0.025500  -0.092000 0.105500 0.010498
    -0.090202 0.105500 -0.079498  -0.092000 0.105500 -0.079498  -0.090198 0.105500 0.015502  -0.090198 0.105500 0.010498  -0.090202 0.105500 -0.084503
    -0.086003 0.105500 -0.086163  -0.092000 0.105500 -0.094500  -0.092000 0.105500 -0.084503  -0.083347 0.099299 0.014900  -0.082324 0.099299 0.013375
    -0.082223 0.099299 0.013308  -0.080792 0.099299 0.012355  -0.080503 0.099299 0.012298  -0.080699 0.099299 0.012337  -0.082439 0.099299 -0.080000
    -0.082798 0.099299 -0.081800  -0.082466 0.099299 -0.080138  -0.082770 0.099299 -0.081943  -0.081416 0.099299 -0.078475  -0.080503 0.099299 -0.077867
    -0.081485 0.099299 -0.078578  -0.092000 0.099299 0.015502  -0.092000 0.099299 -0.079498  -0.090202 0.099299 -0.079498  -0.092000 0.099299 0.010498
    -0.090198 0.099299 0.015502  -0.090198 0.099299 0.010498  0.012987 0.104997 0.016422  0.026447 0.105500 0.014253  0.012987 0.105500 0.016422
    0.027317 0.105500 0.013499  0.010765 0.105500 0.019210  0.027668 0.105500 0.021400  0.010765 0.104997 0.019210  0.026993 0.105500 0.021094
    0.012730 0.104997 0.017103  0.026471 0.105500 0.020564  0.012730 0.105500 0.017103  0.012247 0.104997 0.017800  0.012247 0.105500 0.017800
    0.011483 0.104997 0.018562  0.011483 0.105500 0.018562  0.028455 0.105500 0.017414  0.028114 0.105500 0.017499  0.027833 0.105500 0.017756
    0.027645 0.105500 0.018173  0.027582 0.105500 0.018736  0.027648 0.105500 0.019314  0.027844 0.105500 0.019752  0.028136 0.105500 0.020028
    0.028486 0.105500 0.020119  0.027521 0.105500 0.016831  0.026065 0.105500 0.019790  0.009694 0.104997 0.016112  0.009694 0.105500 0.016112
    0.025805 0.105500 0.018749  0.025718 0.105500 0.017419  0.011300 0.105500 0.015786  0.011300 0.104997 0.015786  0.030336 0.105500 0.020753
    0.029863 0.105500 0.021167  0.007912 0.104997 0.015932  0.007912 0.105500 0.015932  0.028807 0.105500 0.020036  0.029071 0.105500 0.019787
    0.029248 0.105500 0.019373  0.029307 0.105500 0.018796  0.029245 0.105500 0.018202  0.029062 0.105500 0.017767  0.028788 0.105500 0.017502
    0.030400 0.105500 0.016804  0.030844 0.105500 0.017668  0.013072 0.104997 0.015709  0.030992 0.105500 0.018736  0.013072 0.105500 0.015709
    0.030917 0.105500 0.019492  0.030693 0.105500 0.020179  0.028176 0.105500 0.016235  0.028451 0.105500 0.014609  0.028067 0.105500 0.014746
    0.027779 0.105500 0.015154  0.025900 0.105500 0.015547  0.015910 0.104997 0.017348  0.015910 0.105500 0.017348  0.028953 0.105500 0.016041
    0.016126 0.105500 0.019431  0.016126 0.104997 0.019431  0.029743 0.105500 0.016232  0.030856 0.105500 0.015181  0.015964 0.105500 0.018631
    0.015964 0.104997 0.018631  0.029088 0.105500 0.015453  0.028855 0.105500 0.014800  0.029675 0.105500 0.013469  0.014146 0.105500 0.017343
    0.030411 0.105500 0.014114  0.014146 0.104997 0.017343  0.015451 0.104997 0.021181  0.015451 0.105500 0.021181  0.022707 0.105500 0.013385
    0.028468 0.105500 0.013248  0.027502 0.105500 0.011503  0.037797 0.105500 0.015502  0.037797 0.105500 0.010498  0.038800 0.105500 0.015502
    0.038800 0.105500 0.010498  0.028534 0.105500 0.021502  0.029266 0.105500 0.021419  0.024178 0.105500 0.021502  0.038800 0.105500 0.025500
    0.022379 0.105500 0.016183  0.022368 0.105500 0.014076  0.022379 0.105500 0.021502  -0.077016 0.105500 0.016755  -0.076182 0.105500 0.016755
    -0.075658 0.105500 0.016646  -0.075480 0.105500 0.016558  -0.075337 0.105500 0.016395  -0.074773 0.105500 0.017979  -0.075999 0.105500 0.019063
    -0.076357 0.105500 0.018448  -0.076841 0.105500 0.018263  -0.077016 0.105500 0.018263  -0.075244 0.105500 0.016179  -0.075213 0.105500 0.015932
    -0.075262 0.105500 0.015591  -0.075324 0.105500 0.015454  -0.075410 0.105500 0.015339  -0.075529 0.105500 0.015248  -0.075692 0.105500 0.015184
    -0.076147 0.105500 0.015132  -0.077016 0.105500 0.015132  -0.075706 0.105500 0.013520  -0.074305 0.105500 0.013716  -0.079002 0.105500 0.013520
    -0.076498 0.105500 -0.086252  -0.077950 0.105500 -0.084440  -0.078633 0.105500 -0.084007  -0.076498 0.105500 -0.080997  -0.077950 0.105500 -0.080997
    -0.079460 0.105500 -0.083690  -0.079460 0.105500 -0.084867  -0.078808 0.105500 -0.085127  -0.078321 0.105500 -0.085434  -0.077959 0.105500 -0.085804
    -0.077686 0.105500 -0.086252  -0.083169 0.105500 -0.082446  -0.082021 0.105500 -0.086163  -0.080400 0.105500 -0.086163  -0.082319 0.105500 -0.080997
    -0.084333 0.105500 -0.086163  -0.084050 0.105500 -0.080997  -0.067503 0.105500 -0.079503  -0.067503 0.105500 0.011503  -0.074079 0.105500 0.017664
    -0.074258 0.105500 0.018274  -0.073942 0.105500 0.018694  -0.073665 0.105500 0.019189  -0.073454 0.105500 0.016882  -0.073867 0.105500 0.013996
    -0.073524 0.105500 0.014443  -0.073301 0.105500 0.015032  -0.073227 0.105500 0.015736  -0.073284 0.105500 0.016355  -0.074629 0.099314 0.018500
    -0.075120 0.099299 0.019238  -0.074272 0.099325 0.016700  -0.075123 0.099299 0.016396  -0.075121 0.099299 0.018295  -0.075117 0.099299 0.018057
    -0.075118 0.099299 0.016700  -0.074964 0.101694 0.016203  -0.075116 0.102301 0.016203  -0.074371 0.099322 0.016203  -0.075123 0.099299 0.016203
    0.028501 0.102301 -0.077362  0.028501 0.100759 -0.077286  0.028501 0.099299 -0.077213  0.028501 0.102147 0.012316  0.028501 0.102301 0.012323
    0.028501 0.099299 0.012175  0.028501 0.102301 0.011998  0.029720 0.099299 -0.077455  0.029685 0.099299 -0.077448  0.031251 0.099299 -0.078475
    0.031243 0.099299 -0.078470  0.031779 0.099299 -0.079262  0.032627 0.099325 -0.081800  0.032271 0.099314 -0.080000  0.031779 0.099299 -0.080205
    0.031783 0.099299 -0.080443  0.031781 0.099299 -0.081800  0.031776 0.099299 -0.082104  0.037802 0.099299 -0.079498  0.038800 0.099299 -0.079498
    0.029411 0.099299 0.021045  0.029376 0.099299 0.021052  0.030943 0.099299 0.020025  0.031963 0.099314 0.018500  0.031471 0.099299 0.019238
    0.032319 0.099325 0.016700  0.031468 0.099299 0.016396  0.031471 0.099299 0.018295  0.031475 0.099299 0.018057  0.031473 0.099299 0.016700
    0.029411 0.099299 0.012355  0.030943 0.099299 0.013375  0.030948 0.099299 0.013382  0.031963 0.099314 0.014900  0.031471 0.099299 0.014162
    0.031471 0.099299 0.015105  0.031474 0.099299 0.014925  0.037797 0.099299 0.010498  0.037797 0.099299 0.015502  0.038800 0.099299 0.015502
    0.038800 0.099299 0.010498  0.023413 0.099299 -0.082902  0.022662 0.102301 -0.082902  -0.074328 0.102301 -0.082902  -0.073901 0.100589 -0.082902
    -0.074213 0.099299 -0.082902  -0.073583 0.099318 -0.082902  0.023552 0.099299 -0.083600  0.024576 0.099299 -0.085125  0.024677 0.099299 -0.085192
    0.014635 0.104997 0.020239  0.014635 0.105500 0.020239  0.014275 0.104997 0.019033  0.014275 0.105500 0.019033  0.017608 0.105500 0.017408
    0.017608 0.104997 0.017408  0.017514 0.105500 0.019003  0.017514 0.104997 0.019003  0.017394 0.105500 0.019446  0.017394 0.104997 0.019446
    0.017222 0.105500 0.019752  0.017222 0.104997 0.019752  0.017005 0.105500 0.019929  0.017005 0.104997 0.019929  0.016752 0.105500 0.019989
    0.016752 0.104997 0.019989  0.016391 0.105500 0.019849  0.016391 0.104997 0.019849  0.019376 0.104997 0.017315  0.019376 0.105500 0.017315
    0.019229 0.104997 0.019196  0.019229 0.105500 0.019196  0.018787 0.104997 0.020495  0.018787 0.105500 0.020495  0.017984 0.104997 0.021250
    0.017984 0.105500 0.021250  0.015959 0.105500 0.016077  0.015959 0.104997 0.016077  0.017554 0.105500 0.016079  0.017554 0.104997 0.016079
    0.021535 0.104997 0.016853  0.021535 0.105500 0.016853  0.020511 0.104997 0.017343  0.020511 0.105500 0.017343  0.020511 0.105500 0.015524
    0.020511 0.104997 0.015524  -0.003212 0.105500 0.019847  -0.003212 0.104997 0.019847  -0.008138 0.104997 0.015491  -0.008138 0.105500 0.015491
    -0.017677 0.105500 0.018140  -0.017677 0.104997 0.018140  -0.020623 0.104997 0.020185  -0.020623 0.105500 0.020185  -0.022868 0.105500 0.020185
    -0.022868 0.104997 0.020185  -0.022438 0.105500 0.018459  -0.022438 0.104997 0.018459  -0.028389 0.104997 0.015491  -0.030406 0.104997 0.013521
    -0.030406 0.104997 0.015491  -0.052393 0.104997 0.013521  -0.059908 0.104997 0.013521  -0.065694 0.104997 0.013521  -0.072059 0.104997 0.013521
    -0.074079 0.104997 0.017664  -0.073942 0.104997 0.018694  -0.074258 0.104997 0.018274  -0.073665 0.104997 0.019189  -0.073454 0.104997 0.016882
    -0.073867 0.104997 0.013996  -0.073284 0.104997 0.016355  -0.073227 0.104997 0.015736  -0.073301 0.104997 0.015032  -0.073524 0.104997 0.014443
    -0.066663 0.104997 0.019695  -0.070077 0.104997 0.019695  -0.070077 0.104997 0.018121  -0.070077 0.104997 0.016493  -0.070077 0.104997 0.015225
    -0.067000 0.104997 0.016493  -0.067000 0.104997 0.018121  -0.066759 0.104997 0.013521  -0.066759 0.104997 0.015225  -0.060299 0.104997 0.019695
    -0.063712 0.104997 0.019695  -0.063712 0.104997 0.018121  -0.063712 0.104997 0.016493  -0.063712 0.104997 0.015225  -0.060635 0.104997 0.016493
    -0.060635 0.104997 0.018121  -0.060395 0.104997 0.013521  -0.060395 0.104997 0.015225  -0.052972 0.104997 0.013521  -0.054979 0.104997 0.013521
    -0.056401 0.104997 0.019265  -0.057841 0.104997 0.013521  -0.046997 0.104997 0.019695  -0.050411 0.104997 0.019695  -0.050411 0.104997 0.018121
    -0.050411 0.104997 0.016493  -0.050411 0.104997 0.015225  -0.047334 0.104997 0.016493  -0.047334 0.104997 0.018121  -0.047094 0.104997 0.013521
    -0.047094 0.104997 0.015225  -0.041515 0.104997 0.021167  -0.040971 0.104997 0.020754  -0.045317 0.104997 0.020718  -0.044940 0.104997 0.021061
    -0.044437 0.104997 0.021306  -0.045649 0.104997 0.016437  -0.045230 0.104997 0.017125  -0.070077 0.105500 0.015225  -0.070077 0.105500 0.016493
    -0.067000 0.105500 0.016493  -0.066759 0.105500 0.013521  -0.066759 0.105500 0.015225  -0.067000 0.105500 0.018121  -0.070077 0.105500 0.018121
    -0.070077 0.105500 0.019695  -0.063712 0.105500 0.015225  -0.063712 0.105500 0.016493  -0.060635 0.105500 0.016493  -0.060395 0.105500 0.013521
    -0.060395 0.105500 0.015225  -0.060635 0.105500 0.018121  -0.063712 0.105500 0.018121  -0.063712 0.105500 0.019695  -0.057841 0.105500 0.013521
    -0.056401 0.105500 0.019265  -0.054979 0.105500 0.013521  -0.050411 0.105500 0.015225  -0.050411 0.105500 0.016493  -0.047334 0.105500 0.016493
    -0.047094 0.105500 0.013521  -0.047094 0.105500 0.015225  -0.047334 0.105500 0.018121  -0.050411 0.105500 0.018121  -0.050411 0.105500 0.019695
    -0.040971 0.105500 0.020754  -0.041515 0.105500 0.021167  -0.044437 0.105500 0.021306  -0.044940 0.105500 0.021061  -0.045317 0.105500 0.020718
    -0.045230 0.105500 0.017125  -0.045649 0.105500 0.016437  -0.045809 0.105500 0.019828  -0.042143 0.105500 0.019112  -0.042362 0.105500 0.018557
    -0.043374 0.105500 0.018094  -0.044489 0.105500 0.017669  -0.044147 0.105500 0.018579  -0.043898 0.105500 0.019450  -0.043527 0.105500 0.019813
    -0.043025 0.105500 0.019934  -0.042650 0.105500 0.019872  -0.042372 0.105500 0.019687  -0.041294 0.105500 0.016703  -0.040810 0.105500 0.017102
    -0.040478 0.105500 0.017588  -0.040286 0.105500 0.018147  -0.040308 0.105500 0.019507  -0.040563 0.105500 0.020185  -0.045788 0.105500 0.015584
    -0.045717 0.105500 0.014986  -0.045503 0.105500 0.014422  -0.045145 0.105500 0.013933  -0.044643 0.105500 0.013562  -0.043962 0.105500 0.013327
    -0.043069 0.105500 0.013248  -0.041988 0.105500 0.013391  -0.041198 0.105500 0.013817  -0.042296 0.105500 0.015764  -0.042411 0.105500 0.015298
    -0.042608 0.105500 0.014980  -0.043265 0.105500 0.014735  -0.043785 0.105500 0.014917  -0.043959 0.105500 0.015361  -0.043815 0.105500 0.015704
    -0.043152 0.105500 0.015998  -0.040685 0.105500 0.014554  -0.040432 0.105500 0.015628  -0.037304 0.105500 0.020838  -0.037772 0.105500 0.020103
    -0.037836 0.105500 0.018564  -0.037561 0.105500 0.017939  -0.037078 0.105500 0.017379  -0.033017 0.105500 0.020707  -0.033943 0.105500 0.021263
    -0.036516 0.105500 0.021336  -0.034113 0.105500 0.019619  -0.034760 0.105500 0.018949  -0.036053 0.105500 0.018579  -0.036143 0.105500 0.018814
    -0.036173 0.105500 0.019063  -0.036156 0.105500 0.019256  -0.036104 0.105500 0.019439  -0.035898 0.105500 0.019771  -0.035750 0.105500 0.019907
    -0.035582 0.105500 0.020004  -0.035392 0.105500 0.020062  -0.035182 0.105500 0.020081  -0.034937 0.105500 0.020052  -0.034677 0.105500 0.019966
    -0.034402 0.105500 0.019821  -0.032890 0.105500 0.017489  -0.035566 0.105500 0.018029  -0.035871 0.105500 0.018327  -0.036361 0.105500 0.016912
    -0.033314 0.105500 0.016423  -0.034095 0.105500 0.017119  -0.033122 0.105500 0.018203  -0.031502 0.105500 0.017876  -0.031712 0.105500 0.018644
    -0.031996 0.105500 0.019324  -0.031328 0.105500 0.019896  -0.032513 0.105500 0.021099  0.028916 0.102513 -0.077455  0.030436 0.102560 -0.078475
    0.029287 0.102524 -0.080900  0.028779 0.102509 -0.080137  0.031451 0.102591 -0.080000  0.029466 0.102530 -0.081800  0.031808 0.102602 -0.081800
    0.024959 0.102392 -0.082700  0.025467 0.102408 -0.083463  0.028020 0.102486 -0.083972  0.027123 0.102458 -0.084151  0.026227 0.102431 -0.083972
    0.027123 0.102458 -0.086502  0.025331 0.102403 -0.086145  -0.074184 0.102602 -0.081800  -0.074142 0.102301 -0.081965  -0.067503 0.102301 -0.079503
    -0.067503 0.102301 0.011503  0.013116 0.105500 0.011503  -0.077984 0.102513 0.012355  -0.079822 0.102301 0.012015  -0.079776 0.102458 0.011998
    -0.080503 0.102301 0.012149  -0.079737 0.102301 0.011998  -0.076399 0.102301 0.013375  -0.075465 0.102301 0.014766  -0.075376 0.102301 0.014900
    -0.077612 0.102524 0.015800  -0.075448 0.102591 0.014900  -0.076464 0.102560 0.013375  -0.077016 0.104997 0.016755  -0.077016 0.104997 0.018263
    -0.074773 0.104997 0.017979  -0.075337 0.104997 0.016395  -0.075480 0.104997 0.016558  -0.075658 0.104997 0.016646  -0.076182 0.104997 0.016755
    -0.076841 0.104997 0.018263  -0.076357 0.104997 0.018448  -0.075999 0.104997 0.019063  -0.077016 0.104997 0.015132  -0.076147 0.104997 0.015132
    -0.075692 0.104997 0.015184  -0.075529 0.104997 0.015248  -0.075410 0.104997 0.015339  -0.075324 0.104997 0.015454  -0.075262 0.104997 0.015591
    -0.075213 0.104997 0.015932  -0.075244 0.104997 0.016179  -0.074305 0.104997 0.013716  -0.075706 0.104997 0.013520  -0.079002 0.104997 0.013520
    -0.083196 0.102326 -0.083600  -0.082180 0.102357 -0.085125  -0.083196 0.102326 -0.080000  -0.083552 0.102315 -0.081800  -0.082180 0.102357 -0.078475
    -0.036972 0.105500 0.015203  -0.035048 0.105500 0.014501  -0.035152 0.105500 0.014562  -0.035243 0.105500 0.014648  -0.035371 0.105500 0.014861
    -0.035414 0.105500 0.015110  -0.035384 0.105500 0.015298  -0.035294 0.105500 0.015524  -0.035144 0.105500 0.015788  -0.034933 0.105500 0.016090
    -0.036841 0.105500 0.015995  -0.036842 0.105500 0.014428  -0.036453 0.105500 0.013804  -0.035799 0.105500 0.013391  -0.034877 0.105500 0.013254
    -0.034628 0.105500 0.015846  -0.034401 0.105500 0.015581  -0.034260 0.105500 0.015314  -0.034213 0.105500 0.015061  -0.034252 0.105500 0.014825
    -0.034370 0.105500 0.014628  -0.034557 0.105500 0.014496  -0.034803 0.105500 0.014451  -0.033941 0.105500 0.013384  -0.033292 0.105500 0.013776
    -0.032912 0.105500 0.014351  -0.032786 0.105500 0.015029  -0.032941 0.105500 0.015813  -0.024395 0.105500 0.013521  -0.020636 0.105500 0.013520
    -0.013517 0.105500 0.013385  -0.015704 0.105500 0.013385  -0.017677 0.105500 0.013385  -0.011544 0.105500 0.013385  -0.010155 0.105500 0.013521
    -0.004144 0.105500 0.013521  -0.002867 0.105500 0.013521  0.002729 0.105500 0.013521  0.002729 0.105500 0.015116  0.011084 0.105500 0.015162
    0.010540 0.105500 0.014904  0.009984 0.105500 0.015170  0.008297 0.105500 0.014471  0.009085 0.105500 0.013665  0.010492 0.105500 0.013385
    0.011953 0.105500 0.013651  0.012419 0.105500 0.013990  0.012773 0.105500 0.014471  0.012998 0.105500 0.015057  0.016364 0.105500 0.014863
    0.014803 0.105500 0.014158  0.015632 0.105500 0.013476  0.017122 0.105500 0.014861  0.016744 0.105500 0.014724  0.016805 0.105500 0.013248
    0.017865 0.105500 0.013447  0.018542 0.105500 0.013964  0.018955 0.105500 0.014634  0.021317 0.105500 0.015123  0.021921 0.105500 0.014648
    0.016106 0.105500 0.015282  0.014310 0.105500 0.015408  0.017392 0.105500 0.015271  0.019197 0.105500 0.015453  0.026815 0.102458 0.011998
    0.026854 0.102301 0.011998  0.028979 0.102524 0.015800  0.031143 0.102591 0.014900  0.030128 0.102560 0.013375  0.024178 0.104997 0.013385
    0.026447 0.104997 0.014253  0.027317 0.104997 0.013499  0.027668 0.104997 0.021400  0.026993 0.104997 0.021094  0.026471 0.104997 0.020564
    0.027645 0.104997 0.018173  0.027582 0.104997 0.018736  0.027833 0.104997 0.017756  0.028114 0.104997 0.017499  0.028455 0.104997 0.017414
    0.028486 0.104997 0.020119  0.028136 0.104997 0.020028  0.027844 0.104997 0.019752  0.027648 0.104997 0.019314  0.027521 0.104997 0.016831
    0.026065 0.104997 0.019790  0.025805 0.104997 0.018749  0.025718 0.104997 0.017419  0.030336 0.104997 0.020753  0.029863 0.104997 0.021167
    0.028788 0.104997 0.017502  0.029062 0.104997 0.017767  0.029245 0.104997 0.018202  0.029307 0.104997 0.018796  0.029248 0.104997 0.019373
    0.029071 0.104997 0.019787  0.028807 0.104997 0.020036  0.030400 0.104997 0.016804  0.030844 0.104997 0.017668  0.030992 0.104997 0.018736
    0.030917 0.104997 0.019492  0.030693 0.104997 0.020179  0.028176 0.104997 0.016235  0.027779 0.104997 0.015154  0.028067 0.104997 0.014746
    0.028451 0.104997 0.014609  0.025900 0.104997 0.015547  0.028953 0.104997 0.016041  0.029743 0.104997 0.016232  0.030856 0.104997 0.015181
    0.028855 0.104997 0.014800  0.029088 0.104997 0.015453  0.029675 0.104997 0.013469  0.030411 0.104997 0.014114  0.022707 0.104997 0.013385
    0.028468 0.104997 0.013248  0.024267 0.099299 0.020025  0.023244 0.099299 0.018500  0.024198 0.099299 0.019922  0.022885 0.099299 0.016700
    0.023217 0.099299 0.018362  0.022913 0.099299 0.016557  0.022984 0.099299 0.016203  0.027606 0.099299 0.021403  0.025799 0.099299 0.021045
    0.025717 0.099299 0.020991  0.022131 0.099299 0.025500  -0.082324 0.099299 0.020025  -0.083347 0.099299 0.018500  -0.083706 0.099299 0.016700
    -0.078986 0.099299 0.021403  -0.080792 0.099299 0.021045  -0.079052 0.099299 0.021390  -0.080874 0.099299 0.020991  -0.077180 0.099299 0.021045
    -0.077215 0.099299 0.021052  -0.074272 0.099299 0.016203  -0.092000 0.099299 0.025500  0.038800 0.099299 0.025500  0.026107 0.099299 -0.086145
    0.027914 0.099299 -0.086502  0.026200 0.099299 -0.086163  0.027977 0.099299 -0.086489  0.029720 0.099299 -0.086145  0.031251 0.099299 -0.085125
    0.029749 0.099299 -0.086126  0.031256 0.099299 -0.085118  0.031779 0.099299 -0.084338  0.031779 0.099299 -0.083395  0.031782 0.099299 -0.083575
    0.022439 0.099299 -0.094500  0.037802 0.099299 -0.084503  0.038800 0.099299 -0.084503  0.038800 0.099299 -0.094500  -0.082439 0.099299 -0.083600
    -0.082361 0.099299 -0.083715  -0.081416 0.099299 -0.085125  -0.081315 0.099299 -0.085192  -0.079884 0.099299 -0.086145  -0.078077 0.099299 -0.086502
    -0.078014 0.099299 -0.086489  -0.076272 0.099299 -0.086145  -0.074740 0.099299 -0.085125  -0.076243 0.099299 -0.086126  -0.074735 0.099299 -0.085118
    -0.074212 0.099299 -0.084338  -0.074213 0.099299 -0.083395  -0.074210 0.099299 -0.083575  -0.090202 0.099299 -0.084503  -0.092000 0.099299 -0.084503
    -0.092000 0.099299 -0.094500  0.032271 0.099314 -0.083600  -0.073721 0.099314 -0.083600  0.022801 0.102301 -0.080000  0.023135 0.102301 -0.079503
    0.022443 0.102301 -0.081800  0.027502 0.102301 -0.077164  0.022493 0.102301 0.014900  0.022491 0.102301 0.014914  0.023517 0.102301 0.013375
    0.023500 0.102301 0.013401  0.025048 0.102301 0.012355  0.025001 0.102301 0.012386  0.027502 0.102301 0.011503  0.022234 0.102301 0.016203
    -0.077931 0.102301 0.012355  -0.078046 0.102301 0.012332  -0.078829 0.102301 -0.077097  -0.078741 0.102301 -0.077114  -0.080503 0.102301 -0.077429
    -0.077022 0.102301 -0.077455  -0.076921 0.102301 -0.077522  -0.075491 0.102301 -0.078475  -0.075410 0.102301 -0.078597  -0.074468 0.102301 -0.080000
    -0.074436 0.102301 -0.080160  -0.074109 0.102301 -0.081800  0.022795 0.102326 -0.083600  0.023811 0.102357 -0.085125  0.029287 0.102524 -0.082700
    0.031451 0.102591 -0.083600  0.028916 0.102513 -0.086145  0.028779 0.102509 -0.083463  0.030436 0.102560 -0.085125  0.022487 0.102326 0.018500
    0.024473 0.102387 0.016700  0.023503 0.102357 0.020025  0.022487 0.102326 0.014900  0.023503 0.102357 0.013375  0.025022 0.102403 0.021045
    0.026815 0.102458 0.021403  0.028608 0.102513 0.021045  0.026815 0.102458 0.019051  0.025919 0.102431 0.018872  0.000343 0.105500 0.015225
    -0.002867 0.105500 0.015225  -0.004144 0.105500 0.015491  -0.010155 0.105500 0.015491  -0.022794 0.105500 0.013520  -0.021033 0.105500 0.018459
    -0.021739 0.105500 0.015589  -0.016394 0.105500 0.021097  -0.017072 0.105500 0.020409  -0.017494 0.105500 0.019489  -0.012275 0.105500 0.020575
    -0.013067 0.105500 0.021236  -0.011544 0.105500 0.018140  -0.011720 0.105500 0.019476  -0.015704 0.105500 0.018253  -0.015631 0.105500 0.018835
    -0.015414 0.105500 0.019273  -0.015067 0.105500 0.019549  -0.014608 0.105500 0.019640  -0.014153 0.105500 0.019550  -0.013807 0.105500 0.019279
    -0.013589 0.105500 0.018841  -0.013517 0.105500 0.018253  -0.000863 0.105500 0.019787  0.002860 0.105500 0.019787  -0.046029 0.104997 0.018726
    -0.045809 0.104997 0.019828  -0.044489 0.104997 0.017669  -0.043374 0.104997 0.018094  -0.041294 0.104997 0.016703  -0.042362 0.104997 0.018557
    -0.042143 0.104997 0.019112  -0.042372 0.104997 0.019687  -0.042650 0.104997 0.019872  -0.043025 0.104997 0.019934  -0.043527 0.104997 0.019813
    -0.043898 0.104997 0.019450  -0.044147 0.104997 0.018579  -0.040223 0.104997 0.018769  -0.040286 0.104997 0.018147  -0.040478 0.104997 0.017588
    -0.040810 0.104997 0.017102  -0.040563 0.104997 0.020185  -0.040308 0.104997 0.019507  -0.045145 0.104997 0.013933  -0.045503 0.104997 0.014422
    -0.045717 0.104997 0.014986  -0.045788 0.104997 0.015584  -0.043152 0.104997 0.015998  -0.043815 0.104997 0.015704  -0.043959 0.104997 0.015361
    -0.043785 0.104997 0.014917  -0.043962 0.104997 0.013327  -0.044643 0.104997 0.013562  -0.043265 0.104997 0.014735  -0.041198 0.104997 0.013817
    -0.041988 0.104997 0.013391  -0.043069 0.104997 0.013248  -0.042608 0.104997 0.014980  -0.042411 0.104997 0.015298  -0.042296 0.104997 0.015764
    -0.040432 0.104997 0.015628  -0.040685 0.104997 0.014554  -0.037304 0.104997 0.020838  -0.037078 0.104997 0.017379  -0.037561 0.104997 0.017939
    -0.037836 0.104997 0.018564  -0.037928 0.104997 0.019226  -0.037772 0.104997 0.020103  -0.033943 0.104997 0.021263  -0.033017 0.104997 0.020707
    -0.036516 0.104997 0.021336  -0.034760 0.104997 0.018949  -0.034113 0.104997 0.019619  -0.034402 0.104997 0.019821  -0.034677 0.104997 0.019966
    -0.034937 0.104997 0.020052  -0.035182 0.104997 0.020081  -0.035392 0.104997 0.020062  -0.035582 0.104997 0.020004  -0.035750 0.104997 0.019907
    -0.035898 0.104997 0.019771  -0.036104 0.104997 0.019439  -0.036156 0.104997 0.019256  -0.036173 0.104997 0.019063  -0.036143 0.104997 0.018814
    -0.036053 0.104997 0.018579  -0.032890 0.104997 0.017489  -0.033122 0.104997 0.018203  -0.036361 0.104997 0.016912  -0.035566 0.104997 0.018029
    -0.034095 0.104997 0.017119  -0.035871 0.104997 0.018327  -0.033314 0.104997 0.016423  -0.031013 0.104997 0.020130  -0.031328 0.104997 0.019896
    -0.032513 0.104997 0.021099  -0.031996 0.104997 0.019324  -0.031712 0.104997 0.018644  -0.031502 0.104997 0.017876  -0.036972 0.104997 0.015203
    -0.034933 0.104997 0.016090  -0.035144 0.104997 0.015788  -0.036842 0.104997 0.014428  -0.036841 0.104997 0.015995  -0.035294 0.104997 0.015524
    -0.035384 0.104997 0.015298  -0.035414 0.104997 0.015110  -0.035371 0.104997 0.014861  -0.035243 0.104997 0.014648  -0.035152 0.104997 0.014562
    -0.035048 0.104997 0.014501  -0.036453 0.104997 0.013804  -0.034877 0.104997 0.013254  -0.035799 0.104997 0.013391  -0.034803 0.104997 0.014451
    -0.033292 0.104997 0.013776  -0.033941 0.104997 0.013384  -0.034557 0.104997 0.014496  -0.032912 0.104997 0.014351  -0.034370 0.104997 0.014628
    -0.032786 0.104997 0.015029  -0.032941 0.104997 0.015813  -0.034252 0.104997 0.014825  -0.034213 0.104997 0.015061  -0.034260 0.104997 0.015314
    -0.034401 0.104997 0.015581  -0.034628 0.104997 0.015846  -0.024395 0.104997 0.013521  -0.026412 0.104997 0.015491  -0.024395 0.104997 0.015491
    -0.020636 0.104997 0.013520  -0.011544 0.104997 0.013385  -0.013517 0.104997 0.013385  -0.015704 0.104997 0.013385  -0.017677 0.104997 0.013385
    -0.004144 0.104997 0.013521  -0.010155 0.104997 0.013521  -0.010155 0.104997 0.015491  -0.006161 0.104997 0.015491  -0.004144 0.104997 0.015491
    0.002729 0.104997 0.013521  -0.002867 0.104997 0.013521  -0.002867 0.104997 0.015225  0.000343 0.104997 0.015225  0.002729 0.104997 0.015116
    0.009984 0.104997 0.015170  0.010492 0.104997 0.013385  0.009085 0.104997 0.013665  0.008297 0.104997 0.014471  0.010540 0.104997 0.014904
    0.012419 0.104997 0.013990  0.011953 0.104997 0.013651  0.012998 0.104997 0.015057  0.012773 0.104997 0.014471  0.011084 0.104997 0.015162
    0.015632 0.104997 0.013476  0.014803 0.104997 0.014158  0.016364 0.104997 0.014863  0.016744 0.104997 0.014724  0.018542 0.104997 0.013964
    0.017865 0.104997 0.013447  0.016805 0.104997 0.013248  0.018955 0.104997 0.014634  0.017122 0.104997 0.014861  0.021921 0.104997 0.014648
    0.021317 0.104997 0.015123  0.014310 0.104997 0.015408  0.016106 0.104997 0.015282  0.019197 0.104997 0.015453  0.017392 0.104997 0.015271
    -0.022794 0.104997 0.013520  -0.021033 0.104997 0.018459  -0.021739 0.104997 0.015589  -0.017072 0.104997 0.020409  -0.016394 0.104997 0.021097
    -0.017494 0.104997 0.019489  -0.013067 0.104997 0.021236  -0.012275 0.104997 0.020575  -0.013517 0.104997 0.018253  -0.011720 0.104997 0.019476
    -0.011544 0.104997 0.018140  -0.013589 0.104997 0.018841  -0.013807 0.104997 0.019279  -0.014153 0.104997 0.019550  -0.014608 0.104997 0.019640
    -0.015067 0.104997 0.019549  -0.015414 0.104997 0.019273  -0.015631 0.104997 0.018835  -0.015704 0.104997 0.018253  0.002860 0.104997 0.019787
    -0.000863 0.104997 0.019787  -0.077016 0.104997 0.021502  -0.074942 0.104997 0.021502  -0.072707 0.104997 0.021502  -0.066663 0.104997 0.021502
    -0.060299 0.104997 0.021502  -0.055348 0.104997 0.021502  -0.046997 0.104997 0.021502  -0.042206 0.104997 0.021419  -0.043056 0.104997 0.021502
    -0.035401 0.104997 0.021502  -0.031969 0.104997 0.021502  -0.026412 0.104997 0.021502  -0.018232 0.104997 0.021502  -0.013701 0.104997 0.021436
    -0.014451 0.104997 0.021502  -0.015470 0.104997 0.021421  -0.006161 0.104997 0.021502  0.002860 0.104997 0.021502  0.007781 0.104997 0.021502
    0.013116 0.104997 0.021502  0.016026 0.104997 0.021422  0.016757 0.104997 0.021502  -0.003212 0.104997 0.021502  -0.008138 0.104997 0.021502
    -0.020303 0.104997 0.021502  -0.023180 0.104997 0.021502  -0.025199 0.104997 0.021502  -0.028389 0.104997 0.021502  -0.052393 0.104997 0.021502
    -0.057491 0.104997 0.021502  -0.065694 0.104997 0.021502  -0.072059 0.104997 0.021502  -0.079002 0.104997 0.021502  -0.086003 0.105498 -0.086163
    -0.006161 0.105500 0.015491  -0.080661 0.102403 -0.077455  -0.078868 0.102458 -0.077097  -0.078868 0.102458 -0.079449  -0.079764 0.102431 -0.079628
    -0.077972 0.102486 -0.079628  -0.081210 0.102387 -0.081800  -0.081032 0.102392 -0.080900  -0.080524 0.102408 -0.080137  -0.078868 0.102458 -0.081800
    -0.077075 0.102513 -0.077455  -0.075556 0.102560 -0.078475  -0.076704 0.102524 -0.080900  -0.077212 0.102509 -0.080137  -0.076526 0.102530 -0.081800
    -0.074540 0.102591 -0.080000  0.024178 0.104997 0.021502  0.028534 0.104997 0.021502  0.029266 0.104997 0.021419  0.022131 0.102315 0.016700
    0.022379 0.104997 0.016183  0.022368 0.104997 0.014076  0.022379 0.104997 0.021502  -0.084104 0.102326 0.018500  -0.084461 0.102315 0.016700
    -0.082118 0.102387 0.016700  -0.081940 0.102392 0.017600  -0.083089 0.102357 0.020025  -0.084104 0.102326 0.014900  -0.083089 0.102357 0.013375
    -0.081940 0.102392 0.015800  -0.081569 0.102403 0.021045  -0.079776 0.102458 0.021403  -0.077984 0.102513 0.021045  -0.079776 0.102458 0.019051
    -0.080673 0.102431 0.018872  -0.078880 0.102486 0.018872  0.027711 0.102486 0.018872  0.024651 0.102392 0.017600  0.025159 0.102408 0.018363
    0.026815 0.102458 0.016700  0.028471 0.102509 0.018363  0.030128 0.102560 0.020025  0.031143 0.102591 0.018500  0.028979 0.102524 0.017600
    0.031500 0.102602 0.016700  0.029157 0.102530 0.016700  0.025159 0.102408 0.015037  0.024651 0.102392 0.015800  0.025919 0.102431 0.014528
    0.027711 0.102486 0.014528  0.026815 0.102458 0.014349  0.028471 0.102509 0.015037  -0.080503 0.099969 0.012265  -0.080503 0.101772 -0.077455
    -0.080503 0.100041 -0.077744  0.022822 0.099946 0.016203  0.022795 0.102326 -0.080000  0.022439 0.102315 -0.081800  0.024298 0.102372 -0.079503
    0.023126 0.102336 -0.079503  0.027502 0.102470 -0.077173  0.027123 0.102458 -0.079503  0.026227 0.102431 -0.079628  0.025435 0.102407 -0.079503
    0.024835 0.102389 -0.079503  0.026175 0.102429 -0.079503  0.026271 0.102432 -0.079503  0.028020 0.102486 -0.079628  0.027502 0.102470 -0.079028
    0.027502 0.102470 -0.079503  0.027394 0.102466 -0.079503  0.024781 0.102387 -0.081800  0.024959 0.102392 -0.080900  0.025467 0.102408 -0.080137
    0.027123 0.102458 -0.081800  -0.080524 0.102408 -0.083463  -0.081032 0.102392 -0.082700  -0.077972 0.102486 -0.083972  -0.078868 0.102458 -0.084151
    -0.079764 0.102431 -0.083972  -0.078868 0.102458 -0.086502  -0.080661 0.102403 -0.086145  -0.076704 0.102524 -0.082700  -0.074540 0.102591 -0.083600
    -0.077075 0.102513 -0.086145  -0.077212 0.102509 -0.083463  -0.075556 0.102560 -0.085125  -0.076498 0.105498 -0.086252  -0.077950 0.105498 -0.084440
    -0.078633 0.105498 -0.084007  -0.076498 0.105498 -0.080997  -0.077950 0.105498 -0.080997  -0.077686 0.105498 -0.086252  -0.077959 0.105498 -0.085804
    -0.079460 0.105498 -0.083690  -0.078321 0.105498 -0.085434  -0.078808 0.105498 -0.085127  -0.079460 0.105498 -0.084867  -0.080400 0.105498 -0.086163
    -0.082021 0.105498 -0.086163  -0.083169 0.105498 -0.082446  -0.082319 0.105498 -0.080997  -0.084333 0.105498 -0.086163  -0.084050 0.105498 -0.080997
    -0.081432 0.102408 0.018363  -0.079776 0.102458 0.016700  -0.078120 0.102509 0.018363  -0.076464 0.102560 0.020025  0.028608 0.102513 0.012355
    0.025022 0.102403 0.012355  -0.075448 0.102591 0.018500  -0.077612 0.102524 0.017600  -0.075092 0.102602 0.016700  -0.077434 0.102530 0.016700
    -0.081432 0.102408 0.015037  -0.080673 0.102431 0.014528  -0.078880 0.102486 0.014528  -0.079776 0.102458 0.014349  -0.078120 0.102509 0.015037
    -0.081569 0.102403 0.012355  ' />
<Color color='
    0.913725 0.113725 0.176471
' />
</IndexedFaceSet>
</Shape></Scene></X3D>
