# Supplementary material for: Automated Phenotyping Indicates Pupal Size in Drosophila Is a Highly Heritable Trait with an Apparent Polygenic Basis
Source: G3 (Bethesda). 2017 Mar 2;7(4):1277–86. doi: 10.1534/g3.117.039883 (PMC5386876; doi:10.1534/g3.117.039883)
Supplement: Supplementary file 9 [file 1277FileS3.zip]

Archive with 38 entries (26 files):
- File S3/
- File S3/.DS_Store
- __MACOSX/
- __MACOSX/File S3/
- __MACOSX/File S3/._.DS_Store
- File S3/2017_01_01/
- File S3/2017_01_01/P94C.jpg
- File S3/output/
- File S3/output/.DS_Store
- __MACOSX/File S3/output/
- __MACOSX/File S3/output/._.DS_Store
- File S3/output/2017_01_01 expected results/
- File S3/output/2017_01_01 expected results/.DS_Store
- __MACOSX/File S3/output/2017_01_01 expected results/
- __MACOSX/File S3/output/2017_01_01 expected results/._.DS_Store
- File S3/output/2017_01_01 expected results/all_outlines/
- File S3/output/2017_01_01 expected results/all_outlines/P94C_outlines.jpeg
- __MACOSX/File S3/output/2017_01_01 expected results/all_outlines/
- __MACOSX/File S3/output/2017_01_01 expected results/all_outlines/._P94C_outlines.jpeg
- File S3/output/2017_01_01 expected results/crop/
- File S3/output/2017_01_01 expected results/crop/P94C_croped.jpeg
- File S3/output/2017_01_01 expected results/CSV/
- File S3/output/2017_01_01 expected results/CSV/coinSECONDARY.csv
- File S3/output/2017_01_01 expected results/CSV/Image.csv
- File S3/output/2017_01_01 expected results/CSV/pupaePRIMARYobjects.csv
- File S3/output/2017_01_01 expected results/CSV/pupaePRIMARYobjectsFILTERED.csv
- File S3/output/2017_01_01 expected results/CSV/pupaeSECONDARYobjects.csv
- File S3/output/2017_01_01 expected results/CSV/pupaeSECONDARYobjectsFILTEREDhigh.csv
- File S3/output/2017_01_01 expected results/CSV/pupaeSECONDARYobjectsFILTEREDlower.csv
- File S3/output/2017_01_01 expected results/CSV/pupaeUNTANGLEDobjects.csv
- File S3/output/2017_01_01 expected results/CSV/pupaeUNTANGLEDshrunkobjects.csv
- File S3/output/2017_01_01 expected results/CSV/SEEDTIF.csv
- File S3/output/coinseed2016.tiff
- File S3/output/Experiment.csv
- File S3/output/Model2016.xml
- File S3/publication2017.cpproj
- File S3/readme.pdf
- __MACOSX/File S3/._readme.pdf
