# Supplementary material for: Automated Phenotyping Indicates Pupal Size in Drosophila Is a Highly Heritable Trait with an Apparent Polygenic Basis
Source: G3 (Bethesda). 2017 Mar 2;7(4):1277–86. doi: 10.1534/g3.117.039883 (PMC5386876; doi:10.1534/g3.117.039883)
Supplement: Supplementary file 9 [file 1277FileS3.zip › File S3/output/2017_01_01 expected results/CSV/coinSECONDARY.csv]

ImageNumber	ObjectNumber	Metadata_FileLocation	Metadata_Frame	Metadata_QCFlag	Metadata_Series	Metadata_barcode	Metadata_barcode	Metadata_exportFolder	Metadata_exportFolder	AreaShape_Area	AreaShape_Center_X	AreaShape_Center_Y	AreaShape_Compactness	AreaShape_Eccentricity	AreaShape_EulerNumber	AreaShape_Extent	AreaShape_FormFactor	AreaShape_MajorAxisLength	AreaShape_MaxFeretDiameter	AreaShape_MaximumRadius	AreaShape_MeanRadius	AreaShape_MedianRadius	AreaShape_MinFeretDiameter	AreaShape_MinorAxisLength	AreaShape_Orientation	AreaShape_Perimeter	AreaShape_Solidity	Intensity_IntegratedIntensityEdge_cropCOIN	Intensity_IntegratedIntensity_cropCOIN	Intensity_LowerQuartileIntensity_cropCOIN	Intensity_MADIntensity_cropCOIN	Intensity_MassDisplacement_cropCOIN	Intensity_MaxIntensityEdge_cropCOIN	Intensity_MaxIntensity_cropCOIN	Intensity_MeanIntensityEdge_cropCOIN	Intensity_MeanIntensity_cropCOIN	Intensity_MedianIntensity_cropCOIN	Intensity_MinIntensityEdge_cropCOIN	Intensity_MinIntensity_cropCOIN	Intensity_StdIntensityEdge_cropCOIN	Intensity_StdIntensity_cropCOIN	Intensity_UpperQuartileIntensity_cropCOIN	Location_CenterMassIntensity_X_cropCOIN	Location_CenterMassIntensity_Y_cropCOIN	Location_Center_X	Location_Center_Y	Location_MaxIntensity_X_cropCOIN	Location_MaxIntensity_Y_cropCOIN	Number_Object_Number
1	1	nan	0	0	0	P94C	P94C	2017_01_01	2017_01_01	147959	494.0	571.0	1.0000812375530475	0.13396806427774802	1.0	0.78553263783812477	0.83147070801676504	435.01976686868136	446.22976144582736	214.80456233516085	72.280629295266792	63.513778032801667	431.9332760314652	431.09834626809862	30.157882447078766	1495.3819999999937	0.99221432403433474	1200.0941148996353	145563.33339840174	0.99215686321258545	0.0039215683937072754	0.94711238029186617	1.0	1.0	0.67572866829934419	0.9838085780412259	0.99215686321258545	0.47058820724487305	0.39607840776443481	0.13160694286867483	0.053590548374059244	0.99607843160629272	493.63233403537311	569.82403730100009	494.57702471630654	569.75635142167766	376.0	482.0	1
[truncated: 1 more columns]
