# Supplementary material for: Automated Phenotyping Indicates Pupal Size in Drosophila Is a Highly Heritable Trait with an Apparent Polygenic Basis
Source: G3 (Bethesda). 2017 Mar 2;7(4):1277–86. doi: 10.1534/g3.117.039883 (PMC5386876; doi:10.1534/g3.117.039883)
Supplement: Supplementary file 9 [file 1277FileS3.zip › File S3/output/2017_01_01 expected results/CSV/Image.csv]

Channel_camera	Count_SEEDTIF	Count_coinSECONDARY	Count_pupaePRIMARYobjects	Count_pupaePRIMARYobjectsFILTERED	Count_pupaeSECONDARYobjects	Count_pupaeSECONDARYobjectsFILTEREDhigh	Count_pupaeSECONDARYobjectsFILTEREDlower	Count_pupaeUNTANGLEDobjects	Count_pupaeUNTANGLEDshrunkobjects	Crop_AreaRetainedAfterCropping_cropCOIN	Crop_AreaRetainedAfterCropping_cropPupae	Crop_OriginalImageArea_cropCOIN	Crop_OriginalImageArea_cropPupae	ExecutionTime_01Images	ExecutionTime_02Metadata	ExecutionTime_03NamesAndTypes	ExecutionTime_04Groups	ExecutionTime_05Resize	ExecutionTime_06ImageMath	ExecutionTime_07Crop	ExecutionTime_08ConserveMemory	ExecutionTime_09IdentifySecondaryObjects	ExecutionTime_10MeasureObjectSizeShape	ExecutionTime_11MeasureObjectIntensity	ExecutionTime_12MeasureImageQuality	ExecutionTime_13FlagImage	ExecutionTime_14ConserveMemory	ExecutionTime_15Crop	ExecutionTime_16ConserveMemory	ExecutionTime_17IdentifyPrimaryObjects	ExecutionTime_18MeasureObjectSizeShape	ExecutionTime_19FilterObjects	ExecutionTime_20ConvertObjectsToImage	ExecutionTime_21UntangleWorms	ExecutionTime_22ExpandOrShrinkObjects	ExecutionTime_23IdentifySecondaryObjects	ExecutionTime_24MeasureObjectIntensity	ExecutionTime_25MeasureObjectNeighbors	ExecutionTime_26MeasureObjectSizeShape	ExecutionTime_27FilterObjects	ExecutionTime_28FilterObjects	ExecutionTime_29ImageMath	ExecutionTime_30SaveImages	ExecutionTime_31DisplayDataOnImage	ExecutionTime_32OverlayOutlines	ExecutionTime_33SaveImages	ExecutionTime_34MeasureImageQuality	FileName_camera	Frame_camera
-1	1.0	1.0	100.0	100.0	105.0	47.0	90.0	105.0	105.0	900000	5590000	12166656	12166656	0	0	9.94	0	3.48	0.63	0.53	0.06	1.51	1.72	0.28	1.3	0.01	0.06	0.97	0.05	15.4	14.38	1.36	0.14	296.14	1.95	8.06	1.27	4.46	13.14	1.51	1.53	0.37	3.72	6.2	10.67	1.82	9.2	P94C.jpg	0
[truncated: 104 more columns]
