# Supplementary material for: Automated Phenotyping Indicates Pupal Size in Drosophila Is a Highly Heritable Trait with an Apparent Polygenic Basis
Source: G3 (Bethesda). 2017 Mar 2;7(4):1277–86. doi: 10.1534/g3.117.039883 (PMC5386876; doi:10.1534/g3.117.039883)
Supplement: Supplementary file 9 [file 1277FileS3.zip › File S3/output/2017_01_01 expected results/CSV/pupaePRIMARYobjects.csv]

ImageNumber	ObjectNumber	Metadata_FileLocation	Metadata_Frame	Metadata_QCFlag	Metadata_Series	Metadata_barcode	Metadata_barcode	Metadata_exportFolder	Metadata_exportFolder	AreaShape_Area	AreaShape_Center_X	AreaShape_Center_Y	AreaShape_Compactness	AreaShape_Eccentricity	AreaShape_EulerNumber	AreaShape_Extent	AreaShape_FormFactor	AreaShape_MajorAxisLength	AreaShape_MaxFeretDiameter	AreaShape_MaximumRadius	AreaShape_MeanRadius	AreaShape_MedianRadius	AreaShape_MinFeretDiameter	AreaShape_MinorAxisLength	AreaShape_Orientation	AreaShape_Perimeter	AreaShape_Solidity	Children_pupaePRIMARYobjectsFILTERED_Count	Location_Center_X	Location_Center_Y	Number_Object_Number
1	1	nan	0	0	0	P94C	P94C	2017_01_01	2017_01_01	9460	1026.0	102.0	1.0827397922394684	0.53770646080179829	1.0	0.83377401727481049	0.49105306456069114	123.26579484865869	149.20120642943877	45.177427992306072	15.013130699270436	13.0	92.0	103.92935022050962	19.592248466601443	492.02399999999875	0.90795661771763114	1	1025.90866807611	100.57843551797041	1
1	2	nan	0	0	0	P94C	P94C	2017_01_01	2017_01_01	9297	1299.0	102.0	1.0982114611694667	0.55417403158443601	1.0	0.81731868131868135	0.55790683521424145	123.72115117618955	142.27438279606065	43.965895873961216	14.820407633450383	13.0	89.832385802999184	102.98558899693478	11.86851462965468	457.60999999999882	0.90530210818442947	1	1301.1654297085081	99.924706894697209	2
1	3	nan	0	0	0	P94C	P94C	2017_01_01	2017_01_01	19334	267.0	102.0	1.4649881098570321	0.90628292192997395	1.0	0.84295430763864665	0.47070166435667565	246.87093857295557	256.67294364618954	46.010868281309364	19.126844215599764	17.262676501632068	92.742618614201859	104.34532991923072	-4.1457876128786442	718.44399999999837	0.93699718910536023	1	276.54960173787111	102.00941346850108	3
1	4	nan	0	0	0	P94C	P94C	2017_01_01	2017_01_01	10829	441.0	102.0	1.117695689243968	0.66122364813324463	1.0	0.82582170365286356	0.48503275480944591	140.19071813478223	159.20113064925135	45.541190146942803	15.713376415792768	13.892443989449804	92.0	105.1695114210403	-7.2405302929894022	529.67999999999881	0.91203099338863869	1	441.97331240188385	104.41139532736172	4
1	5	nan	0	0	0	P94C	P94C	2017_01_01	2017_01_01	18670	639.0	102.0	1.3770256322401542	0.89104925662836654	1.0	0.90565122483628424	0.51435800946999055	232.52026507726723	219.5449840010015	47.0	19.647214883891603	18.0	94.0	105.54248826411397	0.94872629829920163	675.37399999999855	0.9501272264631041	1	602.57921799678627	101.8614890198179	5
1	6	nan	0	0	0	P94C	P94C	2017_01_01	2017_01_01	15537	1146.0	102.0	1.2783491882377582	0.85501644032748203	1.0	0.8430276722734672	0.52484181937568786	199.25876288590504	202.20039564748632	46.0	18.477274896047746	17.0	94.0	103.33577247623724	3.1339820581484275	609.92199999999866	0.93616123881541291	1	1163.6085473386111	103.32844178412822	6
1	7	nan	0	0	0	P94C	P94C	2017_01_01	2017_01_01	5875	1388.0	102.0	1.0768523688532883	0.58501757154506362	1.0	0.72530864197530864	0.4960595494010071	98.438048639452063	108.81176406988355	31.575306807693888	11.526512248591915	10.0	84.476746828443751	79.835286930763516	-81.518153112299032	385.78199999999907	0.84459459459459463	1	1386.3790638297871	104.07251063829787	7
1	8	nan	0	0	0	P94C	P94C	2017_01_01	2017_01_01	10480	1486.0	103.0	1.1296345346250722	0.69932383128338305	1.0	0.82852399399161991	0.51635348429607197	141.00687319970845	152.8201557386983	43.931765272977593	15.540491802781188	14.0	89.203577714799238	100.79241710726805	-5.6211795052848323	505.02399999999892	0.9062999956760498	1	1479.4193702290077	101.12643129770993	8
1	9	nan	0	0	0	P94C	P94C	2017_01_01	2017_01_01	67853	1649.0	102.0	22.893786566898683	0.9988117769485505	1.0	0.31766683208644275	0.062908454866132377	1981.6774405984677	1606.7513808925139	43.416586692184822	11.459376034706818	10.04987562112089	122.42744796561264	96.575708281039184	-2.0939859735926984	3681.5860000000257	0.50499013880102706	1	1025.9577026807951	151.30119523086674	9
1	10	nan	0	0	0	P94C	P94C	2017_01_01	2017_01_01	17961	1884.0	116.0	4.1212231961724433	0.95796102894281288	1.0	0.32769567597153804	0.15442665371161257	416.39273298052899	395.94191493197587	31.575306807693888	9.9561265617658794	9.0553851381374173	139.01865804679005	119.46239079740982	-16.54854164466213	1208.951999999997	0.5112433109415917	1	1798.81560046768	133.88597516842046	10
1	11	nan	0	0	0	P94C	P94C	2017_01_01	2017_01_01	19326	1991.0	120.0	1.1971864659193321	0.70076399045999793	1.0	0.60545112781954891	0.30946103035953393	197.21409051772514	246.02845363900494	61.008196170678573	18.890612482136461	15.811388300841896	147.68187817252459	140.69118723109904	-30.889087781398619	885.8759999999977	0.78604112012689886	1	1980.4636758770569	119.0174893925282	11
1	12	nan	0	0	0	P94C	P94C	2017_01_01	2017_01_01	11448	2091.0	146.0	1.3075682664217159	0.7623980733200626	1.0	0.60906575867205792	0.31981087862716551	163.61382423787762	164.7573974060042	37.0	13.457764006391363	12.083045973594572	121.33952365161156	105.87586692940572	81.874943678094297	670.69199999999819	0.76685534380547271	1	2097.8004018169113	123.24257512229211	12
1	13	nan	0	0	0	P94C	P94C	2017_01_01	2017_01_01	24625	2179.0	98.0	3.7144639888331801	0.91295093254583881	1.0	0.23158162017792991	0.063626862433151007	445.84578397019976	672.16738986654207	51.923019942988681	13.110542410047357	9.0	153.33100942279515	181.93599945848774	10.881611167322104	2205.3259999999982	0.39351518928679868	1	2180.7170761421321	96.080690355329949	13
1	14	nan	0	0	0	P94C	P94C	2017_01_01	2017_01_01	8444	2363.0	156.0	1.4894050076268519	0.84290462971835101	1.0	0.55461412151067324	0.31788435925094843	157.31268451589256	153.95129099815955	28.160255680657446	10.579111875312101	10.0	100.3974406877699	84.644133979061252	-72.942839640533791	577.75599999999872	0.78735605389528651	1	2371.9753671245853	128.78765987683562	14
1	15	nan	0	0	0	P94C	P94C	2017_01_01	2017_01_01	25033	800.0	102.0	1.7339421165301141	0.94036642963171657	1.0	0.89627640529896169	0.41918737385795229	314.07883109533657	302.76888875840598	46.270941205037097	20.062756571028331	18.681541692269406	93.947403138313959	106.83804887504608	1.0950446296985124	866.27799999999809	0.9418692151403415	1	838.18847121799229	102.68937003155834	15
1	16	nan	0	0	0	P94C	P94C	2017_01_01	2017_01_01	11960	1806.0	101.0	1.1525519087124552	0.73093987703443164	1.0	0.72784810126582278	0.31152398792488739	154.47526492924865	177.17787672280082	44.0	15.933091790815393	14.0	103.0	105.4203875615125	-6.4577252054500764	694.58399999999858	0.85756282938371642	1	1784.980016722408	100.214381270903	16
1	17	nan	0	0	0	P94C	P94C	2017_01_01	2017_01_01	10373	2291.0	104.0	1.170351380038346	0.68985181717370003	1.0	0.70425690814040331	0.3783040570659611	142.17207040047364	162.40997506310995	42.579337712087536	14.636495044581618	12.649110640673518	101.46525726642153	102.92555558146765	-15.953203276799274	586.99799999999846	0.84439741137205426	1	2295.8633953533213	97.076159259616318	17
1	18	nan	0	0	0	P94C	P94C	2017_01_01	2017_01_01	1105	2580.0	364.0	3.3833608045393215	0.9872842927676353	1.0	0.7589285714285714	0.27783307149708575	96.228557855650635	90.199778270237445	7.6157731058639087	3.4097451408353576	3.0	14.995071463642219	15.296928518196642	-88.924086959461334	223.5599999999998	0.87733227471218755	1	2579.3484162895929	387.18552036199094	18
1	19	nan	0	0	0	P94C	P94C	2017_01_01	2017_01_01	1245	1756.0	420.0	1.711746725763946	0.94293561537024095	1.0	0.65595363540569018	0.48541683023356064	69.833636353238802	73.545904032787575	12.0	4.9115779188313073	4.4721359549995796	23.720365463139856	23.252862891847347	-9.2575861405443334	179.52799999999991	0.91175393628707413	1	1757.0811244979921	418.84497991967874	19
1	20	nan	0	0	0	P94C	P94C	2017_01_01	2017_01_01	835	2578.0	464.0	4.3441471607626942	0.99046412715635923	1.0	0.59219858156028371	0.20311919578866666	95.078013845313905	93.343451832466528	7.0	2.722052667603529	2.2360679774997898	13.162936204297793	13.098980752915319	-86.59573802078981	227.2859999999998	0.7681692732290708	1	2576.7137724550898	470.12215568862274	20
1	21	nan	0	0	0	P94C	P94C	2017_01_01	2017_01_01	1365	1057.0	609.0	1.6853492475872143	0.94286895450818364	1.0	0.69999999999999996	0.49429029150588877	72.547158960131739	74.027022093286988	12.0	5.1909565459550118	5.0	23.7098989030677	24.17008900862443	-85.743163426659962	186.2859999999998	0.92354533152909346	1	1056.9150183150184	607.59926739926743	21
1	22	nan	0	0	0	P94C	P94C	2017_01_01	2017_01_01	972	2572.0	664.0	4.6600353728048427	0.99229020480836494	1.0	0.68067226890756305	0.16621674245467954	106.42162034411336	101.40019723846694	6.7082039324993694	2.7135832622380862	2.2360679774997898	12.705008313872607	13.189477386046372	-88.620426960240465	271.0819999999996	0.78072289156626506	1	2571.9866255144034	646.12037037037032	22
1	23	nan	0	0	0	P94C	P94C	2017_01_01	2017_01_01	1579	2091.0	769.0	1.5276170230626704	0.92529544484632509	1.0	0.57711988304093564	0.52732466331519434	73.211751779359702	76.687678280151374	13.928388277184119	5.8005938587136079	5.3851648071345037	27.973079034760037	27.765342317436367	-71.471201009209537	193.97999999999971	0.92420251682762633	1	2089.197593413553	772.32045598480056	23
1	24	nan	0	0	0	P94C	P94C	2017_01_01	2017_01_01	981	2569.0	756.0	5.0005973571017375	0.99389403484467898	1.0	0.65487316421895858	0.18375497272424685	110.91972555073558	106.30145812734649	6.0	2.6968826251451548	2.2360679774997898	11.897620713762084	12.238747762311052	-88.295523200199	259.01199999999972	0.81920668058455115	1	2568.5932721712538	759.6687054026504	24
1	25	nan	0	0	0	P94C	P94C	2017_01_01	2017_01_01	1399	297.0	850.0	1.6984053645184796	0.94377960020320761	1.0	0.71743589743589742	0.51247251355114432	73.784136784855193	74.168726563154635	12.041594578792296	5.2456779885996889	5.0	24.508985195840918	24.391217312231436	85.893551646511895	185.21599999999984	0.92100065832784728	1	297.31308077197997	842.43245175125094	25
1	26	nan	0	0	0	P94C	P94C	2017_01_01	2017_01_01	1491	1248.0	859.0	1.6449147013151668	0.93979740310392357	1.0	0.61892901618929019	0.57075249779432602	74.709076641330881	74.0	12.649110640673518	5.5000792610374667	5.0	24.995444424792343	25.530491065119076	-73.658861384603156	181.1839999999998	0.95241137016927502	1	1245.7894030851778	865.84574111334678	26
1	27	nan	0	0	0	P94C	P94C	2017_01_01	2017_01_01	1274	666.0	881.0	1.6749824097248125	0.94225042885157462	1.0	0.71774647887323939	0.52188984382270542	69.838977193589486	71.196910045310247	12.0	5.0751511472925914	5.0	23.162342663190586	23.389711506102973	84.131130681111259	175.1459999999999	0.93607641440117562	1	665.17111459968601	876.04238618524334	27
1	28	nan	0	0	0	P94C	P94C	2017_01_01	2017_01_01	1532	538.0	894.0	1.6372243930017012	0.93800331381230295	1.0	0.42697881828316608	0.48437739322594792	75.437323929761661	77.414468931847622	13.0	5.5045727600914738	5.0	26.051575072505486	26.148559542621999	-55.194952346859559	199.36199999999974	0.91901619676064783	1	537.07114882506528	896.45822454308097	28
1	29	nan	0	0	0	P94C	P94C	2017_01_01	2017_01_01	1470	1594.0	889.0	1.7019233580048956	0.94406454546372054	1.0	0.39548022598870058	0.48777964496577864	75.726895297240944	77.201036262475128	12.041594578792296	5.339672338763509	5.0	24.041630560342615	24.971755693804408	46.760773475915698	194.60399999999979	0.92832333438585413	1	1601.0884353741496	896.84013605442181	29
1	30	nan	0	0	0	P94C	P94C	2017_01_01	2017_01_01	1379	1712.0	926.0	1.6878988909999129	0.9412256826319878	1.0	0.55717171717171721	0.4811926831750109	72.871481692161808	74.431176263713581	12.041594578792296	5.2075745061419134	5.0	24.014567347445841	24.614408915476005	-78.08853972919924	189.76999999999978	0.88996450467892874	1	1711.6678752719363	925.3901377810007	30
1	31	nan	0	0	0	P94C	P94C	2017_01_01	2017_01_01	1430	1175.0	929.0	1.6788640105248893	0.94256040265188357	1.0	0.76266666666666671	0.53432325130944991	74.089573624371226	74.672618810377884	12.165525060596439	5.3506724629806026	5.0	24.0	24.748566855579838	87.770626497222153	183.38799999999975	0.92947676308092297	1	1174.8006993006993	929.87902097902099	31
1	32	nan	0	0	0	P94C	P94C	2017_01_01	2017_01_01	1401	554.0	951.0	1.6404611317130107	0.93854616947853153	1.0	0.64861111111111114	0.51148049114361327	72.248913473524027	73.375745311376562	12.165525060596439	5.2849520679125153	5.0	25.153045057719662	24.936980971618873	-77.94544682617564	185.52799999999988	0.91898983273204327	1	553.78800856531052	951.62384011420409	32
1	33	nan	0	0	0	P94C	P94C	2017_01_01	2017_01_01	973	2565.0	907.0	7.5398455569292837	0.99576938427370998	1.0	0.53053435114503822	0.076994852891996313	135.8700325157069	130.31116606031887	5.3851648071345037	1.9964890980708363	2.0	11.937612716161285	12.48477290719021	-87.976726039395231	398.50199999999938	0.65610249494268369	1	2564.322713257965	934.15827338129498	33
1	34	nan	0	0	0	P94C	P94C	2017_01_01	2017_01_01	1532	1302.0	974.0	1.6463003526699231	0.93761575986138024	1.0	0.61084529505582141	0.53927664590174984	75.621331640445248	76.118328935940255	13.0	5.520490096124532	5.0	25.346976757973145	26.291513933477802	76.106642285186737	188.94199999999981	0.93901317805700246	1	1301.9033942558747	976.86031331592687	34
1	35	nan	0	0	0	P94C	P94C	2017_01_01	2017_01_01	3034	1651.0	989.0	1.2778987695209529	0.81971770369433006	1.0	0.56478034251675358	0.35642262481914383	86.118678369758882	100.26464980241042	16.643316977093239	6.3894224111326121	5.8309518948453007	49.806346293896532	49.326000951940166	33.392043185076268	327.06199999999899	0.81933567377801775	1	1658.1025049439684	984.17369808833223	35
1	36	nan	0	0	0	P94C	P94C	2017_01_01	2017_01_01	2806	1008.0	1000.0	1.7019111758362515	0.89064160129023429	1.0	0.41216216216216217	0.31669206147303086	100.24935509883676	105.30906893520614	14.866068747318506	5.6970150394269741	5.3851648071345037	54.540772733900269	45.58398233526664	-44.625768391416585	333.67999999999898	0.7414453692693882	1	998.69779044903783	1013.4187455452602	36
1	37	nan	0	0	0	P94C	P94C	2017_01_01	2017_01_01	1322	1371.0	1018.0	1.6745435473735928	0.94197670901644126	1.0	0.54763877381938686	0.49787047424450098	71.114580183278491	71.589105316381762	12.041594578792296	5.1064293128247895	5.0	23.351295871277134	23.871616993617334	16.854430320121875	182.66799999999989	0.92771929824561405	1	1371.8925869894099	1017.9878971255673	37
1	38	nan	0	0	0	P94C	P94C	2017_01_01	2017_01_01	1301	1060.0	1029.0	1.6441436984221625	0.93849305549515172	1.0	0.41819350691096113	0.52810282591092272	69.701736537900601	71.021123618258812	12.041594578792296	5.1168971841865494	5.0	23.174675267854173	24.067877892051769	38.846427214285505	175.94799999999987	0.93061516452074389	1	1063.7317448116833	1031.8132205995389	38
1	39	nan	0	0	0	P94C	P94C	2017_01_01	2017_01_01	1808	2336.0	1052.0	1.6469601929975348	0.93818618374829499	1.0	0.43926141885325559	0.46744758948956661	82.196988399262281	86.977008456258133	13.928388277184119	5.9064338477199421	5.3851648071345037	28.386881979061219	28.45092762762992	-25.248799338712903	220.46399999999971	0.88238164958516352	1	2336.8058628318586	1052.3844026548672	39
1	40	nan	0	0	0	P94C	P94C	2017_01_01	2017_01_01	1404	839.0	1067.0	1.6423807757378317	0.93815088076225528	1.0	0.40437788018433179	0.50037638457132716	72.344422455280451	75.006666370396701	12.727922061357855	5.2954321629693482	5.0	25.002090173906122	25.047570350473862	49.946748859198642	187.77599999999975	0.92065573770491804	1	839.38390313390312	1067.5263532763533	40
1	41	nan	0	0	0	P94C	P94C	2017_01_01	2017_01_01	892	2561.0	1068.0	5.1608630878332056	0.99368012480341339	1.0	0.69308469308469312	0.17683440220099006	107.43098213271203	98.183501669068619	6.0	2.5281299879236165	2.2360679774997898	11.65830237362522	12.059006708395151	-88.389761721380339	251.76999999999967	0.79500891265597151	1	2561.4204035874441	1043.1782511210763	41
1	42	nan	0	0	0	P94C	P94C	2017_01_01	2017_01_01	2857	1666.0	1069.0	1.802942813724848	0.91045670377236321	1.0	0.39532309395323095	0.31357507558585118	105.68402499728981	108.68762579061151	15.0	5.7499177954281775	5.3851648071345037	50.0	43.711376580430567	-39.449670412861678	338.36799999999903	0.74800366540123031	1	1657.7749387469373	1082.8788939446972	42
1	43	nan	0	0	0	P94C	P94C	2017_01_01	2017_01_01	1682	448.0	1101.0	1.624106670435693	0.93743597753002483	1.0	0.65703124999999996	0.53091886436791424	78.684619086074704	79.511005527536881	13.601470508735444	5.8359587953431831	5.3851648071345037	26.758281297152255	27.394656454212598	-78.562213085859142	199.52799999999974	0.93237250554323714	1	450.03091557669438	1090.423305588585	43
1	44	nan	0	0	0	P94C	P94C	2017_01_01	2017_01_01	1571	1092.0	1087.0	1.6251504979808264	0.9373928492670045	1.0	0.54435204435204432	0.53411562160606219	76.069490982703186	77.388629655783419	13.0	5.6266303215297944	5.0990195135927845	25.93067681338071	26.493011385001047	-70.200469656989142	192.25399999999985	0.93623361144219319	1	1091.4786760025461	1088.2978994271166	44
1	45	nan	0	0	0	P94C	P94C	2017_01_01	2017_01_01	2856	802.0	1094.0	1.177306752756822	0.72950037099535281	1.0	0.74375000000000002	0.36333012971887713	76.293924751754744	86.815897161752588	18.384776310850235	6.5563067225524927	6.0	46.567740501827494	52.18355034793192	78.636278852870802	314.29199999999946	0.84136102518780376	1	797.37079831932772	1094.2797619047619	45
1	46	nan	0	0	0	P94C	P94C	2017_01_01	2017_01_01	1610	945.0	1113.0	1.6234364073201903	0.93682096840744955	1.0	0.71175950486295314	0.51457849954369528	76.929260400703811	78.847954951285828	13.341664064126334	5.7328000940324353	5.0990195135927845	26.445793616376879	26.910562679719327	8.5607534192297479	198.28599999999983	0.91842555618938959	1	944.30869565217392	1112.4267080745342	46
1	47	nan	0	0	0	P94C	P94C	2017_01_01	2017_01_01	1330	417.0	1130.0	1.6405411800972451	0.93874863279702736	1.0	0.76967592592592593	0.50337134293374985	70.410968590457372	71.344235926947874	12.0	5.1678705704383754	5.0	23.0	24.263808207808108	88.339604779307876	182.21599999999984	0.92393192080583531	1	416.28571428571428	1129.2127819548873	47
1	48	nan	0	0	0	P94C	P94C	2017_01_01	2017_01_01	4383	1128.0	1124.0	1.5254140757902264	0.76754552847915281	1.0	0.41882465360726229	0.22159523070878526	109.68725806937867	116.41735265844177	16.0	5.9232318709790519	5.3851648071345037	80.574132880043663	70.308921671554202	1.3724037005220762	498.55199999999843	0.68366869443144596	1	1148.4830025096965	1136.6794433036732	48
1	49	nan	0	0	0	P94C	P94C	2017_01_01	2017_01_01	1172	370.0	1137.0	1.6789830729521333	0.94121886849324288	1.0	0.3962136578769439	0.48063262326662015	67.01102320948948	68.622153857191051	11.313708498984761	4.8181004770327158	4.2426406871192848	21.727331246080894	22.636145260036781	-40.760275274020799	175.0499999999999	0.91634089132134477	1	368.41894197952217	1138.7431740614334	49
1	50	nan	0	0	0	P94C	P94C	2017_01_01	2017_01_01	1390	490.0	1148.0	1.6506199020932297	0.93947875955462679	1.0	0.62612612612612617	0.49578812339710776	72.243726541534969	73.552702193733168	12.369316876852981	5.3045761287769437	5.0	24.318400757134821	24.751217373287105	77.387176270710498	187.69999999999979	0.91117666338905268	1	489.64316546762592	1146.0	50
1	51	nan	0	0	0	P94C	P94C	2017_01_01	2017_01_01	1466	725.0	1164.0	1.5881870443296455	0.93258317828699488	1.0	0.5503003003003003	0.48734347039992254	72.35908444704225	74.148499647666512	13.0	5.48368907420023	5.0	25.614449047363873	26.118383705802906	73.380222073535535	194.42599999999982	0.90243151738996585	1	723.58935879945432	1160.9160982264666	51
1	52	nan	0	0	0	P94C	P94C	2017_01_01	2017_01_01	1561	1428.0	1154.0	1.5928932972548733	0.93378958905340326	1.0	0.41296296296296298	0.53258680259838476	74.847963132061011	76.485292703891773	13.45362404707371	5.6818823189588503	5.0990195135927845	26.152040141064006	26.782291758607016	42.545283567672811	191.91599999999974	0.92833779363663393	1	1430.7725816784114	1156.4029468289557	52
1	53	nan	0	0	0	P94C	P94C	2017_01_01	2017_01_01	1543	1839.0	1161.0	1.5773404691356563	0.93250983799951825	1.0	0.44646990740740738	0.54991507221763358	73.974096149986337	73.552702193733168	13.038404810405298	5.6728421268439995	5.0990195135927845	25.873211569557363	26.715343308438701	51.620979511950154	187.77599999999978	0.9469162319729979	1	1835.253402462735	1156.2261827608554	53
1	54	nan	0	0	0	P94C	P94C	2017_01_01	2017_01_01	4796	2042.0	1169.0	1.3547797392667853	0.6782773262648264	1.0	0.47816550348953141	0.1928937936142183	103.5033239187905	117.88553770501282	15.0	6.0007891473929655	5.6568542494923806	81.757995792903642	76.054864212939336	79.274578874998042	558.96599999999853	0.69785376500545659	1	2021.0721434528773	1162.3254795663051	54
1	55	nan	0	0	0	P94C	P94C	2017_01_01	2017_01_01	1362	1695.0	1202.0	1.6591549764707434	0.9398453148192577	1.0	0.400352733686067	0.47351240422564839	71.719965381620355	73.552702193733168	12.041594578792296	5.2151067486613663	5.0	23.686822787585754	24.499563711378457	38.667057363167487	190.11999999999986	0.91286863270777507	1	1695.9530102790015	1203.0051395007342	55
1	56	nan	0	0	0	P94C	P94C	2017_01_01	2017_01_01	1594	2157.0	1207.0	1.6397945852661922	0.93819524917099351	1.0	0.48523592085235923	0.51104076108815655	77.019009805882845	77.388629655783419	13.152946437965905	5.6068499628957529	5.0	26.297465676960734	26.656776033202814	-64.818115545528471	197.97999999999973	0.92005772005771991	1	2157.6355081555835	1205.9623588456714	56
1	57	nan	0	0	0	P94C	P94C	2017_01_01	2017_01_01	1546	2556.0	1193.0	9.3967422306029178	0.99754541627227333	1.0	0.52567154029241758	0.066211549584212021	191.48894065040682	172.5688268488837	6.0827625302982193	2.3857165984736981	2.0	13.799273836690046	13.408523364124823	-88.097448091133899	541.67999999999881	0.66969893870478669	1	2556.7063389391978	1171.4495472186288	57
1	58	nan	0	0	0	P94C	P94C	2017_01_01	2017_01_01	1363	430.0	1207.0	1.6165603530634312	0.93603402077932141	1.0	0.41303030303030303	0.51738180023807834	70.595661975348222	73.006848993775918	12.206555615733702	5.2781035812035055	5.0	24.498416556853293	24.843285688043039	41.698741006734281	181.94799999999981	0.92500848320325768	1	429.45781364636832	1206.7160674981658	58
1	59	nan	0	0	0	P94C	P94C	2017_01_01	2017_01_01	1600	381.0	1229.0	1.8246278706794583	0.93522442246216908	1.0	0.51085568326947639	0.35792264536358182	81.18897463493208	86.05230967266364	12.369316876852981	5.1627442227484952	5.0	32.464208838216429	28.745401008121846	0.91306568608962035	237.01199999999977	0.7409122482056032	1	382.25875000000002	1231.5887499999999	59
1	60	nan	0	0	0	P94C	P94C	2017_01_01	2017_01_01	1370	1738.0	1230.0	1.6328548139640737	0.93776716962702089	1.0	0.43797953964194375	0.49828113991529499	71.234421127405525	74.686009399351363	12.206555615733702	5.2497568166828099	5.0	24.257790800231007	24.73719615974462	-59.028272234071075	185.87799999999973	0.92473844076949063	1	1737.5452554744525	1230.8656934306568	60
1	61	nan	0	0	0	P94C	P94C	2017_01_01	2017_01_01	1604	2196.0	1230.0	1.5673475378393547	0.93001404055376735	1.0	0.42000523697302961	0.50801807527908505	75.027184592586153	77.794601355106892	13.892443989449804	5.7727039094517929	5.2420921603636437	27.451916004310014	27.574290357043637	-50.85403727938747	199.18999999999971	0.92104507608383579	1	2194.3372817955114	1231.6533665835411	61
1	62	nan	0	0	0	P94C	P94C	2017_01_01	2017_01_01	3012	1282.0	1265.0	1.2126236868276161	0.79131164805910137	1.0	0.64194373401534521	0.37054454093350986	82.18580705630059	92.395887354362259	19.924858845171276	6.9318158767694458	6.0827625302982193	47.460104703440535	50.249472131873191	-1.4879266223129106	319.60399999999947	0.8504870817450233	1	1283.3466135458168	1260.5932934926959	62
1	63	nan	0	0	0	P94C	P94C	2017_01_01	2017_01_01	1739	2237.0	1260.0	1.5675435000299978	0.92979740101594621	1.0	0.49096555618294746	0.48916528269691728	78.107046437913681	80.993826925266347	14.317821063276353	5.9577003580854875	5.3851648071345037	28.174456516497351	28.748995138753578	63.86731593631972	211.36199999999965	0.91094814038763749	1	2237.7860839562968	1261.6187464059803	63
1	64	nan	0	0	0	P94C	P94C	2017_01_01	2017_01_01	3960	1163.0	1264.0	1.4367305720040457	0.66416175217025264	1.0	0.48363458720078162	0.24874916241549827	96.27007353779328	102.55242561733974	17.804493814764857	6.002807134817159	5.3851648071345037	83.82094093837749	71.970438607671852	88.649868675084406	447.27199999999885	0.67266859181246808	1	1165.8116161616163	1255.055808080808	64
1	65	nan	0	0	0	P94C	P94C	2017_01_01	2017_01_01	1061	2553.0	1364.0	6.668052883938322	0.99505071102189258	1.0	0.54410256410256408	0.09840928759161105	133.33478160079733	129.1394595001853	6.0	2.332798609722325	2.0	12.162363466657345	13.24926631137806	-89.035862112161624	368.08199999999954	0.6851792056829189	1	2552.8124410933083	1326.0933081998114	65
1	66	nan	0	0	0	P94C	P94C	2017_01_01	2017_01_01	1411	369.0	1291.0	1.5359943584675633	0.92759582647397176	1.0	0.71588026382546932	0.59048643329011585	69.532400413854077	72.249567472753768	13.0	5.5581357806959488	5.0	26.0	25.976283257589753	85.200356803935222	173.2859999999998	0.94539363484087091	1	369.88447909284196	1298.5116938341603	66
1	67	nan	0	0	0	P94C	P94C	2017_01_01	2017_01_01	1345	1040.0	1324.0	1.6929720986213188	0.94367055975189729	1.0	0.76769406392694062	0.52081430169562726	72.226030129848837	72.249567472753768	12.0	5.1814104196787492	5.0	23.0	23.898618184895238	-2.1494724827322127	180.14599999999993	0.92535259717922258	1	1047.6557620817844	1323.8148698884759	67
1	68	nan	0	0	0	P94C	P94C	2017_01_01	2017_01_01	4514	1306.0	1311.0	1.2157203691048992	0.64524850477532469	1.0	0.4917211328976035	0.23338370651245249	93.808144538068817	107.16809226630845	16.031219541881399	6.2068471281235187	5.8309518948453007	78.521246850114082	71.666866421762421	-28.410866842676981	493.00399999999831	0.77968736505743164	1	1297.3976517501108	1329.9805050952591	68
1	69	nan	0	0	0	P94C	P94C	2017_01_01	2017_01_01	1085	1399.0	1331.0	1.6309865312503171	0.93605971544850519	1.0	0.65757575757575759	0.54467670449452876	63.279764756355036	67.186308128963304	11.180339887498949	4.7756405768049959	4.2426406871192848	21.909976239684273	22.26442648786001	80.575472208458379	158.21599999999989	0.93858131487889251	1	1399.0221198156682	1328.9327188940092	69
1	70	nan	0	0	0	P94C	P94C	2017_01_01	2017_01_01	1153	594.0	1333.0	1.6934105170403786	0.9414112052957333	1.0	0.66840579710144932	0.45162721634952707	66.761849246295981	68.007352543677214	11.045361017187261	4.7620853718695839	4.1231056256176606	21.896234532567519	22.516164121424282	-83.772747312862208	179.11399999999981	0.87814166031987795	1	593.73373807458802	1333.544666088465	70
1	71	nan	0	0	0	P94C	P94C	2017_01_01	2017_01_01	1570	2211.0	1340.0	1.6654689913617928	0.9394971983640128	1.0	0.39132602193419741	0.47287119670090882	77.117087117436938	78.568441501661468	13.038404810405298	5.5131712901006198	5.0	25.735412866512089	26.41696604628963	40.111274503457416	204.25999999999974	0.90882778581765555	1	2212.3777070063693	1340.7146496815287	71
1	72	nan	0	0	0	P94C	P94C	2017_01_01	2017_01_01	1382	420.0	1351.0	1.6877005382699124	0.94252579802255676	1.0	0.53359073359073361	0.48014228213242699	73.026425107713422	74.732857566133518	12.083045973594572	5.2003350861405861	5.0	23.717082451262844	24.400566734843583	73.427479333224966	190.18399999999977	0.91221122112211217	1	419.97973950795949	1351.5390738060782	72
1	73	nan	0	0	0	P94C	P94C	2017_01_01	2017_01_01	1253	1527.0	1355.0	1.7338856016022952	0.94563024797878015	1.0	0.56137992831541217	0.45373313938232873	70.669785896044516	71.867934435323804	11.401754250991379	4.9118448814497997	4.4721359549995796	22.553355540891165	22.984899353150983	76.51475561593756	186.2859999999998	0.88488700564971756	1	1527.094173982442	1356.9265762170789	73
1	74	nan	0	0	0	P94C	P94C	2017_01_01	2017_01_01	1598	675.0	1346.0	1.5294389996274367	0.92553840795925701	1.0	0.48248792270531399	0.4930714791111333	73.708526887815168	77.103826104804938	13.892443989449804	5.831629099964335	5.3851648071345037	27.280029325497434	27.910009432048639	-28.662523115416814	201.80799999999979	0.91184022824536393	1	670.95619524405504	1348.1720901126407	74
1	75	nan	0	0	0	P94C	P94C	2017_01_01	2017_01_01	1425	616.0	1384.0	1.6499664634037265	0.93411154728774459	1.0	0.65517241379310343	0.40573926840968216	72.805561708810259	74.732857566133518	12.165525060596439	5.1424154714814572	5.0	27.446631872336486	25.990220871606834	-3.8372058566431111	210.08199999999979	0.82251082251082253	1	622.19368421052627	1383.8371929824561	75
1	76	nan	0	0	0	P94C	P94C	2017_01_01	2017_01_01	2593	1357.0	1391.0	2.075599511664878	0.8317888742868248	1.0	0.35618131868131869	0.27704851829287819	102.21416639437743	95.015788161757627	13.0	5.2417861469384102	5.0	68.949604199689361	56.738278955613218	-80.341586078342786	342.94799999999924	0.60218300046446815	1	1363.7851908985731	1370.0740455071345	76
1	77	nan	0	0	0	P94C	P94C	2017_01_01	2017_01_01	2607	494.0	1380.0	2.3842678798388972	0.9385946225078452	1.0	0.32328869047619047	0.24600889053213218	118.7478972266388	113.99122773266372	12.727922061357855	5.1596772741119796	5.0	51.969366884152272	40.970629100758153	49.217529957068258	364.92199999999923	0.66041798606713109	1	508.30341388569235	1400.1035673187571	77
1	78	nan	0	0	0	P94C	P94C	2017_01_01	2017_01_01	1313	1772.0	1382.0	1.6460496883746196	0.93805118925231556	1.0	0.39453125	0.47036623168855279	70.036556497015653	72.560319734686942	12.041594578792296	5.1289266416001427	5.0	23.852108437684851	24.267436032159758	54.418837456898558	187.29199999999983	0.90054869684499295	1	1773.7220106626048	1385.0175171363289	78
1	79	nan	0	0	0	P94C	P94C	2017_01_01	2017_01_01	1183	2548.0	1492.0	6.508422717652441	0.99542366214342848	1.0	0.59150000000000003	0.13300240684327486	139.14295643987731	124.32618388738553	7.0	2.710533989942963	2.2360679774997898	13.689776532716364	13.296514928487209	-88.78929742279503	334.32399999999961	0.69979296066252583	1	2548.8410819949281	1457.2814877430262	79
1	80	nan	0	0	0	P94C	P94C	2017_01_01	2017_01_01	1677	147.0	1423.0	1.6396864862354561	0.93783795303030038	1.0	0.73941798941798942	0.46656334506714847	78.969646827460579	81.584312217484552	13.928388277184119	5.7774202086755881	5.0990195135927845	26.437093060750126	27.408267105418069	86.777744336217964	212.52799999999974	0.90185533745630542	1	147.75014907573046	1427.3041144901611	80
1	81	nan	0	0	0	P94C	P94C	2017_01_01	2017_01_01	1617	1360.0	1440.0	1.6357383652161392	0.93765413266794195	1.0	0.41847826086956524	0.47334991461185927	77.440978893553762	78.517513969814402	13.45362404707371	5.638048768516648	5.0	26.453995541811505	26.91614127002434	-36.473659021318568	207.18999999999969	0.91536937446928957	1	1362.2288188002474	1438.5139146567717	81
1	82	nan	0	0	0	P94C	P94C	2017_01_01	2017_01_01	1028	245.0	1462.0	1.5773935403705248	0.92799403472351305	1.0	0.45892857142857141	0.51045903364081657	60.179363857853247	61.26989472816156	11.180339887498949	4.6296300418118834	4.1231056256176606	22.101201553358059	22.42253310440729	58.828398563359904	159.08199999999991	0.89042875703767888	1	244.14688715953307	1462.0145914396887	82
1	83	nan	0	0	0	P94C	P94C	2017_01_01	2017_01_01	1009	931.0	1462.0	1.6938792361752868	0.9429316987585129	1.0	0.46220797068254693	0.47615229440508622	62.550134441521742	64.660652641308843	10.440306508910551	4.4603191906244097	4.1231056256176606	20.571825392998065	20.828331773089687	-26.921566495319304	163.18399999999997	0.91643960036330607	1	923.83944499504457	1465.388503468781	83
1	84	nan	0	0	0	P94C	P94C	2017_01_01	2017_01_01	2787	2051.0	1464.0	1.1589609101516665	0.72421951736338652	1.0	0.58984126984126983	0.34680731142620086	74.584607107826102	85.586213843118443	17.11724276862369	6.337968170148141	5.8309518948453007	47.404641122995542	51.431269979008121	58.969321396565789	317.78199999999924	0.85608969436338478	1	2058.7269465374957	1465.0828848223896	84
1	85	nan	0	0	0	P94C	P94C	2017_01_01	2017_01_01	3098	664.0	1486.0	1.2648012718811803	0.82312657085948893	1.0	0.63744855967078184	0.3629638429387449	86.757543104074998	96.566039579139826	18.248287590894659	6.6928276982975587	6.0827625302982193	48.749660632302927	49.265960342417323	-65.001254458348924	327.50199999999938	0.83877081359144456	1	657.29954809554556	1487.7956746287928	85
1	86	nan	0	0	0	P94C	P94C	2017_01_01	2017_01_01	1575	1050.0	1505.0	1.5963501038320591	0.93310025183726164	1.0	0.46902918403811794	0.49251293203414975	75.220944001551288	77.388629655783419	13.416407864998739	5.6601412548928884	5.0	25.938388538997561	27.050681412607407	63.601583626439009	200.46399999999977	0.91225021720243293	1	1051.5466666666666	1508.4736507936509	86
1	87	nan	0	0	0	P94C	P94C	2017_01_01	2017_01_01	2672	2195.0	1509.0	1.5237934142345524	0.87900724142380293	1.0	0.42875481386392811	0.27970485453669724	91.795582869997986	100.42410069301094	13.038404810405298	5.3916200589815588	5.0	50.65226138792233	43.768906844855202	34.090213098688281	346.47599999999892	0.76006258000284455	1	2179.7211826347307	1506.0419161676646	87
1	88	nan	0	0	0	P94C	P94C	2017_01_01	2017_01_01	1654	1720.0	1518.0	1.6519606389686601	0.93934572952317974	1.0	0.40302144249512672	0.48033422933183711	78.819006022598231	82.492423894561369	13.45362404707371	5.6915814134470066	5.0990195135927845	26.800000000000001	27.032690030571224	-36.365102280833725	208.01799999999972	0.91104378958964471	1	1727.1819830713423	1512.993954050786	88
1	89	nan	0	0	0	P94C	P94C	2017_01_01	2017_01_01	1649	2043.0	1559.0	1.6312882051801947	0.93663795832760366	1.0	0.39487547892720304	0.48708021923299277	78.029937375775674	82.492423894561369	14.142135623730951	5.7313707787161396	5.0990195135927845	27.642755854283273	27.333802976036143	37.101717611139108	206.25999999999968	0.89692684253467525	1	2042.9745300181928	1559.6901152213463	89
1	90	nan	0	0	0	P94C	P94C	2017_01_01	2017_01_01	1200	1030.0	1571.0	1.7612403097734655	0.94764636791006918	1.0	0.4700352526439483	0.44819738590407637	69.824297900410329	71.119617546778187	11.180339887498949	4.7299564813743196	4.2426406871192848	21.726354566715067	22.296414960542595	-69.260327585670041	183.42599999999982	0.88691796008869184	1	1031.0466666666666	1567.4141666666667	90
1	91	nan	0	0	0	P94C	P94C	2017_01_01	2017_01_01	3005	2343.0	1611.0	1.189775235744666	0.75645406338232701	1.0	0.54144144144144146	0.32143962551274002	79.764023301293363	94.641428560646744	17.029386365926403	6.4388891596536668	5.8309518948453007	50.982349886995202	52.169406232107995	48.923070340303418	342.74999999999909	0.82025385560256581	1	2333.0559068219636	1606.0535773710483	91
1	92	nan	0	0	0	P94C	P94C	2017_01_01	2017_01_01	1362	1516.0	1617.0	1.6295723952115877	0.93655087234218048	1.0	0.4172794117647059	0.47628409525706272	70.883251087113834	72.560319734686942	12.206555615733702	5.1732978812993036	5.0	24.406808633910082	24.846825575929898	-52.915864510293041	189.56599999999986	0.90228552500828085	1	1515.9464023494861	1616.7621145374449	92
1	93	nan	0	0	0	P94C	P94C	2017_01_01	2017_01_01	1117	2544.0	1639.0	5.2668732452220661	0.99463853243624678	1.0	0.69856160100062537	0.17602346348776449	121.54769523601171	122.06555615733703	6.324555320336759	2.8572150989739651	2.8284271247461903	12.0	12.569577265900795	-88.529214587003878	282.38799999999969	0.82710107367641617	1	2544.3410922112803	1636.177260519248	93
1	94	nan	0	0	0	P94C	P94C	2017_01_01	2017_01_01	1152	1935.0	1650.0	1.7233951408005643	0.9443071068651907	1.0	0.3622641509433962	0.44998855412693345	67.485379823025568	70.092795635500224	11.180339887498949	4.7241954204140422	4.2426406871192848	21.422346577985994	22.207108678472913	41.56549041492655	179.36199999999982	0.88649480569449823	1	1932.4835069444443	1648.1267361111111	94
1	95	nan	0	0	0	P94C	P94C	2017_01_01	2017_01_01	1322	476.0	1686.0	1.660777942829178	0.93963460249409769	1.0	0.76504629629629628	0.50072819042714256	70.682640500396317	72.780491891715045	12.0	5.1918178920308993	5.0	23.0	24.186150954394613	-2.6151819885527909	182.14599999999993	0.91582958087980593	1	475.98487140695914	1685.285930408472	95
1	96	nan	0	0	0	P94C	P94C	2017_01_01	2017_01_01	1169	1704.0	1701.0	1.6978026856225743	0.94285941144731178	1.0	0.4417989417989418	0.47603519352203233	67.392061782697027	68.818602136341013	11.180339887498949	4.7726789958358209	4.4721359549995796	21.913466179497938	22.454417106889018	27.501631654785957	175.66799999999992	0.9222879684418146	1	1702.4473909324208	1700.103507271172	96
1	97	nan	0	0	0	P94C	P94C	2017_01_01	2017_01_01	1259	1668.0	1739.0	1.6876212874914409	0.94238090763636451	1.0	0.57019927536231885	0.49870012865641816	69.695996016036418	69.856996786291916	11.401754250991379	4.9808582826127354	4.4721359549995796	22.628096898121353	23.316224894913724	-16.615983148202616	178.11399999999989	0.91033984092552422	1	1666.5853852263701	1739.5901509134233	97
1	98	nan	0	0	0	P94C	P94C	2017_01_01	2017_01_01	1155	1491.0	1770.0	1.6744387644135552	0.9410803884086788	1.0	0.61996779388083734	0.50646537718082585	66.426392737381803	68.264192663504048	11.045361017187261	4.8196641582113173	4.4721359549995796	21.585670628233636	22.464272951130809	77.629680743263506	169.28599999999983	0.91521394611727414	1	1490.8701298701299	1769.0441558441557	98
1	99	nan	0	0	0	P94C	P94C	2017_01_01	2017_01_01	1436	1810.0	1791.0	1.4020805658799038	0.8910031335247488	1.0	0.59486329743164867	0.47249761214886893	65.150326208250277	70.178344238091	14.866068747318506	5.4416568403219925	5.0	30.136699062314253	29.578062695711871	77.132943136137968	195.42599999999976	0.87003938200545294	1	1812.4387186629526	1793.6901114206128	99
1	100	nan	0	0	0	P94C	P94C	2017_01_01	2017_01_01	1149	2331.0	1811.0	1.7429789355717891	0.94565469728891471	1.0	0.458133971291866	0.45282703991932649	67.856619170345056	69.835521047673154	11.180339887498949	4.6616233553887003	4.1231056256176606	21.511653109703008	22.065110539190201	66.002694586369827	178.56599999999978	0.8973057399453338	1	2330.9939077458662	1810.7597911227153	100
