# Supplementary material for: Automated Phenotyping Indicates Pupal Size in Drosophila Is a Highly Heritable Trait with an Apparent Polygenic Basis
Source: G3 (Bethesda). 2017 Mar 2;7(4):1277–86. doi: 10.1534/g3.117.039883 (PMC5386876; doi:10.1534/g3.117.039883)
Supplement: Supplementary file 9 [file 1277FileS3.zip › File S3/output/2017_01_01 expected results/CSV/pupaePRIMARYobjectsFILTERED.csv]

ImageNumber	ObjectNumber	Metadata_FileLocation	Metadata_Frame	Metadata_QCFlag	Metadata_Series	Metadata_barcode	Metadata_barcode	Metadata_exportFolder	Metadata_exportFolder	Location_Center_X	Location_Center_Y	Number_Object_Number	Parent_pupaePRIMARYobjects
1	1	nan	0	0	0	P94C	P94C	2017_01_01	2017_01_01	1025.90866807611	100.57843551797041	1	1
1	2	nan	0	0	0	P94C	P94C	2017_01_01	2017_01_01	1301.1654297085081	99.924706894697209	2	2
1	3	nan	0	0	0	P94C	P94C	2017_01_01	2017_01_01	276.54960173787111	102.00941346850108	3	3
1	4	nan	0	0	0	P94C	P94C	2017_01_01	2017_01_01	441.97331240188385	104.41139532736172	4	4
1	5	nan	0	0	0	P94C	P94C	2017_01_01	2017_01_01	602.57921799678627	101.8614890198179	5	5
1	6	nan	0	0	0	P94C	P94C	2017_01_01	2017_01_01	1163.6085473386111	103.32844178412822	6	6
1	7	nan	0	0	0	P94C	P94C	2017_01_01	2017_01_01	1386.3790638297871	104.07251063829787	7	7
1	8	nan	0	0	0	P94C	P94C	2017_01_01	2017_01_01	1479.4193702290077	101.12643129770993	8	8
1	9	nan	0	0	0	P94C	P94C	2017_01_01	2017_01_01	1025.9577026807951	151.30119523086674	9	9
1	10	nan	0	0	0	P94C	P94C	2017_01_01	2017_01_01	1798.81560046768	133.88597516842046	10	10
1	11	nan	0	0	0	P94C	P94C	2017_01_01	2017_01_01	1980.4636758770569	119.0174893925282	11	11
1	12	nan	0	0	0	P94C	P94C	2017_01_01	2017_01_01	2097.8004018169113	123.24257512229211	12	12
1	13	nan	0	0	0	P94C	P94C	2017_01_01	2017_01_01	2180.7170761421321	96.080690355329949	13	13
1	14	nan	0	0	0	P94C	P94C	2017_01_01	2017_01_01	2371.9753671245853	128.78765987683562	14	14
1	15	nan	0	0	0	P94C	P94C	2017_01_01	2017_01_01	838.18847121799229	102.68937003155834	15	15
1	16	nan	0	0	0	P94C	P94C	2017_01_01	2017_01_01	1784.980016722408	100.214381270903	16	16
1	17	nan	0	0	0	P94C	P94C	2017_01_01	2017_01_01	2295.8633953533213	97.076159259616318	17	17
1	18	nan	0	0	0	P94C	P94C	2017_01_01	2017_01_01	2579.3484162895929	387.18552036199094	18	18
1	19	nan	0	0	0	P94C	P94C	2017_01_01	2017_01_01	1757.0811244979921	418.84497991967874	19	19
1	20	nan	0	0	0	P94C	P94C	2017_01_01	2017_01_01	2576.7137724550898	470.12215568862274	20	20
1	21	nan	0	0	0	P94C	P94C	2017_01_01	2017_01_01	1056.9150183150184	607.59926739926743	21	21
1	22	nan	0	0	0	P94C	P94C	2017_01_01	2017_01_01	2571.9866255144034	646.12037037037032	22	22
1	23	nan	0	0	0	P94C	P94C	2017_01_01	2017_01_01	2089.197593413553	772.32045598480056	23	23
1	24	nan	0	0	0	P94C	P94C	2017_01_01	2017_01_01	2568.5932721712538	759.6687054026504	24	24
1	25	nan	0	0	0	P94C	P94C	2017_01_01	2017_01_01	297.31308077197997	842.43245175125094	25	25
1	26	nan	0	0	0	P94C	P94C	2017_01_01	2017_01_01	1245.7894030851778	865.84574111334678	26	26
1	27	nan	0	0	0	P94C	P94C	2017_01_01	2017_01_01	665.17111459968601	876.04238618524334	27	27
1	28	nan	0	0	0	P94C	P94C	2017_01_01	2017_01_01	537.07114882506528	896.45822454308097	28	28
1	29	nan	0	0	0	P94C	P94C	2017_01_01	2017_01_01	1601.0884353741496	896.84013605442181	29	29
1	30	nan	0	0	0	P94C	P94C	2017_01_01	2017_01_01	1711.6678752719363	925.3901377810007	30	30
1	31	nan	0	0	0	P94C	P94C	2017_01_01	2017_01_01	1174.8006993006993	929.87902097902099	31	31
1	32	nan	0	0	0	P94C	P94C	2017_01_01	2017_01_01	553.78800856531052	951.62384011420409	32	32
1	33	nan	0	0	0	P94C	P94C	2017_01_01	2017_01_01	2564.322713257965	934.15827338129498	33	33
1	34	nan	0	0	0	P94C	P94C	2017_01_01	2017_01_01	1301.9033942558747	976.86031331592687	34	34
1	35	nan	0	0	0	P94C	P94C	2017_01_01	2017_01_01	1658.1025049439684	984.17369808833223	35	35
1	36	nan	0	0	0	P94C	P94C	2017_01_01	2017_01_01	998.69779044903783	1013.4187455452602	36	36
1	37	nan	0	0	0	P94C	P94C	2017_01_01	2017_01_01	1371.8925869894099	1017.9878971255673	37	37
1	38	nan	0	0	0	P94C	P94C	2017_01_01	2017_01_01	1063.7317448116833	1031.8132205995389	38	38
1	39	nan	0	0	0	P94C	P94C	2017_01_01	2017_01_01	2336.8058628318586	1052.3844026548672	39	39
1	40	nan	0	0	0	P94C	P94C	2017_01_01	2017_01_01	839.38390313390312	1067.5263532763533	40	40
1	41	nan	0	0	0	P94C	P94C	2017_01_01	2017_01_01	2561.4204035874441	1043.1782511210763	41	41
1	42	nan	0	0	0	P94C	P94C	2017_01_01	2017_01_01	1657.7749387469373	1082.8788939446972	42	42
1	43	nan	0	0	0	P94C	P94C	2017_01_01	2017_01_01	450.03091557669438	1090.423305588585	43	43
1	44	nan	0	0	0	P94C	P94C	2017_01_01	2017_01_01	1091.4786760025461	1088.2978994271166	44	44
1	45	nan	0	0	0	P94C	P94C	2017_01_01	2017_01_01	797.37079831932772	1094.2797619047619	45	45
1	46	nan	0	0	0	P94C	P94C	2017_01_01	2017_01_01	944.30869565217392	1112.4267080745342	46	46
1	47	nan	0	0	0	P94C	P94C	2017_01_01	2017_01_01	416.28571428571428	1129.2127819548873	47	47
1	48	nan	0	0	0	P94C	P94C	2017_01_01	2017_01_01	1148.4830025096965	1136.6794433036732	48	48
1	49	nan	0	0	0	P94C	P94C	2017_01_01	2017_01_01	368.41894197952217	1138.7431740614334	49	49
1	50	nan	0	0	0	P94C	P94C	2017_01_01	2017_01_01	489.64316546762592	1146.0	50	50
1	51	nan	0	0	0	P94C	P94C	2017_01_01	2017_01_01	723.58935879945432	1160.9160982264666	51	51
1	52	nan	0	0	0	P94C	P94C	2017_01_01	2017_01_01	1430.7725816784114	1156.4029468289557	52	52
1	53	nan	0	0	0	P94C	P94C	2017_01_01	2017_01_01	1835.253402462735	1156.2261827608554	53	53
1	54	nan	0	0	0	P94C	P94C	2017_01_01	2017_01_01	2021.0721434528773	1162.3254795663051	54	54
1	55	nan	0	0	0	P94C	P94C	2017_01_01	2017_01_01	1695.9530102790015	1203.0051395007342	55	55
1	56	nan	0	0	0	P94C	P94C	2017_01_01	2017_01_01	2157.6355081555835	1205.9623588456714	56	56
1	57	nan	0	0	0	P94C	P94C	2017_01_01	2017_01_01	2556.7063389391978	1171.4495472186288	57	57
1	58	nan	0	0	0	P94C	P94C	2017_01_01	2017_01_01	429.45781364636832	1206.7160674981658	58	58
1	59	nan	0	0	0	P94C	P94C	2017_01_01	2017_01_01	382.25875000000002	1231.5887499999999	59	59
1	60	nan	0	0	0	P94C	P94C	2017_01_01	2017_01_01	1737.5452554744525	1230.8656934306568	60	60
1	61	nan	0	0	0	P94C	P94C	2017_01_01	2017_01_01	2194.3372817955114	1231.6533665835411	61	61
1	62	nan	0	0	0	P94C	P94C	2017_01_01	2017_01_01	1283.3466135458168	1260.5932934926959	62	62
1	63	nan	0	0	0	P94C	P94C	2017_01_01	2017_01_01	2237.7860839562968	1261.6187464059803	63	63
1	64	nan	0	0	0	P94C	P94C	2017_01_01	2017_01_01	1165.8116161616163	1255.055808080808	64	64
1	65	nan	0	0	0	P94C	P94C	2017_01_01	2017_01_01	2552.8124410933083	1326.0933081998114	65	65
1	66	nan	0	0	0	P94C	P94C	2017_01_01	2017_01_01	369.88447909284196	1298.5116938341603	66	66
1	67	nan	0	0	0	P94C	P94C	2017_01_01	2017_01_01	1047.6557620817844	1323.8148698884759	67	67
1	68	nan	0	0	0	P94C	P94C	2017_01_01	2017_01_01	1297.3976517501108	1329.9805050952591	68	68
1	69	nan	0	0	0	P94C	P94C	2017_01_01	2017_01_01	1399.0221198156682	1328.9327188940092	69	69
1	70	nan	0	0	0	P94C	P94C	2017_01_01	2017_01_01	593.73373807458802	1333.544666088465	70	70
1	71	nan	0	0	0	P94C	P94C	2017_01_01	2017_01_01	2212.3777070063693	1340.7146496815287	71	71
1	72	nan	0	0	0	P94C	P94C	2017_01_01	2017_01_01	419.97973950795949	1351.5390738060782	72	72
1	73	nan	0	0	0	P94C	P94C	2017_01_01	2017_01_01	1527.094173982442	1356.9265762170789	73	73
1	74	nan	0	0	0	P94C	P94C	2017_01_01	2017_01_01	670.95619524405504	1348.1720901126407	74	74
1	75	nan	0	0	0	P94C	P94C	2017_01_01	2017_01_01	622.19368421052627	1383.8371929824561	75	75
1	76	nan	0	0	0	P94C	P94C	2017_01_01	2017_01_01	1363.7851908985731	1370.0740455071345	76	76
1	77	nan	0	0	0	P94C	P94C	2017_01_01	2017_01_01	508.30341388569235	1400.1035673187571	77	77
1	78	nan	0	0	0	P94C	P94C	2017_01_01	2017_01_01	1773.7220106626048	1385.0175171363289	78	78
1	79	nan	0	0	0	P94C	P94C	2017_01_01	2017_01_01	2548.8410819949281	1457.2814877430262	79	79
1	80	nan	0	0	0	P94C	P94C	2017_01_01	2017_01_01	147.75014907573046	1427.3041144901611	80	80
1	81	nan	0	0	0	P94C	P94C	2017_01_01	2017_01_01	1362.2288188002474	1438.5139146567717	81	81
1	82	nan	0	0	0	P94C	P94C	2017_01_01	2017_01_01	244.14688715953307	1462.0145914396887	82	82
1	83	nan	0	0	0	P94C	P94C	2017_01_01	2017_01_01	923.83944499504457	1465.388503468781	83	83
1	84	nan	0	0	0	P94C	P94C	2017_01_01	2017_01_01	2058.7269465374957	1465.0828848223896	84	84
1	85	nan	0	0	0	P94C	P94C	2017_01_01	2017_01_01	657.29954809554556	1487.7956746287928	85	85
1	86	nan	0	0	0	P94C	P94C	2017_01_01	2017_01_01	1051.5466666666666	1508.4736507936509	86	86
1	87	nan	0	0	0	P94C	P94C	2017_01_01	2017_01_01	2179.7211826347307	1506.0419161676646	87	87
1	88	nan	0	0	0	P94C	P94C	2017_01_01	2017_01_01	1727.1819830713423	1512.993954050786	88	88
1	89	nan	0	0	0	P94C	P94C	2017_01_01	2017_01_01	2042.9745300181928	1559.6901152213463	89	89
1	90	nan	0	0	0	P94C	P94C	2017_01_01	2017_01_01	1031.0466666666666	1567.4141666666667	90	90
1	91	nan	0	0	0	P94C	P94C	2017_01_01	2017_01_01	2333.0559068219636	1606.0535773710483	91	91
1	92	nan	0	0	0	P94C	P94C	2017_01_01	2017_01_01	1515.9464023494861	1616.7621145374449	92	92
1	93	nan	0	0	0	P94C	P94C	2017_01_01	2017_01_01	2544.3410922112803	1636.177260519248	93	93
1	94	nan	0	0	0	P94C	P94C	2017_01_01	2017_01_01	1932.4835069444443	1648.1267361111111	94	94
1	95	nan	0	0	0	P94C	P94C	2017_01_01	2017_01_01	475.98487140695914	1685.285930408472	95	95
1	96	nan	0	0	0	P94C	P94C	2017_01_01	2017_01_01	1702.4473909324208	1700.103507271172	96	96
1	97	nan	0	0	0	P94C	P94C	2017_01_01	2017_01_01	1666.5853852263701	1739.5901509134233	97	97
1	98	nan	0	0	0	P94C	P94C	2017_01_01	2017_01_01	1490.8701298701299	1769.0441558441557	98	98
1	99	nan	0	0	0	P94C	P94C	2017_01_01	2017_01_01	1812.4387186629526	1793.6901114206128	99	99
1	100	nan	0	0	0	P94C	P94C	2017_01_01	2017_01_01	2330.9939077458662	1810.7597911227153	100	100
