# Supplementary material for: Automated Phenotyping Indicates Pupal Size in Drosophila Is a Highly Heritable Trait with an Apparent Polygenic Basis
Source: G3 (Bethesda). 2017 Mar 2;7(4):1277–86. doi: 10.1534/g3.117.039883 (PMC5386876; doi:10.1534/g3.117.039883)
Supplement: Supplementary file 9 [file 1277FileS3.zip › File S3/output/2017_01_01 expected results/CSV/pupaeSECONDARYobjects.csv]

ImageNumber	ObjectNumber	Metadata_FileLocation	Metadata_Frame	Metadata_QCFlag	Metadata_Series	Metadata_barcode	Metadata_barcode	Metadata_exportFolder	Metadata_exportFolder	AreaShape_Area	AreaShape_Center_X	AreaShape_Center_Y	AreaShape_Compactness	AreaShape_Eccentricity	AreaShape_EulerNumber	AreaShape_Extent	AreaShape_FormFactor	AreaShape_MajorAxisLength	AreaShape_MaxFeretDiameter	AreaShape_MaximumRadius	AreaShape_MeanRadius	AreaShape_MedianRadius	AreaShape_MinFeretDiameter	AreaShape_MinorAxisLength	AreaShape_Orientation	AreaShape_Perimeter	AreaShape_Solidity	Children_pupaeSECONDARYobjectsFILTEREDhigh_Count	Children_pupaeSECONDARYobjectsFILTEREDlower_Count	Intensity_IntegratedIntensityEdge_cropPupae	Intensity_IntegratedIntensity_cropPupae	Intensity_LowerQuartileIntensity_cropPupae	Intensity_MADIntensity_cropPupae	Intensity_MassDisplacement_cropPupae	Intensity_MaxIntensityEdge_cropPupae	Intensity_MaxIntensity_cropPupae	Intensity_MeanIntensityEdge_cropPupae	Intensity_MeanIntensity_cropPupae	Intensity_MedianIntensity_cropPupae	Intensity_MinIntensityEdge_cropPupae	Intensity_MinIntensity_cropPupae	Intensity_StdIntensityEdge_cropPupae	Intensity_StdIntensity_cropPupae	Intensity_UpperQuartileIntensity_cropPupae	Location_CenterMassIntensity_X_cropPupae	Location_CenterMassIntensity_Y_cropPupae	Location_Center_X	Location_Center_Y	Location_MaxIntensity_X_cropPupae
1	1	nan	0	0	0	P94C	P94C	2017_01_01	2017_01_01	19344	967.0	102.0	1.7334342888038821	0.90495128568235506	1.0	0.59266521645883763	0.37826418380966381	268.32358735628878	282.25166075685013	45.044422518220834	17.825899429652939	15.297058540778355	122.85487503706727	114.17576024417799	-13.005631110110123	801.64199999999903	0.75343239400962037	0	0	550.01960331201553	17776.098067939281	0.94117647409439087	0.0078431367874145508	2.1566914846306031	0.98823529481887817	0.99215686321258545	0.65634797531266775	0.91894634346253523	0.97647058963775635	0.29019612073898315	0.29019612073898315	0.25359685375426977	0.13416970135394418	0.9843137264251709	915.98094390725055	108.127406682802	913.83602150537638	108.35240901571547	923.0
1	2	nan	0	0	0	P94C	P94C	2017_01_01	2017_01_01	96156	1161.0	120.0	3.4067699589498672	0.98727535913740294	1.0	0.83624820628777663	0.20606507571158864	899.85304196424772	801.44993605340062	63.0	29.063924767952262	28.0178514522438	143.02856005843765	143.09464442762487	-0.19175090137871045	2421.536000000006	0.90221669676995631	0	0	999.41958504915237	84872.015950381756	0.80784314870834351	0.011764705181121826	1.7085352311759678	0.98823529481887817	0.99215686321258545	0.39849265751561097	0.88264919454201252	0.97254902124404907	0.2745097279548645	0.270588219165802	0.18912610675647404	0.15049665799953141	0.98039215803146362	1409.0352323311017	118.12547101404495	1409.8125545987771	119.64693830858189	1144.0
1	3	nan	0	0	0	P94C	P94C	2017_01_01	2017_01_01	113853	2122.0	110.0	2.9517433434053073	0.9827665263357368	1.0	0.69096040054619934	0.15887237986670205	907.50834564879199	857.57798479205371	75.026661927610775	33.331238283522126	32.202484376209235	187.58933415952703	167.75397865223354	0.67211153520616129	3000.9100000000276	0.7780564477550741	0	0	1162.0744872689247	91255.894186854362	0.7921568751335144	0.066666662693023682	7.2627972345545038	0.98823529481887817	0.99215686321258545	0.37852589161854228	0.80152384378851993	0.91764706373214722	0.28235292434692383	0.11764699220657349	0.17516409486721471	0.24659274252781133	0.98039215803146362	2195.8432342660726	117.20859947478448	2190.7313641274277	112.04943216252536	2392.0
1	4	nan	0	0	0	P94C	P94C	2017_01_01	2017_01_01	13177	797.0	91.0	3.4703996522706553	0.95590766089172396	1.0	0.3811465926183038	0.24938420199147607	326.71448530326592	293.00170647967224	35.693136595149497	10.95060740329418	10.0	111.71951050392833	95.945394568206083	22.411778222633522	814.85199999999872	0.57825562260010976	0	0	571.15293544530869	11093.094160974026	0.78823530673980713	0.14117646217346191	7.7906172299730612	0.99215686321258545	0.99215686321258545	0.66335997148119474	0.84185278598877022	0.81568628549575806	0.29019612073898315	0.29019612073898315	0.24098683506766214	0.14755509658111862	0.98039215803146362	858.03014050417926	130.12327801765059	865.04333308036735	133.51574713515976	811.0
1	5	nan	0	0	0	P94C	P94C	2017_01_01	2017_01_01	22258	679.0	122.0	1.0836809642238283	0.6592417477681124	1.0	0.87423409269442265	0.64999027743071713	197.69590218908752	220.79175709251467	66.189122973491649	24.684371303393647	22.0	133.0	148.65368916014791	4.5290055639785969	655.98599999999897	0.96045222119139573	0	0	409.51371914148331	19715.980446457863	0.81176471710205078	0.011764705181121826	2.3766857004104898	0.99215686321258545	0.99607843160629272	0.59263924622501207	0.88579299337127604	0.97254902124404907	0.29019612073898315	0.29019612073898315	0.28142987324506291	0.14203597681703162	0.98039215803146362	679.57160001942293	119.87904139266389	679.95475783987774	122.22463833228502	671.0
1	6	nan	0	0	0	P94C	P94C	2017_01_01	2017_01_01	30865	530.0	121.0	1.2697884760736913	0.85052492699816518	1.0	0.942442748091603	0.61949488077787429	279.01651129175826	278.62699079593853	64.195015382816138	26.513735214118775	24.0	130.0	146.74447574258804	0.86223337045204562	791.2599999999992	0.96558736117628663	0	0	453.70587337017059	27715.070676326752	0.81960785388946533	0.011764705181121826	1.6784427184564048	0.98823529481887817	0.99215686321258545	0.55195361723865033	0.89794494334445984	0.97254902124404907	0.29019612073898315	0.29019612073898315	0.2712726026562588	0.13141414612653554	0.9843137264251709	473.45388528302072	117.74082932980883	473.78768832010365	119.38574437064636	354.0
1	7	nan	0	0	0	P94C	P94C	2017_01_01	2017_01_01	24021	277.0	120.0	1.3064519789904498	0.82502026980284138	1.0	0.68165952495814297	0.49685665437044507	245.60993085669057	296.56871041969345	64.031242374328485	22.277181124023823	19.026297590440446	130.0	138.79494218102809	17.145479930539	779.4439999999986	0.87926206555756881	0	0	519.68626821041107	21612.325556218624	0.81568628549575806	0.011764705181121826	1.4860431304352573	0.99215686321258545	0.99607843160629272	0.61356111949281122	0.8997263043261573	0.97647058963775635	0.29019612073898315	0.29019612073898315	0.28920534701244266	0.13388380256044807	0.9843137264251709	255.6650679200385	113.57121287828205	256.19516256608802	114.95949377627909	220.0
1	8	nan	0	0	0	P94C	P94C	2017_01_01	2017_01_01	21432	70.0	122.0	1.1987174016676718	0.7981363000039563	1.0	0.79970149253731349	0.58133626919162817	218.65032463311778	236.61149591682988	64.513564465157245	26.590824201518622	25.0	132.38161494124304	131.7317754998783	16.744794406470511	680.64799999999866	0.95115943636968825	0	0	453.25489819049835	18600.101992726326	0.77254903316497803	0.015686273574829102	3.6841786853171521	0.99215686321258545	0.99215686321258545	0.61416652871341237	0.86786590111638329	0.9686274528503418	0.28235292434692383	0.28235292434692383	0.30427203756430854	0.15559817215740573	0.98039215803146362	86.380285375718017	124.39293566382882	86.698301605076523	128.06336319522211	23.0
1	9	nan	0	0	0	P94C	P94C	2017_01_01	2017_01_01	4111	2579.0	426.0	14.920470536499534	0.9991819325357959	1.0	0.3915238095238095	0.049103589728409322	394.00513868892176	349.57259617996374	9.0	3.2538427682041768	3.0	25.030762648226627	15.933919009200039	-88.031523850354077	1025.7039999999974	0.5898558002726163	0	0	333.08234298229218	1274.9489426016808	0.29411762952804565	0.0078431367874145508	4.2051262172958737	0.68235290050506592	0.68235290050506592	0.30955608083856151	0.31013109768953556	0.30196076631546021	0.15294116735458374	0.15294116735458374	0.056384763376334877	0.03831770248376274	0.31372547149658203	2581.2074823251223	345.53146952677372	2581.0257844806615	349.73266845049864	2597.0
1	10	nan	0	0	0	P94C	P94C	2017_01_01	2017_01_01	1241	1757.0	420.0	1.7294887718866787	0.94410123978366056	1.0	0.64501039501039503	0.44905019096729593	70.150667658599829	74.330343736592525	12.0	4.8378614679131289	4.4721359549995796	23.751007238169631	23.125564100489846	-9.1976075644921806	186.35599999999988	0.88264580369843526	1	1	72.372544407844543	654.16469192504883	0.45098036527633667	0.078431367874145508	1.1848385023847932	0.50196075439453125	0.72156858444213867	0.34794492503771413	0.52712706843275492	0.54901957511901855	0.29019612073898315	0.29019612073898315	0.042520424080662915	0.1086020656609915	0.61176466941833496	1758.182888619358	418.65956284751621	1757.0193392425463	418.88315874294926	1770.0
1	11	nan	0	0	0	P94C	P94C	2017_01_01	2017_01_01	1361	1057.0	610.0	1.6911863383879435	0.94331279580202698	1.0	0.69794871794871793	0.44688633960065233	72.593384210896389	74.027022093286988	12.0	5.1551058925517017	5.0	23.601932008614234	24.094111588331188	-85.71805391622712	195.6299999999998	0.91588156123822351	1	1	71.454898536205292	704.34900414943695	0.44313722848892212	0.070588231086730957	1.3552149736503984	0.4784313440322876	0.71764707565307617	0.34026142160097755	0.51752314779532471	0.5372549295425415	0.29019612073898315	0.29019612073898315	0.037015358057238601	0.10488058655796173	0.59215688705444336	1056.8595003315702	608.90495480138657	1057.0308596620132	607.56061719324032	1057.0
1	12	nan	0	0	0	P94C	P94C	2017_01_01	2017_01_01	1937	2569.0	759.0	6.0635419598742084	0.99592553293111297	1.0	0.64437791084497675	0.13918492434957039	171.91419604425798	166.0752841334315	9.0	3.4567268115848795	3.0	17.0	15.503127316259517	-88.34914828897422	418.18999999999932	0.80758807588075876	0	0	125.01175999641418	570.22350054979324	0.29019612073898315	0.0078430771827697754	0.77408405710038564	0.38039213418960571	0.38039213418960571	0.28672422017526189	0.2943848737995835	0.29803919792175293	0.14509803056716919	0.14509803056716919	0.035674955050867055	0.022431981517882234	0.30196076631546021	2568.0610493468848	782.73555606466846	2568.1068662880743	781.96282911719152	2562.0
1	13	nan	0	0	0	P94C	P94C	2017_01_01	2017_01_01	1572	2090.0	771.0	1.5275957159633713	0.92491029039609118	1.0	0.5670995670995671	0.46528298174053573	73.026334185253077	77.466121627457255	13.928388277184119	5.7318389381117658	5.0990195135927845	28.099576631980629	27.763547642655656	-71.461159178786275	206.04999999999967	0.90814558058925487	1	1	82.756858289241791	821.61566603183746	0.45098036527633667	0.074509859085083008	1.7451292515464047	0.53333330154418945	0.78431373834609985	0.34771789197160419	0.52265627610167775	0.53333330154418945	0.29019612073898315	0.29019612073898315	0.04209466133419975	0.10935348197428141	0.60392153263092041	2088.7142549839991	773.93257203080452	2089.2633587786258	772.27608142493636	2077.0
1	14	nan	0	0	0	P94C	P94C	2017_01_01	2017_01_01	1398	297.0	845.0	1.6952458643743877	0.94334269451049524	1.0	0.70748987854251011	0.46228116669956743	73.661965717766066	75.166481891864535	12.041594578792296	5.2292083436410675	5.0	24.573218692777651	24.442518827135842	85.980040261494537	194.94199999999984	0.90397672162948595	1	1	70.047055006027222	698.36468809843063	0.41568624973297119	0.078431427478790283	1.6577257978121811	0.42745095491409302	0.70588231086730957	0.33197656400960768	0.49954555657970717	0.51372551918029785	0.29019612073898315	0.29019612073898315	0.031181161538129162	0.10518118261000176	0.58039212226867676	297.10774747590523	840.90124248954396	297.37553648068672	842.53719599427757	289.0
1	15	nan	0	0	0	P94C	P94C	2017_01_01	2017_01_01	1485	1247.0	862.0	1.6401249907205464	0.9392239577307071	1.0	0.61643835616438358	0.56329548987166733	74.414559010525821	73.979726952726722	12.649110640673518	5.4759701710045725	5.0	24.981169378742294	25.546893887656601	-73.720840174787895	182.01199999999977	0.94736842105263153	1	1	73.607839047908783	741.49802041053772	0.44313722848892212	0.054902017116546631	1.4570557713548475	0.5254901647567749	0.71372544765472412	0.34720678796183391	0.49932526626972235	0.5215686559677124	0.29019612073898315	0.2549019455909729	0.044354969662498578	0.092917091496898918	0.57254898548126221	1245.4630371622668	867.2910220367736	1245.8397306397305	865.88350168350166	1234.0
1	16	nan	0	0	0	P94C	P94C	2017_01_01	2017_01_01	1270	666.0	879.0	1.6803609547030034	0.94249249414588121	1.0	0.68797399783315272	0.48120143978978214	69.855409003104256	71.386273190298994	12.0	4.985174463331048	4.4721359549995796	23.162342663190586	23.347585829731692	84.151796007769732	182.11399999999986	0.92196007259528157	1	1	67.352937459945679	625.74115824699402	0.41960781812667847	0.074509859085083008	1.486222970094518	0.49803918600082397	0.69019603729248047	0.33676468729972842	0.49270957342282995	0.50196075439453125	0.29019612073898315	0.29019612073898315	0.038188378635056135	0.10012058720634863	0.57254898548126221	665.00221851384447	874.63452896089075	665.25433070866143	876.0992125984252	660.0
1	17	nan	0	0	0	P94C	P94C	2017_01_01	2017_01_01	1522	537.0	896.0	1.6450208048873054	0.9384136555111886	1.0	0.42633053221288514	0.44480142562117397	75.395495440953098	78.771822373231913	13.038404810405298	5.4346265046485867	5.0	25.793559124473152	26.050186877767857	-55.233248787194171	207.3619999999998	0.91908212560386482	1	1	84.905877590179443	781.61958962678909	0.43529409170150757	0.074509739875793457	1.693727189006426	0.49019604921340942	0.78431373834609985	0.34797490815647314	0.513547693578705	0.52941179275512695	0.29019612073898315	0.29019612073898315	0.041612452982766411	0.10260034853597912	0.59607839584350586	537.92024109167983	895.09524705841011	537.06833114323263	896.55913272010514	554.0
1	18	nan	0	0	0	P94C	P94C	2017_01_01	2017_01_01	1460	1599.0	894.0	1.7197734394590347	0.94491303254041026	1.0	0.37435897435897436	0.43869996565390551	75.918174771310447	79.404030124421269	12.041594578792296	5.2506174405018067	5.0	24.041630560342615	24.84965044598647	47.048176206090808	204.5019999999997	0.91136079900124822	1	1	87.596073925495148	732.37252789735794	0.42352938652038574	0.078431427478790283	2.1505590187483716	0.5098038911819458	0.72156858444213867	0.35608160132315103	0.50162501910777946	0.5058823823928833	0.29019612073898315	0.24705880880355835	0.048087247162264105	0.10521253274569897	0.57647061347961426	1602.4002089724779	898.27575180931422	1600.9568493150684	896.68150684931504	1610.0
1	19	nan	0	0	0	P94C	P94C	2017_01_01	2017_01_01	2444	2559.0	1100.0	8.988786972987981	0.9978486513999143	1.0	0.49816551161842643	0.076408823024670683	235.5258940603388	222.27235545609355	9.0	3.0999478823811413	2.8284271247461903	18.114392065874021	15.440997320341006	-87.891255170205795	633.99199999999882	0.68306316377864729	0	0	196.13724827766418	727.58820271492004	0.29019612073898315	0.0078430771827697754	0.92134335279022928	0.37647056579589844	0.39999997615814209	0.29405884299499879	0.29770384726469723	0.29803919792175293	0.14901953935623169	0.14901953935623169	0.030682148582213242	0.024842623826385375	0.30588227510452271	2558.681364692794	1118.4022420821548	2558.7340425531916	1117.4824058919803	2560.0
1	20	nan	0	0	0	P94C	P94C	2017_01_01	2017_01_01	1675	2563.0	948.0	4.9787328665816162	0.99335885664337498	1.0	0.56972789115646261	0.10172398209783369	144.51343799000313	146.01369798755184	8.9442719099991592	3.3095388510150969	3.0	18.177292567576771	16.627325765827504	-87.955097389868826	454.88399999999933	0.72542226071892579	0	0	134.8588193655014	484.27841144800186	0.2862744927406311	0.0078431367874145508	0.095625097840391651	0.35294115543365479	0.38431370258331299	0.28451227714240801	0.2891214396704489	0.29411762952804565	0.13725489377975464	0.12941175699234009	0.034691116216772837	0.028456068962395276	0.30196076631546021	2564.3510619979861	944.56299670703572	2564.4465671641792	944.5582089552239	2568.0
1	21	nan	0	0	0	P94C	P94C	2017_01_01	2017_01_01	1368	1712.0	929.0	1.6918727805453098	0.9412117519046439	1.0	0.55272727272727273	0.45981237478506282	72.665117320959581	74.431176263713581	12.0	5.1571730536932092	5.0	24.452644032059279	24.547524046920451	-78.11810338061305	193.35599999999971	0.86609686609686609	1	1	75.560780048370361	673.56468772888184	0.43137252330780029	0.062745094299316406	1.5170394365308162	0.47058820724487305	0.67450976371765137	0.34502639291493314	0.49237184775503057	0.5058823823928833	0.29019612073898315	0.2431371808052063	0.039113415870143227	0.092808761375858154	0.56078433990478516	1712.0896314684126	923.93431475777402	1711.703216374269	925.40131578947364	1714.0
1	22	nan	0	0	0	P94C	P94C	2017_01_01	2017_01_01	1421	1175.0	929.0	1.6761141530387074	0.94237168955132644	1.0	0.75786666666666669	0.51629685273289916	73.78422122271526	74.672618810377884	12.165525060596439	5.3079380388359469	5.0	24.0	24.685823018315503	87.796631495928366	185.97399999999982	0.92663840886860094	1	1	70.807839512825012	713.99998074769974	0.42745095491409302	0.074509739875793457	1.7515026600195271	0.47058820724487305	0.70588231086730957	0.34372737627584959	0.50246304063877534	0.51372551918029785	0.29019612073898315	0.24705880880355835	0.037499900424776383	0.10253756928786187	0.58431375026702881	1174.9229527106734	931.63378941300823	1174.8669950738915	929.8831808585503	1174.0
1	23	nan	0	0	0	P94C	P94C	2017_01_01	2017_01_01	1396	554.0	951.0	1.6471033560166173	0.93876676001203296	1.0	0.61688024745912506	0.47787393105184683	72.279051191671243	73.681748079154588	12.165525060596439	5.234303065095772	5.0	26.206716696297537	24.903984953998389	-77.836577002193508	191.5979999999999	0.89144316730523632	1	1	71.66274094581604	700.92939203977585	0.43137252330780029	0.074509739875793457	1.5421302753878856	0.45098036527633667	0.72549021244049072	0.33487262124213102	0.50209841836660163	0.51372551918029785	0.29019612073898315	0.29019612073898315	0.032876960712641387	0.099774374320946116	0.58431375026702881	554.12422724884175	950.30110143503566	553.78366762177654	951.80515759312323	560.0
1	24	nan	0	0	0	P94C	P94C	2017_01_01	2017_01_01	1522	1303.0	977.0	1.6466906544836106	0.93780091297243495	1.0	0.59897678079496264	0.53438678405562845	75.395070298121695	76.941536246685374	12.649110640673518	5.4954590542906727	5.0	25.115978766126773	26.175171363913478	76.12115831107873	189.1839999999998	0.93431553100061382	1	1	75.88627016544342	739.10193717479706	0.41568624973297119	0.066666662693023682	1.1240029497847908	0.5098038911819458	0.65882349014282227	0.35132532484001583	0.48561231089014262	0.50196075439453125	0.29019612073898315	0.29019612073898315	0.046725035932438354	0.085457120403001921	0.55686271190643311	1302.2358294177234	977.85828071376477	1301.9349540078845	976.77529566360056	1314.0
1	25	nan	0	0	0	P94C	P94C	2017_01_01	2017_01_01	1480	1670.0	979.0	1.6421007809773076	0.93824021131188251	1.0	0.41855203619909503	0.46760795437341451	74.272834402383523	75.822160349069449	12.649110640673518	5.3709339497400377	5.0	25.432762994334919	25.697252870084025	54.854599032085844	199.43199999999979	0.90298962782184256	0	1	94.20783931016922	809.63527876138687	0.48235291242599487	0.078431367874145508	1.9535537000943848	0.67058825492858887	0.78431373834609985	0.39417505987518503	0.5470508640279641	0.56078433990478516	0.2431371808052063	0.2431371808052063	0.093728414891410941	0.11286823521613505	0.63921570777893066	1674.2803828856709	985.77240308647481	1673.2945945945946	984.08581081081081	1689.0
1	26	nan	0	0	0	P94C	P94C	2017_01_01	2017_01_01	1524	1647.0	990.0	1.6166290793840079	0.93509714861348714	1.0	0.42286348501664817	0.42897178009933762	74.585753361201881	76.53757247260981	12.727922061357855	5.4899081472382143	5.0	25.670770134656234	26.432555684576112	55.123042810373271	211.29199999999972	0.89858490566037741	0	1	95.08234840631485	806.30194282531738	0.46666663885116577	0.070588231086730957	1.8859696039398601	0.66666662693023682	0.7921568751335144	0.39290226614179691	0.52906951628957832	0.541176438331604	0.29019612073898315	0.2431371808052063	0.084530051091577699	0.1028017012093847	0.60784316062927246	1642.3598514610323	982.56694552406202	1643.3064304461943	984.19816272965875	1628.0
1	27	nan	0	0	0	P94C	P94C	2017_01_01	2017_01_01	1368	984.0	1034.0	1.5842680145088086	0.9324865253495308	1.0	0.42577030812324929	0.50163667227542041	69.810879410385979	68.87670143089025	12.529964086141668	5.322583147898694	5.0	24.528251774945868	25.21602207761531	-35.806980934903351	185.11999999999986	0.91812080536912755	0	1	85.737251400947571	730.71371072530746	0.4627450704574585	0.074509799480438232	2.0519884953637209	0.71372544765472412	0.78039216995239258	0.3827555866113731	0.53414744936060488	0.54901957511901855	0.29019612073898315	0.29019612073898315	0.095595470362825438	0.11021345348959692	0.61568629741668701	989.8589454240697	1029.5163792522019	988.32894736842104	1030.8837719298247	995.0
1	28	nan	0	0	0	P94C	P94C	2017_01_01	2017_01_01	1421	1015.0	996.0	1.7265783267534041	0.94204120015166881	1.0	0.58477366255144037	0.39418259246252518	74.864108210086741	80.006249755878443	12.0	5.0558803248100403	5.0	29.0	25.116699355412475	-5.7252008788534754	212.83999999999975	0.82281412854661262	0	1	88.349015831947327	757.65488624572754	0.4627450704574585	0.062745094299316406	1.569554181276007	0.64705884456634521	0.73725485801696777	0.37755989671772361	0.53318429714688775	0.56078433990478516	0.29019612073898315	0.25882357358932495	0.081217058711611695	0.1055585112558458	0.61176466941833496	1009.9725676580299	996.46241239711719	1008.4166080225193	996.66854327938074	1038.0
1	29	nan	0	0	0	P94C	P94C	2017_01_01	2017_01_01	1313	1371.0	1018.0	1.6796676930870793	0.94227047094037508	1.0	0.54391052195526102	0.47774505063574274	70.998284483466378	71.589105316381762	12.041594578792296	5.0699876730393401	5.0	23.400854685246006	23.773970318097511	16.667723889346522	185.83999999999989	0.91657940663176263	1	1	75.568623781204224	671.80390340089798	0.44705879688262939	0.074509859085083008	1.6908726251684389	0.48627448081970215	0.72156858444213867	0.35814513640381146	0.51165567661911504	0.51764702796936035	0.29019612073898315	0.29019612073898315	0.051285020204264918	0.10237391295910334	0.59607839584350586	1373.4343647244073	1018.4730722385659	1371.8194973343489	1017.9718202589489	1382.0
1	30	nan	0	0	0	P94C	P94C	2017_01_01	2017_01_01	1285	1061.0	1030.0	1.6514673535270024	0.93900110796039327	1.0	0.40638836179633142	0.47367474049651498	69.455902862874566	71.867934435323804	12.041594578792296	5.060405746059331	4.4721359549995796	23.242037511636276	23.886865440640314	38.81155549795573	184.6359999999998	0.9244604316546764	0	1	79.321564674377441	674.66272991895676	0.43921566009521484	0.086274504661560059	1.7919253444282826	0.50196075439453125	0.75686275959014893	0.35411412801061359	0.52502936180463566	0.541176438331604	0.29019612073898315	0.29019612073898315	0.046513642227325611	0.11217269396340344	0.61862742900848389	1065.1890967676527	1033.1117538164031	1063.837354085603	1031.9354085603113	1084.0
1	31	nan	0	0	0	P94C	P94C	2017_01_01	2017_01_01	1786	2336.0	1052.0	1.6506475911237799	0.93819518383048162	1.0	0.42881152460984395	0.41643426761151364	81.787953949810912	87.36131867136622	13.892443989449804	5.8156841405179103	5.3851648071345037	28.155884751750317	28.307352845275705	-25.402659653776563	232.15199999999973	0.87420460107684772	1	1	93.796073377132416	948.75684171915054	0.43921566009521484	0.086274564266204834	2.286575911602688	0.56470584869384766	0.80000001192092896	0.35261681720726473	0.53121883634890843	0.54509806632995605	0.29019612073898315	0.27843135595321655	0.049251216048913651	0.11782287441341099	0.61960780620574951	2338.6609186374435	1051.378406337795	2336.6702127659573	1052.5033594624861	2367.0
1	32	nan	0	0	0	P94C	P94C	2017_01_01	2017_01_01	1408	838.0	1065.0	1.6484497777953826	0.93787070119594451	1.0	0.3853311439518336	0.43998359662042918	72.563772769791868	77.833154889160184	12.727922061357855	5.260630536104034	5.0	25.019663499812214	25.178536262426267	49.748767944609092	200.53399999999968	0.89624443029917267	0	1	81.478427529335022	707.34115886688232	0.42352938652038574	0.074509859085083008	1.6695524852609165	0.46666663885116577	0.71764707565307617	0.34091392271688292	0.50237298214977433	0.51764702796936035	0.29019612073898315	0.29019612073898315	0.038581233623297156	0.10218702184382408	0.58431375026702881	840.38553667239546	1068.7567306920162	839.3345170454545	1067.4595170454545	854.0
1	33	nan	0	0	0	P94C	P94C	2017_01_01	2017_01_01	1685	450.0	1092.0	1.6363408595735252	0.93798545078369144	1.0	0.62269031781226902	0.46410410034073835	79.086574048227973	81.301906496711382	13.601470508735444	5.7389279842868257	5.0990195135927845	26.678918753996626	27.41730822951887	-78.556270622776438	213.59799999999973	0.91179653679653683	1	1	82.231368541717529	878.34899932146072	0.43529409170150757	0.086274504661560059	2.1955617423146321	0.45098036527633667	0.75294119119644165	0.34263070225715636	0.52127537051718742	0.53333330154418945	0.29019612073898315	0.270588219165802	0.03955570540866897	0.11179799555270853	0.61568629741668701	450.41332003251927	1088.4612261387269	449.99525222551927	1090.6166172106825	453.0
1	34	nan	0	0	0	P94C	P94C	2017_01_01	2017_01_01	1560	1091.0	1090.0	1.6320705939955287	0.93787863354872159	1.0	0.53333333333333333	0.5142029727180516	75.994895041754006	77.388629655783419	13.0	5.5884233206659735	5.0	25.93067681338071	26.36745459065515	-70.184228580259358	195.25399999999979	0.92746730083234241	0	1	79.03921103477478	819.10194158554077	0.45882350206375122	0.078431367874145508	1.8573497503466883	0.5098038911819458	0.78039216995239258	0.34973102227776454	0.52506534717021847	0.53333330154418945	0.29019612073898315	0.29019612073898315	0.045047508092072058	0.1050898978708594	0.61176466941833496	1092.0639102866137	1086.707211524136	1091.4557692307692	1088.4621794871796	1102.0
1	35	nan	0	0	0	P94C	P94C	2017_01_01	2017_01_01	1347	1645.0	1100.0	1.5429067708027806	0.92691823117546734	1.0	0.44338380513495723	0.50007625173452563	68.054816011668237	66.708320320631671	12.529964086141668	5.3538002727627072	5.0	24.867294845663782	25.538479225034145	-32.771754445768636	183.97999999999985	0.9049378569029225	0	1	83.462741434574127	698.32547390460968	0.44705879688262939	0.074509739875793457	1.9869402696255722	0.71764707565307617	0.71764707565307617	0.37937609742988238	0.51843019592027439	0.52941179275512695	0.29019612073898315	0.27843135595321655	0.10083161873793053	0.10321255461945616	0.60000002384185791	1645.1178675700151	1099.3807594644161	1643.4944320712696	1100.5263548626579	1670.0
1	36	nan	0	0	0	P94C	P94C	2017_01_01	2017_01_01	1494	1668.0	1067.0	1.6283012886187109	0.93540970702670367	1.0	0.62589023879346461	0.44849509054313763	74.134045934712788	76.236474210183673	13.0	5.3282396329175805	5.0	30.0	26.211253305959769	-2.3457318556829216	204.59799999999973	0.84454494064443186	0	1	88.498034954071045	789.8156681060791	0.45882350206375122	0.078431367874145508	1.8038093635453727	0.65098035335540771	0.76470589637756348	0.38477406501770017	0.52865841238693378	0.541176438331604	0.29019612073898315	0.2549019455909729	0.084632056970975256	0.10686783079707121	0.61960780620574951	1672.3983904012089	1067.0552126726309	1670.5963855421687	1067.135876840696	1700.0
1	37	nan	0	0	0	P94C	P94C	2017_01_01	2017_01_01	1484	808.0	1089.0	1.7565309891522185	0.94689029003263014	1.0	0.67948717948717952	0.41718336056794542	77.48179651933296	78.339006886735547	12.041594578792296	5.1154011289743329	5.0	26.415370754175246	24.91479891033466	83.419799573490522	211.42599999999973	0.86279069767441863	0	1	89.670584797859192	762.90978461503983	0.43137252330780029	0.074509859085083008	2.1345565110663811	0.62352943420410156	0.74509799480438232	0.38320762734127861	0.51409015135784353	0.52941179275512695	0.29019612073898315	0.28235292434692383	0.087524423098344711	0.10536703473662565	0.59215688705444336	808.60312425829022	1096.7004710231995	808.58018867924534	1094.566037735849	802.0
1	38	nan	0	0	0	P94C	P94C	2017_01_01	2017_01_01	1354	786.0	1100.0	1.7376673304766921	0.94457090649599462	1.0	0.67767767767767773	0.40510405290780416	73.47192775078581	74.953318805774032	12.0	4.9450257022701836	4.4721359549995796	25.440544637947706	24.121383582345992	85.010146200516658	204.94199999999978	0.85859226379201015	0	1	87.419603824615479	696.70586770772934	0.45098036527633667	0.066666722297668457	1.7650462403277758	0.63137257099151611	0.70588231086730957	0.38341931502024335	0.51455381662313837	0.53333330154418945	0.29019612073898315	0.2392156720161438	0.085677543056982317	0.10261146943970294	0.59215688705444336	785.16497241945001	1092.2159234956835	785.14032496307243	1093.9807976366321	789.0
1	39	nan	0	0	0	P94C	P94C	2017_01_01	2017_01_01	1423	1185.0	1140.0	1.6204636474721881	0.93619553856135995	1.0	0.44833018273471958	0.48605042839776097	72.22685885751369	73.925638313104884	12.529964086141668	5.3338709515598488	5.0	25.586723361367198	25.386267908640765	-29.640317285812188	191.80799999999979	0.91481838637094182	0	1	80.694113850593567	746.09409952163696	0.44313722848892212	0.082352995872497559	1.9557197162599198	0.60392153263092041	0.74509799480438232	0.35705360110882112	0.52431068132230285	0.5372549295425415	0.29019612073898315	0.29019612073898315	0.052187720190471312	0.1115505886955041	0.60784316062927246	1180.7739967399943	1142.0483512226899	1182.4869992972592	1141.1047083626142	1172.0
1	40	nan	0	0	0	P94C	P94C	2017_01_01	2017_01_01	1417	1122.0	1126.0	1.6811112471445597	0.94176003127122354	1.0	0.43069908814589664	0.46052546737079325	73.751920900382757	75.643902596309772	12.369316876852981	5.2159868522249759	5.0	24.996092239575315	24.8017132184325	-60.016390951122943	196.63599999999977	0.90111287758346581	0	1	89.678427219390869	752.50978845357895	0.45882350206375122	0.074509799480438232	1.9399702521145024	0.60392153263092041	0.81568628549575806	0.38488595373129131	0.53105842516131185	0.54901957511901855	0.29019612073898315	0.2431371808052063	0.084957410753215071	0.10967314062191331	0.61568629741668701	1122.4248318787693	1125.5523894993521	1123.2561750176428	1123.7995765702187	1106.0
1	41	nan	0	0	0	P94C	P94C	2017_01_01	2017_01_01	1507	1137.0	1153.0	1.6724023098358474	0.94146614350426061	1.0	0.5023333333333333	0.45253920531967523	75.838689883126051	78.714674616617714	12.649110640673518	5.3703829947568034	5.0	27.310515436250288	25.56579498312858	-66.665380635167026	204.56599999999972	0.90429042904290424	0	1	89.105877935886383	782.91370487213135	0.45098036527633667	0.074509739875793457	2.0782500107842905	0.63137257099151611	0.7921568751335144	0.38079435015336061	0.51951805233718074	0.52941179275512695	0.29019612073898315	0.2431371808052063	0.082296875095084016	0.10435094984615828	0.60000002384185791	1141.2523705489687	1142.3463380270096	1140.5361645653616	1144.2972793629729	1150.0
1	42	nan	0	0	0	P94C	P94C	2017_01_01	2017_01_01	1316	417.0	1134.0	1.6530403595587475	0.93933576468433166	1.0	0.74099099099099097	0.46289980538959946	70.340474988219569	73.246160308919954	12.0	5.0860000869908779	5.0	23.0	24.126713317103178	88.511488119364401	189.01199999999983	0.90106128038343014	1	1	74.007839500904083	663.45488786697388	0.43921566009521484	0.054901957511901855	1.5297634202521213	0.48235291242599487	0.72941172122955322	0.34745464554415062	0.50414505157064882	0.53333330154418945	0.29019612073898315	0.270588219165802	0.04556615170188253	0.098468505747775381	0.57647061347961426	416.39827167316815	1130.5877611881986	416.35866261398178	1129.0585106382978	414.0
1	43	nan	0	0	0	P94C	P94C	2017_01_01	2017_01_01	1604	946.0	1113.0	1.6383135358313112	0.93763043984009697	1.0	0.70013094718463553	0.45701031899353595	77.188586804316486	79.81227975693966	13.341664064126334	5.6686388192919859	5.0990195135927845	26.587214972614188	26.833350576896645	8.6140068467508275	210.0119999999998	0.89558905639307651	1	1	80.360780537128448	842.09017783403397	0.45490193367004395	0.078431427478790283	2.0637195318752082	0.4784313440322876	0.7764706015586853	0.34489605380741822	0.5249938764551334	0.5372549295425415	0.29019612073898315	0.270588219165802	0.041308600100576805	0.11149512036576942	0.61176466941833496	942.44991205397002	1112.1220398981902	944.4900249376559	1112.4332917705735	913.0
1	44	nan	0	0	0	P94C	P94C	2017_01_01	2017_01_01	1691	2000.0	1147.0	1.637514485316264	0.93575745348636086	1.0	0.42317317317317316	0.39497736427444768	79.108438734189576	82.328609851011095	13.416407864998739	5.6257239132907486	5.0	32.687353628709715	27.897138422483323	-57.722320966562521	231.94799999999952	0.84297108673978061	0	1	94.843132019042969	873.67056626081467	0.42745095491409302	0.088235318660736084	2.2109750243223205	0.49019604921340942	0.74509799480438232	0.34997465689683754	0.51665911665334985	0.52745097875595093	0.29019612073898315	0.29019612073898315	0.044925425317583388	0.11308384563686268	0.60392153263092041	1999.6695168531137	1147.3472481947042	2000.7622708456533	1145.4251921939681	1982.0
1	45	nan	0	0	0	P94C	P94C	2017_01_01	2017_01_01	1603	2041.0	1152.0	1.6460985466398752	0.93704848054386036	1.0	0.48871951219512194	0.32685179680798371	77.309867389413355	79.762146410437069	13.152946437965905	5.5086271348682789	5.0	32.417093091890614	26.996550910188301	78.893509504608105	248.25399999999965	0.81681528662420377	0	1	97.717642366886139	866.44311845302582	0.48235291242599487	0.062745153903961182	1.473889551237783	0.59215688705444336	0.72549021244049072	0.39087056946754456	0.54051348624642903	0.56078433990478516	0.29019612073898315	0.29019612073898315	0.07612576340490447	0.10014670160517923	0.61176466941833496	2041.1760996913333	1154.1621050975784	2041.5258889582033	1155.593886462882	2039.0
1	46	nan	0	0	0	P94C	P94C	2017_01_01	2017_01_01	1482	2023.0	1193.0	1.6162334504284743	0.93491795131887589	1.0	0.70571428571428574	0.4879828498779441	73.532493602809808	75.504966724050675	13.0	5.5146212893657234	5.0	25.695652580041543	26.094031267114293	85.077983384926	195.35599999999977	0.88583383144052597	0	1	86.960781633853912	766.41566801071167	0.45490193367004395	0.070588231086730957	2.4940067473976533	0.69019603729248047	0.76470589637756348	0.40259621126784217	0.51714957355648561	0.5254901647567749	0.29019612073898315	0.270588219165802	0.10337283164208294	0.10233900090758397	0.59411764144897461	2022.070094575522	1186.3824523458738	2022.1255060728745	1188.8758434547908	2021.0
1	47	nan	0	0	0	P94C	P94C	2017_01_01	2017_01_01	1390	491.0	1152.0	1.6704149261282708	0.94054824404614423	1.0	0.59784946236559144	0.45963578091015672	72.740271261586415	74.672618810377884	12.165525060596439	5.2389714752573795	5.0	24.122284621996634	24.706969640669477	77.380955003534069	194.94199999999978	0.88988476312419995	1	1	74.529407620429993	713.61174803972244	0.44705879688262939	0.074509799480438232	1.5496210283106617	0.49803918600082397	0.73725485801696777	0.34031692977365291	0.51338974679116722	0.5254901647567749	0.29019612073898315	0.29019612073898315	0.037174447920383151	0.10423311457852392	0.59607839584350586	489.33679538016634	1144.7755025275685	489.76762589928057	1146.2640287769784	479.0
1	48	nan	0	0	0	P94C	P94C	2017_01_01	2017_01_01	1169	370.0	1137.0	1.6769050379354458	0.94070300959610431	1.0	0.38102998696219037	0.46212627493118114	66.854942299196964	69.339743293438858	11.313708498984761	4.8122585010322574	4.2426406871192848	21.920310216782973	22.679286310983883	-40.884634264346218	178.29199999999986	0.90620155038759687	1	1	76.450975835323334	571.08625715970993	0.43529409170150757	0.058823525905609131	1.2437321278428166	0.47058820724487305	0.69411766529083252	0.35069254970331804	0.48852545522644136	0.4941176176071167	0.29019612073898315	0.29019612073898315	0.042537261195681117	0.091722713454517449	0.55294120311737061	369.29219871855071	1137.8167577281486	368.45594525235242	1138.7373823781008	378.0
1	49	nan	0	0	0	P94C	P94C	2017_01_01	2017_01_01	1459	723.0	1159.0	1.5961684048391405	0.93316998782226968	1.0	0.54037037037037039	0.4568768880138821	72.402269725234135	74.966659255965254	13.0	5.4256945558094927	5.0	25.614449047363873	26.0239354614489	73.488720884270791	200.32399999999976	0.89180929095354522	1	1	78.356858670711517	761.43919932842255	0.43921566009521484	0.074509739875793457	1.7467387685787303	0.5098038911819458	0.77254903316497803	0.34367043276627857	0.52189115786732188	0.5372549295425415	0.29019612073898315	0.29019612073898315	0.040266937545919979	0.10941571672889981	0.60392153263092041	723.16150012675257	1159.3508524905435	723.69842357779305	1161.0130226182316	717.0
1	50	nan	0	0	0	P94C	P94C	2017_01_01	2017_01_01	1534	1836.0	1157.0	1.5900454159158968	0.93346340861127164	1.0	0.41504329004329005	0.50901630978061563	74.112604106030901	75.006666370396701	13.416407864998739	5.6185308738041755	5.0	25.924844473508607	26.582163588869854	51.485363517359232	194.60399999999973	0.92409638554216866	1	1	87.674505174160004	783.3529200553894	0.45490193367004395	0.066666662693023682	1.8628878214406732	0.55294120311737061	0.73333334922790527	0.36683893378309623	0.51066031294353942	0.5098038911819458	0.29019612073898315	0.22745102643966675	0.057401961858778681	0.10017851360100231	0.58431375026702881	1836.401547013397	1157.6607445801787	1835.2894393741851	1156.1662320730118	1849.0
1	51	nan	0	0	0	P94C	P94C	2017_01_01	2017_01_01	1561	1428.0	1154.0	1.6009797211543328	0.93412633365296449	1.0	0.39339717741935482	0.47593065285743658	75.058305492630367	77.89736837660179	13.45362404707371	5.648811064698295	5.0	26.16295090390226	26.791503883886921	42.471524023372645	203.01799999999974	0.90309516922186872	1	1	88.380387723445892	798.58037102222443	0.43529409170150757	0.082352995872497559	2.1017346763655058	0.51764702796936035	0.74901962280273438	0.35494131615841723	0.51158255670866393	0.51372551918029785	0.29019612073898315	0.2862744927406311	0.049839254325867693	0.10677277108845828	0.60000002384185791	1432.1713090135208	1157.6977579220297	1430.6406149903908	1156.2575272261372	1449.0
1	52	nan	0	0	0	P94C	P94C	2017_01_01	2017_01_01	1577	2157.0	1207.0	1.6422099852358301	0.93817611608379736	1.0	0.46962477665276953	0.46974920287032812	76.662905755837286	77.388629655783419	13.152946437965905	5.5450272140546657	5.0	26.297465676960734	26.537501854921963	-64.642357391870235	205.39399999999972	0.90372492836676221	0	1	84.160780251026154	831.70586627721786	0.45882350206375122	0.062745094299316406	1.5359961814571164	0.5058823823928833	0.82745099067687988	0.35213715586203409	0.52739750556576914	0.54901957511901855	0.29019612073898315	0.29019612073898315	0.041490310538298748	0.10271492007385688	0.60784316062927246	2158.2896292303758	1204.699874912978	2157.5998731769182	1206.0722891566265	2170.0
1	53	nan	0	0	0	P94C	P94C	2017_01_01	2017_01_01	1358	1699.0	1206.0	1.6774174833735849	0.94093521289251347	1.0	0.37890625	0.45093983367207957	72.07320008443844	74.330343736592525	12.041594578792296	5.1661990247284972	5.0	23.558785907652862	24.403023965336953	38.535465785450896	194.53399999999985	0.89814814814814814	0	1	88.184308588504791	732.78429663181305	0.45882350206375122	0.070588231086730957	1.7078066379877388	0.55686271190643311	0.78431373834609985	0.37208569024685567	0.53960552034743225	0.56470584869384766	0.29019612073898315	0.29019612073898315	0.059762336198154839	0.11289969064495804	0.61568629741668701	1694.8493898296708	1202.1620463865509	1696.2120765832105	1203.1914580265095	1676.0
1	54	nan	0	0	0	P94C	P94C	2017_01_01	2017_01_01	1366	425.0	1203.0	1.6286158815423513	0.93662529428695085	1.0	0.38653084323712505	0.47576349194878392	70.970686843620172	74.632432628181164	12.206555615733702	5.2072750640606129	5.0	24.730072191326805	24.863358158124395	41.742636486478055	189.94799999999975	0.90553529996685445	1	1	80.286270439624786	705.49410104751587	0.45098036527633667	0.066666662693023682	1.374015496290917	0.5098038911819458	0.73333334922790527	0.34606151051562406	0.51646713107431619	0.53333330154418945	0.29019612073898315	0.29019612073898315	0.044029276757184752	0.10321172129891223	0.59215688705444336	428.40418330345767	1205.9514454513348	429.50439238653001	1206.7745241581258	408.0
1	55	nan	0	0	0	P94C	P94C	2017_01_01	2017_01_01	1361	1738.0	1230.0	1.6387415355451427	0.93783673239953258	1.0	0.41092995169082125	0.44497365186724686	71.132224980862901	75.153176912223742	12.529964086141668	5.2117570246033376	5.0	24.406808633910082	24.688340746403618	-58.994710849156085	196.04999999999973	0.89775725593667544	0	1	80.772543907165527	691.40782433748245	0.44705879688262939	0.066666603088378906	1.3129159545714304	0.5058823823928833	0.72941172122955322	0.3496646922388118	0.50801456600843675	0.5215686559677124	0.29019612073898315	0.29019612073898315	0.044232041873239883	0.1000497913470023	0.58039212226867676	1736.8001689452381	1232.0101414128651	1737.5172667156503	1230.9103600293902	1737.0
1	56	nan	0	0	0	P94C	P94C	2017_01_01	2017_01_01	1586	2196.0	1230.0	1.5719080111860753	0.93035714195601726	1.0	0.41529196124639955	0.4847077272738472	74.734934658885194	77.794601355106892	13.601470508735444	5.6732347875423823	5.0495097567963922	27.451916004310014	27.401906830449672	-50.839809415098372	202.77599999999973	0.90888252148997117	0	1	86.580387115478516	836.2039036154747	0.45882350206375122	0.074509739875793457	1.6513554374410084	0.5372549295425415	0.79607844352722168	0.35195279315235167	0.5272407967310685	0.5372549295425415	0.29019612073898315	0.2431371808052063	0.046400878017899133	0.10672091626588691	0.60392153263092041	2195.2984684394073	1230.4855461367456	2194.2389659520809	1231.7522068095839	2212.0
1	57	nan	0	0	0	P94C	P94C	2017_01_01	2017_01_01	1709	2238.0	1261.0	1.577213753267017	0.9310157263083404	1.0	0.48884439359267734	0.46155926792059065	77.74701055577836	80.993826925266347	14.317821063276353	5.8828537387487909	5.3851648071345037	28.174456516497351	28.376031163625221	63.50878171212311	215.70599999999962	0.9083178315174063	0	1	97.360779523849487	943.56076472997665	0.48235291242599487	0.074509859085083008	1.903743970070618	0.59607839584350586	0.78431373834609985	0.37736736249554065	0.55211279387359669	0.56470584869384766	0.29019612073898315	0.25882357358932495	0.066019544547842438	0.11329668213099731	0.63529407978057861	2238.6995445081311	1263.3720533597871	2237.8741954359275	1261.6565242832066	2247.0
1	58	nan	0	0	0	P94C	P94C	2017_01_01	2017_01_01	1159	1164.0	1222.0	1.6664129287128637	0.94063519489624303	1.0	0.45273437500000002	0.50020954660634531	66.356856739746689	68.541957952775178	11.313708498984761	4.8258171769455869	4.4721359549995796	22.326252226057523	22.522794825741489	29.293197419613143	170.63599999999988	0.94419551934826884	0	1	74.937250792980194	591.76076865196228	0.44705879688262939	0.070588231086730957	1.2267811364138064	0.51372551918029785	0.70980393886566162	0.36377306210184562	0.51057874775837986	0.5215686559677124	0.29019612073898315	0.2745097279548645	0.054792620814997188	0.099279694365616331	0.58823525905609131	1165.2747068007557	1222.0584628688398	1166.3589301121656	1222.6324417601381	1145.0
1	59	nan	0	0	0	P94C	P94C	2017_01_01	2017_01_01	1450	1162.0	1259.0	1.6710577636957538	0.9397814465229295	1.0	0.52997076023391809	0.42661035515920975	74.257581338217889	77.077882690172544	13.0	5.2274783999790992	5.0	25.93067681338071	25.379458966848123	-18.778629290816703	206.66799999999975	0.88226346212351692	0	1	91.619604051113129	762.55292677879333	0.45490193367004395	0.058823585510253906	1.8083132397671713	0.58431375026702881	0.75686275959014893	0.38658060781060394	0.52589857019227126	0.55686271190643311	0.29019612073898315	0.2117646336555481	0.083188178563656637	0.10741274404437313	0.60392153263092041	1157.8074166544209	1259.6497370090583	1159.451724137931	1258.8972413793103	1130.0
1	60	nan	0	0	0	P94C	P94C	2017_01_01	2017_01_01	1321	1180.0	1277.0	1.8860993266354218	0.95504405596046971	1.0	0.49016697588126157	0.40845126279036065	76.290210393233167	76.941536246685374	11.0	4.7591885005343251	4.2426406871192848	22.82008256689581	22.617294227716094	-16.089384899028147	201.59799999999984	0.86566186107470511	0	1	89.2823486328125	703.57645732164383	0.47058820724487305	0.050980329513549805	1.5390045697203345	0.68627452850341797	0.76470589637756348	0.38987925167167031	0.53260897601941248	0.56470584869384766	0.29019612073898315	0.29019612073898315	0.086516935460800568	0.099568019834863949	0.60392153263092041	1171.1909849013209	1279.3464316984448	1172.6979560938682	1279.0340651021952	1142.0
1	61	nan	0	0	0	P94C	P94C	2017_01_01	2017_01_01	1617	387.0	1230.0	1.8347261017053416	0.93301806237569562	1.0	0.50468164794007486	0.25038139832787726	81.694570789488822	88.022724338661547	12.369316876852981	5.0189906608003145	4.4721359549995796	33.751250044043687	29.396119535266035	0.30589461325763206	284.87799999999959	0.72870662460567825	1	1	101.70195668935776	826.12939411401749	0.41176468133926392	0.086274504661560059	2.8376567658142795	0.51372551918029785	0.78431373834609985	0.34014032337577843	0.51090253191961499	0.5372549295425415	0.2862744927406311	0.20392155647277832	0.047988559789092382	0.12228474001594929	0.61176466941833496	384.53448407860304	1231.4686869658599	381.7111935683364	1231.7538651824366	415.0
1	62	nan	0	0	0	P94C	P94C	2017_01_01	2017_01_01	1636	1291.0	1270.0	1.7380343160374077	0.94596879581987592	1.0	0.52503209242618742	0.42378497469851062	80.854891685991518	82.764726786234249	12.806248474865697	5.4420699164339581	5.0	26.921454379032959	26.217818883607684	-16.745609591862028	220.25399999999979	0.88408538232910006	0	1	95.858819007873535	902.2980175614357	0.45882350206375122	0.094117701053619385	2.4427070331077214	0.64313721656799316	0.78431373834609985	0.38652749599949004	0.55152690559989959	0.56078433990478516	0.29019612073898315	0.270588219165802	0.083463258309733807	0.11953686622850722	0.65098035335540771	1289.0334308607928	1270.0481255255982	1291.3661369193153	1269.3233496332518	1260.0
1	63	nan	0	0	0	P94C	P94C	2017_01_01	2017_01_01	1337	1271.0	1251.0	1.7521647300905066	0.94672328799090988	1.0	0.54750204750204745	0.44038249964889786	73.448154756016066	75.026661927610775	11.401754250991379	4.905903182092608	4.4721359549995796	24.355591604534609	23.653842936782389	-15.822590158608849	195.32399999999973	0.88807705081368316	0	1	88.274506032466888	702.6156719326973	0.47941173613071442	0.058823466300964355	1.3588248784735719	0.60784316062927246	0.74901962280273438	0.38547819228151481	0.52551658334532336	0.5372549295425415	0.29019612073898315	0.29019612073898315	0.081895339645005616	0.096552232963123361	0.59607839584350586	1274.9902940545533	1249.7168954023507	1273.6574420344054	1249.981301421092	1299.0
1	64	nan	0	0	0	P94C	P94C	2017_01_01	2017_01_01	3570	2552.0	1447.0	15.423289615950377	0.99916799684999724	1.0	0.46899632159747767	0.035928362714039985	373.30132645840018	345.20863256876993	8.9442719099991592	2.9281164151546748	2.2360679774997898	18.668397767201888	15.224627088298249	-88.460452674944563	1117.4299999999973	0.63297872340425509	0	0	340.51371723413467	1072.1724934577942	0.29019612073898315	0.0078431367874145508	0.25765463802047123	0.38823527097702026	0.41176468133926392	0.29817313242918975	0.30032842953999839	0.30196076631546021	0.12156862020492554	0.12156862020492554	0.03245024999851151	0.026781002984267471	0.30980390310287476	2550.2857164079542	1415.2050469361118	2550.3848739495797	1415.4428571428571	2545.0
1	65	nan	0	0	0	P94C	P94C	2017_01_01	2017_01_01	1396	370.0	1299.0	1.5368918670560137	0.92734358520957527	1.0	0.70826991374936576	0.49446592012247265	69.168432213268474	72.17340230306452	13.0	5.4030812497592864	5.0	26.0	25.883588413353777	85.204279590519576	188.35599999999982	0.93880295897780763	1	1	72.847055077552795	764.3960645198822	0.4941176176071167	0.062745094299316406	1.4333265234437489	0.49803918600082397	0.7607843279838562	0.34361818432807922	0.54756165080220787	0.57647061347961426	0.29019612073898315	0.270588219165802	0.045332918839445201	0.11867382146909443	0.63137257099151611	369.97629295468931	1300.0180689049373	369.90186246418341	1298.586676217765	360.0
1	66	nan	0	0	0	P94C	P94C	2017_01_01	2017_01_01	1996	1276.0	1343.0	1.418345508295745	0.88594095906919845	1.0	0.43829600351339482	0.29482010623634386	76.947238415535907	81.60882305241266	14.142135623730951	5.5543677207882896	5.0	37.15847430115209	35.687977957028686	44.719200677261526	291.67999999999915	0.83742395636668765	0	1	147.62352365255356	1095.698017001152	0.4784313440322876	0.078431367874145508	1.7528189535736076	0.81176471710205078	0.81176471710205078	0.42299003911906463	0.54894690230518639	0.56862747669219971	0.29019612073898315	0.25882357358932495	0.12284156027217846	0.11402314252883795	0.63921570777893066	1281.8225753679769	1345.3700962871212	1280.2935871743487	1344.5130260521041	1275.0
1	67	nan	0	0	0	P94C	P94C	2017_01_01	2017_01_01	2475	1307.0	1311.0	1.2392478049686855	0.73138405927090244	1.0	0.51157503100454738	0.24008679849115977	72.940579134892587	81.884064383737083	15.0	5.3156521065356523	5.0	48.452073725237618	49.742980694971443	25.733764286189267	359.921999999999	0.78646329837940898	0	0	170.1333259344101	1360.7882072925568	0.48235291242599487	0.074509799480438232	0.33483919394473155	0.79607844352722168	0.81176471710205078	0.41597390204012247	0.54981341708790177	0.56078433990478516	0.29019612073898315	0.29019612073898315	0.11572292507341878	0.1113714819075521	0.63137257099151611	1311.3465551814884	1318.3005236280483	1311.0117171717172	1318.3014141414142	1290.0
1	68	nan	0	0	0	P94C	P94C	2017_01_01	2017_01_01	1077	1399.0	1330.0	1.6346223462269764	0.936189486466113	1.0	0.64298507462686572	0.51279450478904454	63.123378310446462	68.154236845554948	11.180339887498949	4.7102333975887918	4.1231056256176606	21.965007135476611	22.18759768986034	80.503254590503403	162.45799999999991	0.93085566119273988	0	1	67.188231527805328	576.45881336927414	0.4941176176071167	0.050980329513549805	0.82574038943773387	0.5372549295425415	0.74901962280273438	0.36515343221633328	0.5352449520606074	0.55686271190643311	0.29019612073898315	0.29019612073898315	0.057590515252690141	0.095883682116166533	0.60392153263092041	1398.9025150068267	1328.1360775550947	1399.0529247910863	1328.9480037140204	1398.0
1	69	nan	0	0	0	P94C	P94C	2017_01_01	2017_01_01	1149	594.0	1332.0	1.694548017283285	0.94135707232177213	1.0	0.6660869565217391	0.43817000758649838	66.665440335828961	68.029405406779802	11.180339887498949	4.7516725547285734	4.1231056256176606	22.04829171682146	22.493720013546607	-83.840425858988468	181.52799999999979	0.87144482366325371	1	1	70.125486433506012	553.55292361974716	0.43137252330780029	0.058823525905609131	1.3850011474970636	0.49803918600082397	0.69019603729248047	0.34544574597786215	0.48176929818951014	0.49019604921340942	0.29019612073898315	0.29019612073898315	0.040405405002557307	0.08689913075016438	0.54901957511901855	593.57357814777765	1334.8383421989142	593.74412532637075	1333.4638816362053	590.0
1	70	nan	0	0	0	P94C	P94C	2017_01_01	2017_01_01	1333	1041.0	1324.0	1.7007240432877482	0.94393599185799693	1.0	0.72054054054054051	0.46380100770562888	72.08402952835408	73.246160308919954	12.0	5.1477001538954772	5.0	23.238914987824209	23.796994372242867	-2.3204217511592438	190.04399999999993	0.90037149611617706	1	1	73.22744756937027	716.19998306035995	0.46666663885116577	0.082352876663208008	1.8783796841007288	0.51372551918029785	0.78039216995239258	0.35547304645325373	0.53728430837236307	0.54509806632995605	0.29019612073898315	0.29019612073898315	0.050816944773540658	0.11399577337994128	0.63137257099151611	1049.3050195326659	1323.7464997731413	1047.4321080270067	1323.8897224306077	1077.0
1	71	nan	0	0	0	P94C	P94C	2017_01_01	2017_01_01	1077	1366.0	1346.0	1.6747065248181923	0.94122530297207774	1.0	0.8013392857142857	0.48343739152759679	64.16109000353778	63.560994328282817	10.770329614269007	4.7194840108579932	4.2426406871192848	20.0	21.672295052762763	86.841439787264306	167.31799999999981	0.91464968152866244	0	1	64.098035991191864	539.70979011058807	0.45882350206375122	0.047058820724487305	1.131543341610934	0.61568629741668701	0.67450976371765137	0.35808958654297129	0.50112329629581065	0.5215686559677124	0.29019612073898315	0.29019612073898315	0.060502195058293469	0.086558300406069336	0.56470584869384766	1366.1847470602004	1344.2178804766584	1366.1903435468896	1343.0863509749304	1369.0
1	72	nan	0	0	0	P94C	P94C	2017_01_01	2017_01_01	1510	1357.0	1391.0	1.6472948936841343	0.93742455004858349	1.0	0.54829339143064637	0.45040536240070472	75.087874925283884	80.39900496896712	13.0	5.463213199286626	5.0	25.597794022601427	26.144732536511643	-11.539532404985829	205.25399999999979	0.88745224801645606	0	1	85.596074163913727	837.8980239033699	0.48235291242599487	0.058823585510253906	1.5612683349000973	0.68627452850341797	0.78431373834609985	0.36894859553411091	0.55489935357839071	0.58823525905609131	0.29019612073898315	0.29019612073898315	0.066446280067929478	0.11022216172138107	0.63529407978057861	1360.7394225451249	1389.3366313736167	1362.2615894039734	1388.98940397351	1333.0
1	73	nan	0	0	0	P94C	P94C	2017_01_01	2017_01_01	1549	2212.0	1341.0	1.6723084246366064	0.94002002405606166	1.0	0.37965686274509802	0.45754230417944536	76.790956641448744	79.309520235593411	13.038404810405298	5.4739113852526264	5.0	25.607851955687082	26.19487484795313	40.075922924960629	206.25999999999974	0.89797101449275363	1	1	96.619603216648102	864.29018038511276	0.4941176176071167	0.070588231086730957	1.797360173542448	0.60000002384185791	0.78431373834609985	0.38341112387558768	0.55796654640743237	0.57254898548126221	0.29019612073898315	0.29019612073898315	0.071861740414355002	0.11063538500048256	0.63921570777893066	2210.9921685040554	1339.6056788689621	2212.3912201420271	1340.734021949645	2191.0
1	74	nan	0	0	0	P94C	P94C	2017_01_01	2017_01_01	1385	420.0	1351.0	1.6948141637069123	0.94288089268318254	1.0	0.53474903474903479	0.45108843397015069	73.281206361648785	74.732857566133518	12.041594578792296	5.1714328138088135	5.0	23.525955628524297	24.412171059401132	73.561779389167924	196.42599999999976	0.90375203915171287	1	1	75.713721692562103	693.76076877117157	0.43137252330780029	0.058823525905609131	1.7144912797562506	0.47450977563858032	0.7607843279838562	0.34259602575819958	0.50091030236185674	0.53333330154418945	0.29019612073898315	0.2862744927406311	0.039172218982214881	0.09857565250964212	0.58039212226867676	420.41178802243292	1353.0875027606617	419.96678700361014	1351.4317689530685	428.0
1	75	nan	0	0	0	P94C	P94C	2017_01_01	2017_01_01	1245	1527.0	1355.0	1.7405003775959962	0.94577352493417199	1.0	0.55779569892473113	0.43554442188526477	70.586842201562632	72.615425358528341	11.401754250991379	4.868924412779271	4.4721359549995796	22.553355540891165	22.928496937422558	76.369230709826766	189.52799999999979	0.88266572137539867	1	1	79.505878090858459	634.74508506059647	0.45196075737476349	0.058823466300964355	1.4469451851817476	0.55686271190643311	0.69803917407989502	0.36808276893915953	0.50983540968722607	0.52941179275512695	0.29019612073898315	0.29019612073898315	0.057689273652137406	0.092800454107139441	0.58039212226867676	1527.4571111321427	1358.2342272789986	1527.1060240963855	1356.8305220883535	1530.0
1	76	nan	0	0	0	P94C	P94C	2017_01_01	2017_01_01	1585	671.0	1348.0	1.5385528921723162	0.92614501213608857	1.0	0.45234018264840181	0.47023464819115329	73.662744325244333	79.05694150420949	13.892443989449804	5.7461114557047503	5.0990195135927845	27.280029325497434	27.783202244866693	-28.717809064600591	205.80799999999974	0.89320935474781626	0	1	87.043132543563843	867.03527975082397	0.48627448081970215	0.078431367874145508	2.0013388521824482	0.52941179275512695	0.84313726425170898	0.35968236588249519	0.54702541309200248	0.55294120311737061	0.29019612073898315	0.29019612073898315	0.055592626089611408	0.11669511416057179	0.63529407978057861	669.24665067087642	1349.0932996945594	670.99810725552049	1348.1249211356467	642.0
1	77	nan	0	0	0	P94C	P94C	2017_01_01	2017_01_01	1431	499.0	1385.0	1.5860583293625294	0.93259349952902093	1.0	0.41120689655172415	0.48010358862325758	71.444227843562516	74.027022093286988	12.727922061357855	5.398405952407316	5.0	25.197671557778939	25.786256259582522	45.532795250336306	193.53399999999976	0.91760179544725862	0	1	83.78823059797287	761.4784140586853	0.4578431099653244	0.082352995872497559	2.0291690319703664	0.5372549295425415	0.81960785388946533	0.35960613990546297	0.53213026838482547	0.541176438331604	0.29019612073898315	0.29019612073898315	0.053217672474552211	0.11517293731332275	0.62352943420410156	496.44919334341392	1382.6165303873775	495.05310971348706	1381.1439552760307	515.0
1	78	nan	0	0	0	P94C	P94C	2017_01_01	2017_01_01	1161	519.0	1423.0	1.6982389900733623	0.94066396071080904	1.0	0.62318840579710144	0.36009322025116364	67.045731734359876	68.731361109758325	11.045361017187261	4.7434047486394277	4.1231056256176606	25.707346559328499	22.751266739529118	2.2653219087434566	201.28599999999983	0.82282069454287743	0	1	73.388231158256531	585.9764541387558	0.44705879688262939	0.066666722297668457	1.4823267014214652	0.4941176176071167	0.72156858444213867	0.35282803441469485	0.50471701476206354	0.51764702796936035	0.29019612073898315	0.29019612073898315	0.046416415814484538	0.096355442402925234	0.58039212226867676	525.839878618169	1423.3498434096923	524.36261843238583	1423.2273901808785	553.0
1	79	nan	0	0	0	P94C	P94C	2017_01_01	2017_01_01	1307	1773.0	1383.0	1.661732284436203	0.9387964528051983	1.0	0.38668639053254439	0.44916896278622231	70.2519307531701	73.430239002743278	12.041594578792296	5.0805674806202781	4.4721359549995796	23.830765942482952	24.199849747137339	54.544537040313877	191.22199999999987	0.88490182802979012	1	1	85.066662549972534	681.63135761022568	0.45490193367004395	0.070588231086730957	1.7201075153553456	0.56470584869384766	0.74509799480438232	0.36985505456509798	0.52152360949519949	0.53333330154418945	0.29019612073898315	0.29019612073898315	0.063023387642341611	0.10174654260079258	0.60000002384185791	1772.8999688433064	1383.7612186203251	1773.8638102524867	1385.185921958684	1764.0
1	80	nan	0	0	0	P94C	P94C	2017_01_01	2017_01_01	1408	617.0	1384.0	1.6759638654400766	0.93535994698789282	1.0	0.64735632183908043	0.38780924230252789	73.01313701944693	74.953318805774032	12.0	5.0660425254558286	4.7360679774997898	27.997368810303165	25.82454834905127	-3.7457400199200221	213.59799999999973	0.80618379616375613	0	1	87.549015164375305	782.14508438110352	0.49019604921340942	0.070588231086730957	1.2247658846782969	0.52941179275512695	0.80392158031463623	0.36327392184388091	0.5555007701570337	0.57647061347961426	0.29019612073898315	0.29019612073898315	0.05288063880354698	0.11364013758393865	0.64313721656799316	623.26231033069371	1383.5616278968348	622.0703125	1383.8430397727273	651.0
1	81	nan	0	0	0	P94C	P94C	2017_01_01	2017_01_01	1672	147.0	1422.0	1.6574009335372306	0.93888443042044289	1.0	0.73721340388007051	0.43900614923076686	79.345614575252398	81.786306922369349	13.928388277184119	5.7132445443148523	5.0990195135927845	26.41699936331899	27.313340681990919	86.754473405444671	218.7699999999997	0.88794476898566099	1	1	88.407838523387909	853.1882152557373	0.42745095491409302	0.058823585510253906	1.7557755229263288	0.5372549295425415	0.71372544765472412	0.3623272070630652	0.51028003304768976	0.541176438331604	0.29019612073898315	0.29019612073898315	0.053444293296296887	0.096380206516079939	0.58431375026702881	147.7724567441218	1428.7789929667849	147.75299043062202	1427.0233253588517	138.0
1	82	nan	0	0	0	P94C	P94C	2017_01_01	2017_01_01	1613	1359.0	1441.0	1.6433708840434869	0.93785703096391093	1.0	0.39856683963429701	0.4105775638305863	77.538388712189033	79.195959492893323	13.45362404707371	5.5773469290752775	5.0	26.861887044840241	26.907517900433326	-36.194475750162397	222.1899999999996	0.89412416851441245	1	1	94.686269640922546	866.7293952703476	0.47058820724487305	0.074509859085083008	1.6770589188650928	0.54509806632995605	0.78823530673980713	0.36278264230238522	0.53733998466853539	0.54901957511901855	0.29019612073898315	0.29019612073898315	0.054797337632583966	0.1073028959313248	0.61960780620574951	1363.4303942641982	1437.5901336848247	1362.1072535647861	1438.620582765034	1388.0
1	83	nan	0	0	0	P94C	P94C	2017_01_01	2017_01_01	1404	2049.0	1473.0	1.6566244132741119	0.93904018717052273	1.0	0.5656728444802579	0.45775192972986828	72.711051913313796	73.348483283568996	12.083045973594572	5.2294230226849949	5.0	25.267682206230688	24.99859755984701	72.169853397937501	196.32399999999973	0.89483747609942643	0	1	92.486270785331726	748.50194776058197	0.49019604921340942	0.047058820724487305	1.5027425389045403	0.71764707565307617	0.73725485801696777	0.41105009237925211	0.5331210454135199	0.56078433990478516	0.29019612073898315	0.2235293984413147	0.1037982709312585	0.095765831158581283	0.60392153263092041	2047.5203753572168	1467.4132647660335	2047.0135327635328	1465.9985754985755	2056.0
1	84	nan	0	0	0	P94C	P94C	2017_01_01	2017_01_01	1344	2073.0	1469.0	1.7117766392751126	0.94390603813344653	1.0	0.47863247863247865	0.41640513571435367	72.61296454775821	75.179784516850006	11.704699910719626	4.9731098117848234	4.4721359549995796	23.556031031099963	23.977829061441369	68.165643491027083	201.39399999999972	0.89421157684630737	0	1	99.854898393154144	755.84704583883286	0.5098038911819458	0.054901957511901855	0.88314668813329755	0.68235290050506592	0.78431373834609985	0.42132868520318206	0.56238619482056018	0.58823525905609131	0.29019612073898315	0.29019612073898315	0.10121163803144172	0.098774020909755095	0.63529407978057861	2070.611296998582	1463.3803601242271	2071.0438988095239	1464.1502976190477	2068.0
1	85	nan	0	0	0	P94C	P94C	2017_01_01	2017_01_01	1027	246.0	1464.0	1.5861750080703312	0.92857707899855713	1.0	0.42159277504105092	0.47894754411746393	60.345641098059133	61.846584384264908	11.180339887498949	4.5929337825921994	4.1231056256176606	22.273683479589316	22.396657559863808	58.87650622532626	164.15199999999987	0.87441464452958706	1	1	69.274505317211151	537.02351951599121	0.46960781514644623	0.054901957511901855	0.95010870112087686	0.51764702796936035	0.74901962280273438	0.35344135365924056	0.52290508229405186	0.54901957511901855	0.29019612073898315	0.29019612073898315	0.049415615278374	0.10178651488888944	0.59607839584350586	244.6392753931224	1462.7480083657247	244.13534566699124	1461.9425511197662	255.0
1	86	nan	0	0	0	P94C	P94C	2017_01_01	2017_01_01	1590	668.0	1494.0	1.6881464507874904	0.94159327416110006	1.0	0.67688378033205621	0.44698217203708446	78.269719969065804	80.09993757800315	13.0	5.4494998739975289	5.0	26.445793616376879	26.357507580686967	-85.247335062161611	211.4259999999997	0.8857938718662951	0	1	92.721564710140228	853.61174964904785	0.4784313440322876	0.058823466300964355	1.8821694990184947	0.62745094299316406	0.76470589637756348	0.38958640634512703	0.53686273562833198	0.56862747669219971	0.29019612073898315	0.23529410362243652	0.093344765091585541	0.10286672693030775	0.61960780620574951	669.31532449340318	1482.831695680949	669.72641509433959	1480.9949685534591	662.0
1	87	nan	0	0	0	P94C	P94C	2017_01_01	2017_01_01	1488	642.0	1508.0	1.6835945793976552	0.94055726851808819	1.0	0.63589743589743586	0.4431002302414071	75.553305301286372	77.025969646606853	12.041594578792296	5.2787636268272564	5.0	26.047294263733775	25.66055701359009	-81.927615396124409	205.42599999999982	0.86738560186534541	0	1	94.615682363510132	809.83527797460556	0.50196075439453125	0.047058820724487305	1.3368239493259146	0.63921570777893066	0.7607843279838562	0.40434052292098349	0.54424413842379404	0.56862747669219971	0.29019612073898315	0.29019612073898315	0.093117390306630549	0.089942460605023616	0.60784316062927246	644.39804755000819	1493.8285827704628	644.11491935483866	1495.1350806451612	652.0
1	88	nan	0	0	0	P94C	P94C	2017_01_01	2017_01_01	1000	931.0	1462.0	1.7018126973512246	0.9431571879899795	1.0	0.45808520384791573	0.455964362994562	62.428361974285153	65.192024052026483	10.440306508910551	4.4135718879242187	4.1231056256176606	20.571825392998065	20.747877909217078	-27.089367061379459	166.01199999999989	0.90744101633393826	1	1	68.917643547058105	506.34116560220718	0.45098036527633667	0.050980448722839355	0.96303306418074353	0.49019604921340942	0.70196080207824707	0.3516206303421332	0.50634116560220721	0.52941179275512695	0.29019612073898315	0.29019612073898315	0.048858292760858887	0.095161804058241914	0.57254898548126221	923.02496952927913	1465.8063152111729	923.88400000000001	1465.3710000000001	901.0
1	89	nan	0	0	0	P94C	P94C	2017_01_01	2017_01_01	1273	2197.0	1510.0	1.6986561651330399	0.94189220033099819	1.0	0.44823943661971832	0.42619528760992736	70.281151323246803	71.867934435323804	11.704699910719626	4.9223996514001076	4.4721359549995796	23.238528289895896	23.608513422416564	67.821325540341306	193.73799999999972	0.87132101300479126	0	1	91.062740445137024	695.95292872190475	0.47450977563858032	0.058823585510253906	1.5108406125007712	0.69411766529083252	0.7921568751335144	0.39939798440849572	0.54670300763700297	0.57254898548126221	0.29019612073898315	0.2117646336555481	0.089269871629001768	0.10687788260713402	0.62352943420410156	2197.4920774925968	1511.9623257309445	2197.0322073841321	1510.523173605656	2205.0
1	90	nan	0	0	0	P94C	P94C	2017_01_01	2017_01_01	1354	2164.0	1502.0	1.6265924991601193	0.93464340410360403	1.0	0.37652947719688545	0.44961158673931989	70.498850514958491	73.661387442811588	12.727922061357855	5.2025848242720967	5.0	24.041630560342615	25.068434372035199	47.482076966865399	194.53399999999974	0.88122356003904989	0	1	96.560779750347137	734.62351393699646	0.48235291242599487	0.074509859085083008	2.1036447304052563	0.67058825492858887	0.79607844352722168	0.40571756197624848	0.5425579866595247	0.54509806632995605	0.29019612073898315	0.26274508237838745	0.088682193903074247	0.10705163152670349	0.63529407978057861	2164.9627715179272	1503.2064443955537	2163.4815361890696	1501.7127031019202	2180.0
1	91	nan	0	0	0	P94C	P94C	2017_01_01	2017_01_01	1562	1051.0	1507.0	1.5965184612737799	0.9328035906326877	1.0	0.46515783204288269	0.46984499806904451	74.89596569863555	77.935871073594853	13.416407864998739	5.6037518972056874	5.0	25.938388538997561	26.991394348329234	63.621524913309024	204.39399999999978	0.90132717830351994	1	1	86.909798860549927	831.85096448659897	0.46666663885116577	0.058823466300964355	1.5989536067036252	0.541176438331604	0.7607843279838562	0.35913140025020629	0.53255503488258582	0.56078433990478516	0.29019612073898315	0.26274508237838745	0.053159494512311306	0.10275627664221948	0.60784316062927246	1050.8932406158494	1507.1210198664749	1051.6133162612036	1508.5486555697823	1035.0
1	92	nan	0	0	0	P94C	P94C	2017_01_01	2017_01_01	1641	1719.0	1519.0	1.6464548673894628	0.93864422865404351	1.0	0.39985380116959063	0.44121192506010021	78.332288828879044	82.492423894561369	13.45362404707371	5.6371259658857262	5.0	26.599999999999998	27.015784604770069	-36.404564199175383	216.18999999999969	0.90338563170933139	1	1	91.368622481822968	811.42350775003433	0.43235291540622711	0.054901957511901855	1.5241838709357085	0.50196075439453125	0.76862746477127075	0.354141947603965	0.49446892611214766	0.51764702796936035	0.29019612073898315	0.29019612073898315	0.04528421878758139	0.089188049001427419	0.56470584869384766	1728.3168821262409	1512.1025550669301	1727.1346739792809	1513.0645947592932	1752.0
1	93	nan	0	0	0	P94C	P94C	2017_01_01	2017_01_01	1637	2044.0	1560.0	1.6399679071532616	0.93701176883958381	1.0	0.3853578154425612	0.44911539359770231	77.976451070579728	83.006023877788536	14.142135623730951	5.6826738067814651	5.0990195135927845	27.455032754112892	27.237001914603852	37.066124688428665	214.0179999999996	0.87939833467633632	1	1	99.650975465774536	891.0352783203125	0.49803918600082397	0.058823466300964355	1.3540477874629744	0.55294120311737061	0.74509799480438232	0.38180450370028557	0.54430988290794902	0.56862747669219971	0.29019612073898315	0.29019612073898315	0.067256730216634086	0.097370193752620834	0.62254902720451355	2043.9409412189925	1560.3908518602102	2042.8802687843615	1559.5491753207086	2070.0
1	94	nan	0	0	0	P94C	P94C	2017_01_01	2017_01_01	1192	1029.0	1573.0	1.7641932411288763	0.94749164977231526	1.0	0.45461479786422576	0.40424317896019879	69.640520290155976	71.119617546778187	10.816653826391969	4.6863835810540797	4.2426406871192848	21.53846153846154	22.269680990069904	-69.233671047794758	192.49599999999984	0.87358006595822635	1	1	78.788231611251831	567.10194402933121	0.41960781812667847	0.054901957511901855	1.2475225070941596	0.5058823823928833	0.66274511814117432	0.35812832550569013	0.47575666445413695	0.49803918600082397	0.29019612073898315	0.29019612073898315	0.052149005223912186	0.081398393124420293	0.541176438331604	1031.3785604560233	1566.4100516338112	1030.9270134228188	1567.5729865771812	1024.0
1	95	nan	0	0	0	P94C	P94C	2017_01_01	2017_01_01	1453	2347.0	1606.0	1.659244060883176	0.8975600412353405	1.0	0.48048941798941797	0.17428493488304353	71.629825909480829	76.53757247260981	12.369316876852981	4.6043286654444735	4.1231056256176606	40.007691568189543	31.581034809142039	67.355161625691224	323.67399999999941	0.64851595625976344	0	1	135.95293533802032	751.58037227392197	0.43137252330780029	0.082352876663208008	1.9856310699635416	0.70980393886566162	0.76862746477127075	0.3917952027032286	0.51726109585266478	0.54509806632995605	0.29019612073898315	0.29019612073898315	0.10133884560108218	0.11371301991018909	0.60784316062927246	2347.1198206067752	1603.9565462939972	2348.5354439091534	1605.3489332415691	2334.0
1	96	nan	0	0	0	P94C	P94C	2017_01_01	2017_01_01	1584	2320.0	1605.0	1.6799136528648695	0.93931740294589805	1.0	0.41164241164241167	0.40875465054856819	77.782604199244986	81.21576201698781	13.038404810405298	5.4310345686003245	5.0	27.907815282571903	26.683267275670165	61.02475047195972	220.67399999999952	0.85413858182798597	0	1	111.69411385059357	882.20782589912415	0.50196075439453125	0.047058820724487305	1.8836898632167665	0.64313721656799316	0.78039216995239258	0.42631341164348691	0.55694938503732583	0.59215688705444336	0.29019612073898315	0.19999998807907104	0.1013626082077428	0.1047918275760583	0.62352943420410156	2322.0950556735052	1608.2785792375523	2321.189393939394	1606.626893939394	2335.0
1	97	nan	0	0	0	P94C	P94C	2017_01_01	2017_01_01	6456	2544.0	1637.0	25.836162592830451	0.99976348211801203	1.0	0.39891250617894214	0.037109583553433786	650.04117215953295	577.45822359717067	9.0	3.1421844193236548	3.0	16.86879859712036	14.137159962781197	-88.498216524844906	1478.5759999999966	0.68252457976530279	0	0	469.40390503406525	1950.7253876328468	0.29411762952804565	0.0078430771827697754	1.1550638336158054	0.38431370258331299	0.39999997615814209	0.30421510371617966	0.30215696834461692	0.29803919792175293	0.15294116735458374	0.15294116735458374	0.027343311812482615	0.021889218333260217	0.30980390310287476	2537.9558354328265	1856.9325618861221	2538.0302044609666	1855.7798946716232	2527.0
1	98	nan	0	0	0	P94C	P94C	2017_01_01	2017_01_01	1352	1516.0	1617.0	1.632729675641484	0.93626881267426265	1.0	0.38650657518582049	0.42585834481324603	70.674660835852947	73.355299740373226	12.206555615733702	5.1166824282403516	5.0	24.510101521340815	24.826903888483901	-52.745906851887	199.7379999999998	0.87029288702928875	1	1	84.231367766857147	704.09802341461182	0.45882350206375122	0.062745153903961182	1.5671665282868046	0.541176438331604	0.7921568751335144	0.36150801616676886	0.52078256169719805	0.5372549295425415	0.29019612073898315	0.29019612073898315	0.053145747573417862	0.10214841147153586	0.59607839584350586	1515.0318526730084	1618.0695704166926	1515.9711538461538	1616.8150887573966	1496.0
1	99	nan	0	0	0	P94C	P94C	2017_01_01	2017_01_01	1143	1936.0	1651.0	1.7468401677678327	0.94545560051579225	1.0	0.34636363636363637	0.40617147388735864	67.742809243523723	71.589105316381762	10.816653826391969	4.6444381835935795	4.2426406871192848	21.730652059661097	22.06728717306331	41.589919914862861	188.04999999999976	0.84823747680890538	1	1	87.411760330200195	551.69802331924438	0.41176468133926392	0.062745094299316406	1.3563551317384837	0.58823525905609131	0.67058825492858887	0.38677770057610705	0.48267543597484197	0.5058823823928833	0.29019612073898315	0.29019612073898315	0.07045255454263992	0.085957371739144903	0.54901957511901855	1933.3943335112572	1648.9821372639572	1932.3779527559054	1648.0839895013123	1936.0
1	100	nan	0	0	0	P94C	P94C	2017_01_01	2017_01_01	1308	479.0	1685.0	1.6820403443772984	0.94110747659345462	1.0	0.74657534246575341	0.45792221334017413	70.84357718745953	73.348483283568996	12.0	5.0765762449321912	5.0	23.0	23.952748539540558	-2.6251412804499701	189.45799999999986	0.89222373806275579	1	1	75.399996042251587	679.4431254863739	0.48235291242599487	0.039215683937072754	1.1340330272299848	0.541176438331604	0.74509799480438232	0.36249998097236341	0.51945193079998009	0.54509806632995605	0.29019612073898315	0.25882357358932495	0.054910835177322107	0.091637166872468853	0.58039212226867676	476.98021458972812	1685.1533089416337	475.84938837920487	1685.2385321100917	506.0
1	101	nan	0	0	0	P94C	P94C	2017_01_01	2017_01_01	1166	1705.0	1702.0	1.7298955326883203	0.94467269289958	1.0	0.40769230769230769	0.44650070405819259	68.042373709387263	70.213958726167832	11.045361017187261	4.7144029413608877	4.2426406871192848	21.998751935171285	22.318884265887487	27.659872831860373	181.1519999999999	0.89485801995395242	1	1	81.42744654417038	595.67057454586029	0.46666663885116577	0.043137311935424805	1.12683370856719	0.5372549295425415	0.69803917407989502	0.3787323095077692	0.510866702011887	0.53333330154418945	0.29019612073898315	0.29019612073898315	0.062386390260180564	0.087860573657804739	0.56862747669219971	1703.349930320069	1700.5726352752745	1702.3481989708405	1700.0566037735848	1699.0
1	102	nan	0	0	0	P94C	P94C	2017_01_01	2017_01_01	1250	1668.0	1739.0	1.6962237739114727	0.94269906930486647	1.0	0.53282182438192671	0.45382512948387516	69.642068246531338	70.682388188289167	11.180339887498949	4.9289905652190455	4.4721359549995796	22.364979492329244	23.23567345500765	-16.578358000159817	186.04399999999987	0.89831117499101687	1	1	74.05881929397583	594.73331356048584	0.41960781812667847	0.054902017116546631	1.1758016335999459	0.49019604921340942	0.65098035335540771	0.35777207388394122	0.47578665084838867	0.49019604921340942	0.29019612073898315	0.27843135595321655	0.049958696120444401	0.082359405994608434	0.5372549295425415	1665.7796671235567	1739.9042840505185	1666.8920000000001	1739.5232000000001	1667.0
1	103	nan	0	0	0	P94C	P94C	2017_01_01	2017_01_01	1140	1491.0	1770.0	1.6838462991587353	0.94165411750267769	1.0	0.61191626409017719	0.4671678834451008	66.211211445492751	68.264192663504048	11.045361017187261	4.7537566216354179	4.2426406871192848	21.3431350031973	22.285509865591084	77.46550996650771	175.11399999999983	0.90011843663639957	1	1	75.023525476455688	544.73331868648529	0.40392154455184937	0.062745094299316406	1.4100879618186537	0.54901957511901855	0.65490198135375977	0.37700264058520444	0.47783624446182921	0.49803918600082397	0.29019612073898315	0.29019612073898315	0.066954878529310258	0.087229820958656681	0.54901957511901855	1491.1687604373624	1770.5192468780776	1490.9385964912281	1769.1280701754386	1484.0
1	104	nan	0	0	0	P94C	P94C	2017_01_01	2017_01_01	1431	1811.0	1792.0	1.4225642313921756	0.89362786389860982	1.0	0.57655116841257048	0.39452089759783204	65.636920036389057	72.027772421476428	14.317821063276353	5.2382560287502011	5.0	30.136699062314253	29.458420144294003	77.324106504871793	213.49599999999975	0.84699615270790174	1	1	84.917643070220947	682.39606100320816	0.40392154455184937	0.062745094299316406	1.4358869545392146	0.541176438331604	0.65882349014282227	0.36135167263923806	0.47686656953403783	0.50196075439453125	0.29019612073898315	0.29019612073898315	0.055738941137688819	0.087391560437602891	0.55294120311737061	1813.1085736713592	1794.8748989388964	1812.4367575122292	1793.6058700209644	1814.0
1	105	nan	0	0	0	P94C	P94C	2017_01_01	2017_01_01	1117	2331.0	1811.0	1.7721304776178142	0.94766008404652091	1.0	0.44537480063795853	0.42034443520848103	67.578684530695398	70.327803890068964	10.770329614269007	4.5613810277171405	4.1231056256176606	20.746416391836163	21.576590837513979	66.04447294404568	182.73799999999983	0.88685986502580394	1	1	83.109800279140472	567.87057447433472	0.44313722848892212	0.054901957511901855	1.2204801549018518	0.58039212226867676	0.73725485801696777	0.39202735980726638	0.50838905503521459	0.53333330154418945	0.29019612073898315	0.29019612073898315	0.076998929405092217	0.089976973457605289	0.57254898548126221	2330.5271498567408	1809.7729804307755	2331.0671441360787	1810.8675022381378	2322.0
[truncated: 10 more columns]
