# Supplementary material for: Automated Phenotyping Indicates Pupal Size in Drosophila Is a Highly Heritable Trait with an Apparent Polygenic Basis
Source: G3 (Bethesda). 2017 Mar 2;7(4):1277–86. doi: 10.1534/g3.117.039883 (PMC5386876; doi:10.1534/g3.117.039883)
Supplement: Supplementary file 9 [file 1277FileS3.zip › File S3/output/2017_01_01 expected results/CSV/pupaeSECONDARYobjectsFILTEREDhigh.csv]

ImageNumber	ObjectNumber	Metadata_FileLocation	Metadata_Frame	Metadata_QCFlag	Metadata_Series	Metadata_barcode	Metadata_barcode	Metadata_exportFolder	Metadata_exportFolder	Location_Center_X	Location_Center_Y	Number_Object_Number	Parent_pupaeSECONDARYobjects
1	1	nan	0	0	0	P94C	P94C	2017_01_01	2017_01_01	1757.0193392425463	418.88315874294926	1	10
1	2	nan	0	0	0	P94C	P94C	2017_01_01	2017_01_01	1057.0308596620132	607.56061719324032	2	11
1	3	nan	0	0	0	P94C	P94C	2017_01_01	2017_01_01	2089.2633587786258	772.27608142493636	3	13
1	4	nan	0	0	0	P94C	P94C	2017_01_01	2017_01_01	297.37553648068672	842.53719599427757	4	14
1	5	nan	0	0	0	P94C	P94C	2017_01_01	2017_01_01	1245.8397306397305	865.88350168350166	5	15
1	6	nan	0	0	0	P94C	P94C	2017_01_01	2017_01_01	665.25433070866143	876.0992125984252	6	16
1	7	nan	0	0	0	P94C	P94C	2017_01_01	2017_01_01	537.06833114323263	896.55913272010514	7	17
1	8	nan	0	0	0	P94C	P94C	2017_01_01	2017_01_01	1600.9568493150684	896.68150684931504	8	18
1	9	nan	0	0	0	P94C	P94C	2017_01_01	2017_01_01	1711.703216374269	925.40131578947364	9	21
1	10	nan	0	0	0	P94C	P94C	2017_01_01	2017_01_01	1174.8669950738915	929.8831808585503	10	22
1	11	nan	0	0	0	P94C	P94C	2017_01_01	2017_01_01	553.78366762177654	951.80515759312323	11	23
1	12	nan	0	0	0	P94C	P94C	2017_01_01	2017_01_01	1301.9349540078845	976.77529566360056	12	24
1	13	nan	0	0	0	P94C	P94C	2017_01_01	2017_01_01	1371.8194973343489	1017.9718202589489	13	29
1	14	nan	0	0	0	P94C	P94C	2017_01_01	2017_01_01	2336.6702127659573	1052.5033594624861	14	31
1	15	nan	0	0	0	P94C	P94C	2017_01_01	2017_01_01	449.99525222551927	1090.6166172106825	15	33
1	16	nan	0	0	0	P94C	P94C	2017_01_01	2017_01_01	416.35866261398178	1129.0585106382978	16	42
1	17	nan	0	0	0	P94C	P94C	2017_01_01	2017_01_01	944.4900249376559	1112.4332917705735	17	43
1	18	nan	0	0	0	P94C	P94C	2017_01_01	2017_01_01	489.76762589928057	1146.2640287769784	18	47
1	19	nan	0	0	0	P94C	P94C	2017_01_01	2017_01_01	368.45594525235242	1138.7373823781008	19	48
1	20	nan	0	0	0	P94C	P94C	2017_01_01	2017_01_01	723.69842357779305	1161.0130226182316	20	49
1	21	nan	0	0	0	P94C	P94C	2017_01_01	2017_01_01	1835.2894393741851	1156.1662320730118	21	50
1	22	nan	0	0	0	P94C	P94C	2017_01_01	2017_01_01	1430.6406149903908	1156.2575272261372	22	51
1	23	nan	0	0	0	P94C	P94C	2017_01_01	2017_01_01	429.50439238653001	1206.7745241581258	23	54
1	24	nan	0	0	0	P94C	P94C	2017_01_01	2017_01_01	381.7111935683364	1231.7538651824366	24	61
1	25	nan	0	0	0	P94C	P94C	2017_01_01	2017_01_01	369.90186246418341	1298.586676217765	25	65
1	26	nan	0	0	0	P94C	P94C	2017_01_01	2017_01_01	593.74412532637075	1333.4638816362053	26	69
1	27	nan	0	0	0	P94C	P94C	2017_01_01	2017_01_01	1047.4321080270067	1323.8897224306077	27	70
1	28	nan	0	0	0	P94C	P94C	2017_01_01	2017_01_01	2212.3912201420271	1340.734021949645	28	73
1	29	nan	0	0	0	P94C	P94C	2017_01_01	2017_01_01	419.96678700361014	1351.4317689530685	29	74
1	30	nan	0	0	0	P94C	P94C	2017_01_01	2017_01_01	1527.1060240963855	1356.8305220883535	30	75
1	31	nan	0	0	0	P94C	P94C	2017_01_01	2017_01_01	1773.8638102524867	1385.185921958684	31	79
1	32	nan	0	0	0	P94C	P94C	2017_01_01	2017_01_01	147.75299043062202	1427.0233253588517	32	81
1	33	nan	0	0	0	P94C	P94C	2017_01_01	2017_01_01	1362.1072535647861	1438.620582765034	33	82
1	34	nan	0	0	0	P94C	P94C	2017_01_01	2017_01_01	244.13534566699124	1461.9425511197662	34	85
1	35	nan	0	0	0	P94C	P94C	2017_01_01	2017_01_01	923.88400000000001	1465.3710000000001	35	88
1	36	nan	0	0	0	P94C	P94C	2017_01_01	2017_01_01	1051.6133162612036	1508.5486555697823	36	91
1	37	nan	0	0	0	P94C	P94C	2017_01_01	2017_01_01	1727.1346739792809	1513.0645947592932	37	92
1	38	nan	0	0	0	P94C	P94C	2017_01_01	2017_01_01	2042.8802687843615	1559.5491753207086	38	93
1	39	nan	0	0	0	P94C	P94C	2017_01_01	2017_01_01	1030.9270134228188	1567.5729865771812	39	94
1	40	nan	0	0	0	P94C	P94C	2017_01_01	2017_01_01	1515.9711538461538	1616.8150887573966	40	98
1	41	nan	0	0	0	P94C	P94C	2017_01_01	2017_01_01	1932.3779527559054	1648.0839895013123	41	99
1	42	nan	0	0	0	P94C	P94C	2017_01_01	2017_01_01	475.84938837920487	1685.2385321100917	42	100
1	43	nan	0	0	0	P94C	P94C	2017_01_01	2017_01_01	1702.3481989708405	1700.0566037735848	43	101
1	44	nan	0	0	0	P94C	P94C	2017_01_01	2017_01_01	1666.8920000000001	1739.5232000000001	44	102
1	45	nan	0	0	0	P94C	P94C	2017_01_01	2017_01_01	1490.9385964912281	1769.1280701754386	45	103
1	46	nan	0	0	0	P94C	P94C	2017_01_01	2017_01_01	1812.4367575122292	1793.6058700209644	46	104
1	47	nan	0	0	0	P94C	P94C	2017_01_01	2017_01_01	2331.0671441360787	1810.8675022381378	47	105
