# Supplementary material for: Automated Phenotyping Indicates Pupal Size in Drosophila Is a Highly Heritable Trait with an Apparent Polygenic Basis
Source: G3 (Bethesda). 2017 Mar 2;7(4):1277–86. doi: 10.1534/g3.117.039883 (PMC5386876; doi:10.1534/g3.117.039883)
Supplement: Supplementary file 9 [file 1277FileS3.zip › File S3/output/2017_01_01 expected results/CSV/pupaeSECONDARYobjectsFILTEREDlower.csv]

ImageNumber	ObjectNumber	Metadata_FileLocation	Metadata_Frame	Metadata_QCFlag	Metadata_Series	Metadata_barcode	Metadata_barcode	Metadata_exportFolder	Metadata_exportFolder	Location_Center_X	Location_Center_Y	Number_Object_Number	Parent_pupaeSECONDARYobjects
1	1	nan	0	0	0	P94C	P94C	2017_01_01	2017_01_01	1757.0193392425463	418.88315874294926	1	10
1	2	nan	0	0	0	P94C	P94C	2017_01_01	2017_01_01	1057.0308596620132	607.56061719324032	2	11
1	3	nan	0	0	0	P94C	P94C	2017_01_01	2017_01_01	2089.2633587786258	772.27608142493636	3	13
1	4	nan	0	0	0	P94C	P94C	2017_01_01	2017_01_01	297.37553648068672	842.53719599427757	4	14
1	5	nan	0	0	0	P94C	P94C	2017_01_01	2017_01_01	1245.8397306397305	865.88350168350166	5	15
1	6	nan	0	0	0	P94C	P94C	2017_01_01	2017_01_01	665.25433070866143	876.0992125984252	6	16
1	7	nan	0	0	0	P94C	P94C	2017_01_01	2017_01_01	537.06833114323263	896.55913272010514	7	17
1	8	nan	0	0	0	P94C	P94C	2017_01_01	2017_01_01	1600.9568493150684	896.68150684931504	8	18
1	9	nan	0	0	0	P94C	P94C	2017_01_01	2017_01_01	1711.703216374269	925.40131578947364	9	21
1	10	nan	0	0	0	P94C	P94C	2017_01_01	2017_01_01	1174.8669950738915	929.8831808585503	10	22
1	11	nan	0	0	0	P94C	P94C	2017_01_01	2017_01_01	553.78366762177654	951.80515759312323	11	23
1	12	nan	0	0	0	P94C	P94C	2017_01_01	2017_01_01	1301.9349540078845	976.77529566360056	12	24
1	13	nan	0	0	0	P94C	P94C	2017_01_01	2017_01_01	1673.2945945945946	984.08581081081081	13	25
1	14	nan	0	0	0	P94C	P94C	2017_01_01	2017_01_01	1643.3064304461943	984.19816272965875	14	26
1	15	nan	0	0	0	P94C	P94C	2017_01_01	2017_01_01	988.32894736842104	1030.8837719298247	15	27
1	16	nan	0	0	0	P94C	P94C	2017_01_01	2017_01_01	1008.4166080225193	996.66854327938074	16	28
1	17	nan	0	0	0	P94C	P94C	2017_01_01	2017_01_01	1371.8194973343489	1017.9718202589489	17	29
1	18	nan	0	0	0	P94C	P94C	2017_01_01	2017_01_01	1063.837354085603	1031.9354085603113	18	30
1	19	nan	0	0	0	P94C	P94C	2017_01_01	2017_01_01	2336.6702127659573	1052.5033594624861	19	31
1	20	nan	0	0	0	P94C	P94C	2017_01_01	2017_01_01	839.3345170454545	1067.4595170454545	20	32
1	21	nan	0	0	0	P94C	P94C	2017_01_01	2017_01_01	449.99525222551927	1090.6166172106825	21	33
1	22	nan	0	0	0	P94C	P94C	2017_01_01	2017_01_01	1091.4557692307692	1088.4621794871796	22	34
1	23	nan	0	0	0	P94C	P94C	2017_01_01	2017_01_01	1643.4944320712696	1100.5263548626579	23	35
1	24	nan	0	0	0	P94C	P94C	2017_01_01	2017_01_01	1670.5963855421687	1067.135876840696	24	36
1	25	nan	0	0	0	P94C	P94C	2017_01_01	2017_01_01	808.58018867924534	1094.566037735849	25	37
1	26	nan	0	0	0	P94C	P94C	2017_01_01	2017_01_01	785.14032496307243	1093.9807976366321	26	38
1	27	nan	0	0	0	P94C	P94C	2017_01_01	2017_01_01	1182.4869992972592	1141.1047083626142	27	39
1	28	nan	0	0	0	P94C	P94C	2017_01_01	2017_01_01	1123.2561750176428	1123.7995765702187	28	40
1	29	nan	0	0	0	P94C	P94C	2017_01_01	2017_01_01	1140.5361645653616	1144.2972793629729	29	41
1	30	nan	0	0	0	P94C	P94C	2017_01_01	2017_01_01	416.35866261398178	1129.0585106382978	30	42
1	31	nan	0	0	0	P94C	P94C	2017_01_01	2017_01_01	944.4900249376559	1112.4332917705735	31	43
1	32	nan	0	0	0	P94C	P94C	2017_01_01	2017_01_01	2000.7622708456533	1145.4251921939681	32	44
1	33	nan	0	0	0	P94C	P94C	2017_01_01	2017_01_01	2041.5258889582033	1155.593886462882	33	45
1	34	nan	0	0	0	P94C	P94C	2017_01_01	2017_01_01	2022.1255060728745	1188.8758434547908	34	46
1	35	nan	0	0	0	P94C	P94C	2017_01_01	2017_01_01	489.76762589928057	1146.2640287769784	35	47
1	36	nan	0	0	0	P94C	P94C	2017_01_01	2017_01_01	368.45594525235242	1138.7373823781008	36	48
1	37	nan	0	0	0	P94C	P94C	2017_01_01	2017_01_01	723.69842357779305	1161.0130226182316	37	49
1	38	nan	0	0	0	P94C	P94C	2017_01_01	2017_01_01	1835.2894393741851	1156.1662320730118	38	50
1	39	nan	0	0	0	P94C	P94C	2017_01_01	2017_01_01	1430.6406149903908	1156.2575272261372	39	51
1	40	nan	0	0	0	P94C	P94C	2017_01_01	2017_01_01	2157.5998731769182	1206.0722891566265	40	52
1	41	nan	0	0	0	P94C	P94C	2017_01_01	2017_01_01	1696.2120765832105	1203.1914580265095	41	53
1	42	nan	0	0	0	P94C	P94C	2017_01_01	2017_01_01	429.50439238653001	1206.7745241581258	42	54
1	43	nan	0	0	0	P94C	P94C	2017_01_01	2017_01_01	1737.5172667156503	1230.9103600293902	43	55
1	44	nan	0	0	0	P94C	P94C	2017_01_01	2017_01_01	2194.2389659520809	1231.7522068095839	44	56
1	45	nan	0	0	0	P94C	P94C	2017_01_01	2017_01_01	2237.8741954359275	1261.6565242832066	45	57
1	46	nan	0	0	0	P94C	P94C	2017_01_01	2017_01_01	1166.3589301121656	1222.6324417601381	46	58
1	47	nan	0	0	0	P94C	P94C	2017_01_01	2017_01_01	1159.451724137931	1258.8972413793103	47	59
1	48	nan	0	0	0	P94C	P94C	2017_01_01	2017_01_01	1172.6979560938682	1279.0340651021952	48	60
1	49	nan	0	0	0	P94C	P94C	2017_01_01	2017_01_01	381.7111935683364	1231.7538651824366	49	61
1	50	nan	0	0	0	P94C	P94C	2017_01_01	2017_01_01	1291.3661369193153	1269.3233496332518	50	62
1	51	nan	0	0	0	P94C	P94C	2017_01_01	2017_01_01	1273.6574420344054	1249.981301421092	51	63
1	52	nan	0	0	0	P94C	P94C	2017_01_01	2017_01_01	369.90186246418341	1298.586676217765	52	65
1	53	nan	0	0	0	P94C	P94C	2017_01_01	2017_01_01	1280.2935871743487	1344.5130260521041	53	66
1	54	nan	0	0	0	P94C	P94C	2017_01_01	2017_01_01	1399.0529247910863	1328.9480037140204	54	68
1	55	nan	0	0	0	P94C	P94C	2017_01_01	2017_01_01	593.74412532637075	1333.4638816362053	55	69
1	56	nan	0	0	0	P94C	P94C	2017_01_01	2017_01_01	1047.4321080270067	1323.8897224306077	56	70
1	57	nan	0	0	0	P94C	P94C	2017_01_01	2017_01_01	1366.1903435468896	1343.0863509749304	57	71
1	58	nan	0	0	0	P94C	P94C	2017_01_01	2017_01_01	1362.2615894039734	1388.98940397351	58	72
1	59	nan	0	0	0	P94C	P94C	2017_01_01	2017_01_01	2212.3912201420271	1340.734021949645	59	73
1	60	nan	0	0	0	P94C	P94C	2017_01_01	2017_01_01	419.96678700361014	1351.4317689530685	60	74
1	61	nan	0	0	0	P94C	P94C	2017_01_01	2017_01_01	1527.1060240963855	1356.8305220883535	61	75
1	62	nan	0	0	0	P94C	P94C	2017_01_01	2017_01_01	670.99810725552049	1348.1249211356467	62	76
1	63	nan	0	0	0	P94C	P94C	2017_01_01	2017_01_01	495.05310971348706	1381.1439552760307	63	77
1	64	nan	0	0	0	P94C	P94C	2017_01_01	2017_01_01	524.36261843238583	1423.2273901808785	64	78
1	65	nan	0	0	0	P94C	P94C	2017_01_01	2017_01_01	1773.8638102524867	1385.185921958684	65	79
1	66	nan	0	0	0	P94C	P94C	2017_01_01	2017_01_01	622.0703125	1383.8430397727273	66	80
1	67	nan	0	0	0	P94C	P94C	2017_01_01	2017_01_01	147.75299043062202	1427.0233253588517	67	81
1	68	nan	0	0	0	P94C	P94C	2017_01_01	2017_01_01	1362.1072535647861	1438.620582765034	68	82
1	69	nan	0	0	0	P94C	P94C	2017_01_01	2017_01_01	2047.0135327635328	1465.9985754985755	69	83
1	70	nan	0	0	0	P94C	P94C	2017_01_01	2017_01_01	2071.0438988095239	1464.1502976190477	70	84
1	71	nan	0	0	0	P94C	P94C	2017_01_01	2017_01_01	244.13534566699124	1461.9425511197662	71	85
1	72	nan	0	0	0	P94C	P94C	2017_01_01	2017_01_01	669.72641509433959	1480.9949685534591	72	86
1	73	nan	0	0	0	P94C	P94C	2017_01_01	2017_01_01	644.11491935483866	1495.1350806451612	73	87
1	74	nan	0	0	0	P94C	P94C	2017_01_01	2017_01_01	923.88400000000001	1465.3710000000001	74	88
1	75	nan	0	0	0	P94C	P94C	2017_01_01	2017_01_01	2197.0322073841321	1510.523173605656	75	89
1	76	nan	0	0	0	P94C	P94C	2017_01_01	2017_01_01	2163.4815361890696	1501.7127031019202	76	90
1	77	nan	0	0	0	P94C	P94C	2017_01_01	2017_01_01	1051.6133162612036	1508.5486555697823	77	91
1	78	nan	0	0	0	P94C	P94C	2017_01_01	2017_01_01	1727.1346739792809	1513.0645947592932	78	92
1	79	nan	0	0	0	P94C	P94C	2017_01_01	2017_01_01	2042.8802687843615	1559.5491753207086	79	93
1	80	nan	0	0	0	P94C	P94C	2017_01_01	2017_01_01	1030.9270134228188	1567.5729865771812	80	94
1	81	nan	0	0	0	P94C	P94C	2017_01_01	2017_01_01	2348.5354439091534	1605.3489332415691	81	95
1	82	nan	0	0	0	P94C	P94C	2017_01_01	2017_01_01	2321.189393939394	1606.626893939394	82	96
1	83	nan	0	0	0	P94C	P94C	2017_01_01	2017_01_01	1515.9711538461538	1616.8150887573966	83	98
1	84	nan	0	0	0	P94C	P94C	2017_01_01	2017_01_01	1932.3779527559054	1648.0839895013123	84	99
1	85	nan	0	0	0	P94C	P94C	2017_01_01	2017_01_01	475.84938837920487	1685.2385321100917	85	100
1	86	nan	0	0	0	P94C	P94C	2017_01_01	2017_01_01	1702.3481989708405	1700.0566037735848	86	101
1	87	nan	0	0	0	P94C	P94C	2017_01_01	2017_01_01	1666.8920000000001	1739.5232000000001	87	102
1	88	nan	0	0	0	P94C	P94C	2017_01_01	2017_01_01	1490.9385964912281	1769.1280701754386	88	103
1	89	nan	0	0	0	P94C	P94C	2017_01_01	2017_01_01	1812.4367575122292	1793.6058700209644	89	104
1	90	nan	0	0	0	P94C	P94C	2017_01_01	2017_01_01	2331.0671441360787	1810.8675022381378	90	105
