# Supplementary material for: Automated Phenotyping Indicates Pupal Size in Drosophila Is a Highly Heritable Trait with an Apparent Polygenic Basis
Source: G3 (Bethesda). 2017 Mar 2;7(4):1277–86. doi: 10.1534/g3.117.039883 (PMC5386876; doi:10.1534/g3.117.039883)
Supplement: Supplementary file 9 [file 1277FileS3.zip › File S3/output/2017_01_01 expected results/CSV/pupaeUNTANGLEDobjects.csv]

ImageNumber	ObjectNumber	Metadata_FileLocation	Metadata_Frame	Metadata_QCFlag	Metadata_Series	Metadata_barcode	Metadata_barcode	Metadata_exportFolder	Metadata_exportFolder	Location_Center_X	Location_Center_Y	Number_Object_Number	Worm_Angle_1	Worm_Angle_10	Worm_Angle_11	Worm_Angle_12	Worm_Angle_13	Worm_Angle_14	Worm_Angle_15	Worm_Angle_16	Worm_Angle_17	Worm_Angle_18	Worm_Angle_19	Worm_Angle_2	Worm_Angle_3	Worm_Angle_4	Worm_Angle_5	Worm_Angle_6	Worm_Angle_7	Worm_Angle_8	Worm_Angle_9	Worm_ControlPointX_1	Worm_ControlPointX_10	Worm_ControlPointX_11	Worm_ControlPointX_12	Worm_ControlPointX_13	Worm_ControlPointX_14	Worm_ControlPointX_15	Worm_ControlPointX_16	Worm_ControlPointX_17	Worm_ControlPointX_18	Worm_ControlPointX_19	Worm_ControlPointX_2	Worm_ControlPointX_20	Worm_ControlPointX_21	Worm_ControlPointX_3	Worm_ControlPointX_4	Worm_ControlPointX_5	Worm_ControlPointX_6
1	1	nan	0	0	0	P94C	P94C	2017_01_01	2017_01_01	846.23027166882275	105.98188874514877	1	0.071803483453507955	0.0	-1.6209256159527285e-14	-1.7763568394002505e-15	9.7699626167013776e-15	9.9920072216264089e-15	-1.865174681370263e-14	-1.1102230246251565e-15	1.1102230246251565e-15	-0.21045393852797667	-0.071803483453507955	0.21045393852797667	0.0	-4.4408920985006262e-16	1.7319479184152442e-14	-6.8833827526759706e-15	-1.0436096431476471e-14	4.4408920985006262e-16	1.6875389974302379e-14	856.0	843.25637689527048	841.5	839.74362310472952	837.98724620945916	836.23086931418879	834.47449241891832	832.71811552364784	830.96173862837747	829.20536173310711	827.44898483783675	856.0	827.0	827.0	855.55101516216325	853.79463826689289	852.03826137162253	850.28188447635216
1	2	nan	0	0	0	P94C	P94C	2017_01_01	2017_01_01	1200.0439161966156	119.32997582594682	2	-0.17239866370972479	-3.6415315207705135e-14	2.2204460492503131e-16	-4.4408920985006262e-16	2.2204460492503131e-16	0.0	-2.2204460492503131e-16	3.6637359812630166e-14	-7.30526750203353e-14	-0.3185035445940041	0.30399105455904452	-0.0082901754589450594	7.30526750203353e-14	-3.6415315207705135e-14	-2.2204460492503131e-16	2.2204460492503131e-16	0.0	-2.2204460492503131e-16	3.6637359812630166e-14	1201.0	1200.4405447678591	1200.5020504616894	1200.5635561555198	1200.6250618493502	1200.6865675431807	1200.7480732370111	1200.8095789308416	1200.871084624672	1200.9325903185022	1200.9940960123329	1200.0	1202.8498249778581	1203.0	1200.0100049110461	1200.0715106048767	1200.1330162987069	1200.1945219925374
1	3	nan	0	0	0	P94C	P94C	2017_01_01	2017_01_01	2398.1660929432014	129.95697074010326	3	-0.183632355674481	0.0	0.0	0.0	0.0	0.0	0.0	0.0	-0.67893056073232749	0.021266416872897209	-0.12773401953799024	0.0	0.0	0.0	0.0	0.0	0.0	0.0	0.0	2399.0	2398.0	2398.0	2398.0	2398.0	2398.0	2398.0	2398.0	2398.0	2398.0	2401.5067496474394	2398.0	2404.8998214331268	2409.0	2398.0	2398.0	2398.0	2398.0
1	4	nan	0	0	0	P94C	P94C	2017_01_01	2017_01_01	820.42546385156754	107.07485604606526	4	-0.07835262213608174	0.0	0.0	1.5765166949677223e-14	1.3322676295501878e-15	-9.5479180117763462e-15	9.5479180117763462e-15	-1.8429702208777599e-14	1.3322676295501878e-15	0.210376906376323	0.078352622136081962	-0.21037690637632389	0.0	1.7097434579227411e-14	-8.8817841970012523e-15	-7.5495165674510645e-15	1.6431300764452317e-14	0.0	-1.6431300764452317e-14	811.0	824.18679196955372	826.0	827.81320803044628	829.62641606089255	831.43962409133871	833.25283212178488	835.06604015223115	836.87924818267732	838.69245621312359	840.50566424356987	811.0	841.0	841.0	811.49433575643013	813.30754378687641	815.12075181732268	816.93395984776885
1	5	nan	0	0	0	P94C	P94C	2017_01_01	2017_01_01	709.58680164979376	120.53580802399701	5	-0.070333861894005034	0.0	1.6875389974302379e-14	-1.0658141036401503e-14	1.1102230246251565e-14	-1.7763568394002505e-14	1.7763568394002505e-14	-1.2212453270876722e-14	-3.7747582837255322e-15	0.15232707874236628	0.0703338618940057	-0.15232707874236873	7.1054273576010019e-15	1.021405182655144e-14	-4.4408920985006262e-16	-1.5987211554602254e-14	1.5987211554602254e-14	-9.7699626167013776e-15	-6.6613381477509392e-15	698.0	708.55709178214238	710.0	711.44290821785762	712.88581643571513	714.32872465357275	715.77163287143026	717.21454108928788	718.65744930714538	720.10035752500301	721.54326574286063	698.0	722.0	722.0	698.45673425713937	699.89964247499699	701.34255069285462	702.78545891071212
1	6	nan	0	0	0	P94C	P94C	2017_01_01	2017_01_01	478.55622414441518	119.45994734862731	6	0.096503452390993116	0.0	-9.7699626167013776e-15	1.7985612998927536e-14	-9.5479180117763462e-15	-8.4376949871511897e-15	1.1102230246251565e-14	6.8833827526759706e-15	-1.7985612998927536e-14	-0.2252471020056408	-0.096503452390993116	0.22524710200564213	7.1054273576010019e-15	9.5479180117763462e-15	-1.6653345369377348e-14	1.532107773982716e-14	-2.3536728122053319e-14	2.3536728122053319e-14	-6.8833827526759706e-15	496.0	481.04785054261851	479.0	476.95214945738149	474.90429891476299	472.85644837214443	470.80859782952587	468.76074728690742	466.71289674428891	464.66504620167029	462.61719565905184	496.0	462.0	462.0	495.38280434094816	493.33495379832971	491.28710325571114	489.23925271309258
1	7	nan	0	0	0	P94C	P94C	2017_01_01	2017_01_01	224.23264166001596	136.41660015961691	7	-0.011108518900695974	9.5479180117763462e-15	-9.5479180117763462e-15	-4.4408920985006262e-16	3.5527136788005009e-15	1.1102230246251565e-16	-3.219646771412954e-15	6.4392935428259079e-15	-3.219646771412954e-15	0.63610361158127804	0.17668496029103231	-0.016281889574167652	-1.6653345369377348e-15	4.7739590058881731e-15	-3.1086244689504383e-15	4.7739590058881731e-15	-6.4392935428259079e-15	3.219646771412954e-15	-3.219646771412954e-15	180.0	220.39072922882133	224.89959727975889	229.4084653306964	233.91733338163397	238.42620143257147	242.93506948350901	247.44393753444658	251.95280558538414	256.46167363632168	260.97054168725924	184.39027833570455	262.0	262.0	188.82865287225843	193.337520923196	197.84638897413356	202.3552570250711
1	8	nan	0	0	0	P94C	P94C	2017_01_01	2017_01_01	155.67798408488065	152.59469496021219	8	0.95932604898679485	-8.8817841970012523e-16	-2.2204460492503131e-15	-1.7763568394002505e-15	1.7763568394002505e-15	-1.7763568394002505e-15	0.049570314206531574	0.074784680340231446	0.21274773689675142	0.065754744737965609	0.054595213230834272	2.9976021664879227e-15	1.1687958238243883	0.58338064732779316	1.7763568394002505e-15	-1.7763568394002505e-15	8.4376949871511897e-15	-1.5099033134902129e-14	1.1546319456101628e-14	163.0	159.9395701878538	157.07048402250854	154.2013978571633	151.33231169181812	148.46322552647288	145.5941393611277	142.72505319578246	139.68235876097623	136.37788559424899	132.68960728827489	166.84480364413744	128.89025960435413	125.0	170.68960728827489	174.5344109324123	174.28500101457988	171.41591484923464
1	9	nan	0	0	0	P94C	P94C	2017_01_01	2017_01_01	2578.2862055789074	425.89912113106612	9	0.14247271148050356	0.15352989952122531	0.31937173373452832	-0.47290163325575496	0.30705979904245195	-0.30705979904245195	0.15352989952122664	0.0	0.25860135117882765	0.12208754160238611	-0.5342187923024404	-0.14808818623383124	0.0	-0.14178869104054326	0.2848965319254062	-0.21045787589033105	0.13867314635169325	0.082206788175000156	-0.30705979904245062	2580.0	2578.0	2579.0	2579.0	2577.0	2578.0	2577.0	2578.0	2578.0	2578.0	2576.3606601717797	2579.966116523517	2574.0	2575.0	2579.0	2579.0	2579.0	2579.9267766952967
1	10	nan	0	0	0	P94C	P94C	2017_01_01	2017_01_01	1755.2248366013073	419.0888888888889	10	0.56555248647436418	-0.045952680146569502	0.29093134327343373	0.0	-0.17282648106497067	0.36150075563515394	-0.18867427457018415	0.0	-0.22143598521216035	-0.47664001404858825	0.43767473116641042	-0.56555248647436418	-0.30103956482506566	0.30103956482508343	-0.050199196508299071	-0.044235535221476052	0.23495978420768182	0.13054049795460632	-0.23326797032221291	1790.0	1759.8583865188077	1756.1176980214195	1752.6797204591167	1748.8239070123004	1744.9680935654842	1741.3722872521159	1738.084893796598	1734.2290803497817	1730.3732669029655	1726.6214335890763	1786.5584001155569	1723.726471835234	1721.0	1783.1168002311138	1779.6752003466706	1776.6478140246008	1773.2062141401575
1	11	nan	0	0	0	P94C	P94C	2017_01_01	2017_01_01	1056.7662760416667	608.435546875	11	0.32033752201181831	-0.16752936880499636	0.26812270227948054	-0.24483243847850322	-0.023290263800977318	0.19853450570728293	-0.12458332327778132	-0.073951182429501605	0.2948183834601914	-0.2948183834601914	0.0	0.24250728041410707	0.2225533609715229	0.0	0.0	0.0	0.0	0.11658286746693358	0.050946501338062777	1053.0	1057.5859126761318	1057.0	1057.0	1056.0855339606169	1056.0	1056.0	1055.2721766276411	1055.0	1055.0	1054.0	1055.6214465820647	1054.0	1054.0	1057.1837732132267	1058.0	1058.0	1058.0
1	12	nan	0	0	0	P94C	P94C	2017_01_01	2017_01_01	2568.8527349228611	753.93782141187467	12	-0.24581809803199439	0.0	0.0	0.19591379487828386	-0.39182758975657617	0.39182758975658039	-0.25266294400612721	-0.15485300696601523	0.32062241373015099	0.28303208186656037	0.39334582389456196	-0.091610783919205074	0.067519137969369147	-0.32859232910165681	0.43954900772819827	0.2270992108714367	-0.4055750274673473	-0.19591379487828808	0.19591379487828808	2572.0	2569.0	2569.0	2569.0	2569.0	2568.0	2569.0	2568.0	2568.3076357728287	2569.4230875860685	2568.9002999362706	2570.4416588372424	2566.8558723996152	2563.0	2570.0	2570.0	2569.6647999363317	2571.0
1	13	nan	0	0	0	P94C	P94C	2017_01_01	2017_01_01	2088.8650693568725	772.21311475409834	13	0.0	-0.17167648092521137	-0.060385010963347252	0.08659362647332558	0.11946212022972946	-0.17594504662454957	-0.060005049389331377	0.29599910179669364	-0.51653991490560225	0.3391160520425287	-0.17551512842084738	8.4376949871511897e-15	0.27306090387336202	0.27306090387336224	-0.032957472036541535	0.066178080984196752	-0.033220608947638786	-1.6431300764452317e-14	0.23206149188856684	2093.0	2091.0	2089.2071067811867	2088.0	2087.0	2085.7035533905932	2084.0	2082.8964466094067	2082.0	2080.0893398282201	2080.0	2094.0	2078.6964466094068	2078.0	2095.0	2096.0	2096.0	2095.0
1	14	nan	0	0	0	P94C	P94C	2017_01_01	2017_01_01	297.3170254403131	840.34246575342468	14	-0.56912359835292836	0.0	-0.29113698667386223	0.29113698667386223	0.0	-0.29113698667386223	0.29113698667386223	-0.29113698667386223	0.14266026357589046	-0.35683415979545918	-0.28008728050401732	-0.014601037626778002	0.0	0.0	0.0	0.0	-0.2911369866738529	0.2911369866738529	0.0	298.0	297.0	297.0	297.0	298.0	298.0	298.0	299.0	299.0	300.0	300.54199073561421	296.05444924991514	302.34734246872858	305.0	296.0	296.0	296.0	296.0
1	15	nan	0	0	0	P94C	P94C	2017_01_01	2017_01_01	1245.6152823920265	865.32093023255811	15	-0.15609255227638053	-1.865174681370263e-14	9.3258734068513149e-15	0.0	-9.3258734068513149e-15	9.3258734068513149e-15	-9.3258734068513149e-15	0.011892336506127865	0.071634719707473149	0.021143270194062813	-0.026777403177109305	0.31998420485910595	0.49316962678132192	0.13868433090256871	-0.50616143219986975	0.28958417806675585	0.0	-9.3258734068513149e-15	1.865174681370263e-14	1250.0	1247.0	1246.0	1245.0	1244.0	1243.0	1242.0	1241.0	1240.0	1238.9613638397843	1237.6578319375835	1251.0	1236.2518398145492	1235.0	1252.5036796290983	1252.9515873375392	1251.69974752299	1250.0
1	16	nan	0	0	0	P94C	P94C	2017_01_01	2017_01_01	664.95350404312671	873.705525606469	16	0.13561537116873335	-0.20135238357455054	0.30419794041081905	0.0	-0.30419794041081905	0.30419794041081905	0.0	0.0	-0.33832048154551497	-0.36255053194842213	-0.084527149903511178	0.11788428501217774	-0.060583752240813471	0.014764354403512314	0.031425413300144811	-0.078359349469355744	0.18589977942325753	-0.19079491449584784	0.087949357659579341	660.0	664.64372599996511	665.0	666.0	666.0	666.0	667.0	667.0	667.0	667.0	668.14455327836617	661.13102887843309	670.45475755919381	673.0	661.67627131923928	662.0	662.52411551373234	663.0
1	17	nan	0	0	0	P94C	P94C	2017_01_01	2017_01_01	536.89861460957184	895.27959697733002	17	-0.19272120424134576	0.0079374092744934899	5.1070259132757201e-14	-3.3750779948604759e-14	0.19272120424135375	-0.40153840580040168	0.089310791074460383	0.12628265630954782	0.47283079062143818	-0.094164627963698955	0.41687736646089535	0.0	-0.12120387750723927	-0.12233578087439323	0.050818454140278746	2.5313084961453569e-14	0.19272120424130801	-0.18480925208473309	-0.015849361431111042	561.0	539.0	536.96535873509629	534.90313743663751	532.8409161381785	530.77869483971972	528.00936676007427	526.65425224280193	525.0	523.00529863965301	519.71022903454468	557.93777870154111	516.64800773608579	513.0	555.16845062189577	552.39912254225032	550.00302903067893	547.98357200857708
1	18	nan	0	0	0	P94C	P94C	2017_01_01	2017_01_01	1601.5797101449275	897.28103339634526	18	-0.52788758100059652	-8.4376949871511897e-14	1.2667644710973036e-13	-1.0558220964185239e-13	1.0558220964185239e-13	0.19846630838394586	-0.19846630838405144	8.4376949871511897e-14	-6.3282712403633923e-14	0.0	4.2188474935755949e-14	-0.032254610011295259	-0.43952460189707787	-0.072210749813603203	4.2188474935755949e-14	2.1094237467877974e-14	-1.0547118733938987e-13	0.19846630838412538	-0.198466308384041	1583.0	1599.0812339025358	1601.7744950733222	1604.4677562441088	1607.161017414895	1609.8542785856816	1612.5475397564678	1614.5336941460678	1617.2269553168544	1619.9202164876406	1622.6134776584272	1582.0	1625.3067388292136	1628.0	1582.8509884356401	1583.8726704155031	1586.3220348297903	1589.0152960005769
1	19	nan	0	0	0	P94C	P94C	2017_01_01	2017_01_01	2559.5817867932669	1092.6365990504964	19	-0.49565860164942577	-0.1475067472855196	0.11533199084052259	-0.27822972147191849	0.13117596026633915	0.0	0.36480982013970631	-0.18966714284662389	-0.13310814211048494	0.085261734955634383	0.37442083102323109	0.32409280253366513	-0.10207399277012108	0.35198008443329987	-0.0033881908577757525	-0.31234052545768232	0.29569393861562698	-0.027386426970001931	0.049812315180191691	2560.0	2560.2230817508998	2559.1899710207449	2559.0	2558.2691341041213	2559.0	2559.0	2559.0	2557.0	2556.0	2555.7492640413698	2559.4604184583118	2555.1253679793149	2553.0	2561.6279436978102	2562.0	2563.0	2561.9908009272544
1	20	nan	0	0	0	P94C	P94C	2017_01_01	2017_01_01	2565.0929166666665	940.1008333333333	20	0.0	0.19361510293284612	-0.28381957158048632	-0.17068789400149864	0.0080087574928353611	-0.0080087574928353611	0.17068789400149864	0.0	0.77161476833351106	-0.17308023707210873	-0.42784663725990368	0.34137578800300061	0.16794868000947205	-0.406040318155932	-0.21569847384929797	0.28310221799425594	0.17068789400149864	-0.034731320956912892	-0.045752104396945548	2566.0	2565.1637514042977	2564.6176753159907	2563.0	2563.0	2564.0	2565.0	2566.0	2566.0	2566.0	2562.1660591035356	2567.0	2559.0	2558.0	2568.0	2567.0	2565.0	2565.3741454373176
1	21	nan	0	0	0	P94C	P94C	2017_01_01	2017_01_01	1711.3069498069499	925.19047619047615	21	-0.2363745433722908	-9.1038288019262836e-15	-0.26216025567580825	0.23670287507938248	0.025457380596434875	0.0	0.17282919179651346	0.32815727469135014	2.0872192862952943e-14	-2.0872192862952943e-14	0.41052717155748786	0.18217191710221003	-0.23020907063950391	0.28441169690957557	9.1038288019262836e-15	-0.28441169690958468	0.28441169690958468	-0.28441169690958468	0.28441169690958468	1718.0	1713.0	1712.0	1711.0	1710.915432893255	1710.0	1709.0	1708.0	1706.4325901807806	1703.7208892449921	1701.0091883092036	1717.0	1698.2974873734154	1695.0	1716.8192388155426	1716.0	1716.0	1715.0
1	22	nan	0	0	0	P94C	P94C	2017_01_01	2017_01_01	1174.8397144711228	930.20441271901359	22	-0.16209565918188407	0.0	0.0	-0.25540215423164003	0.39847830763830228	-0.31286289253299882	0.30848406026666431	-0.21738480235666424	0.013049034760604705	0.065638446455731803	0.0	-0.30710985653975897	-0.31619264767578392	0.0	0.0	0.0	-0.28874304008033169	0.28874304008033169	0.0	1180.0	1175.0	1175.0	1175.0	1175.0	1175.8643350608131	1175.394819586204	1176.0	1175.5010846821351	1175.7580699648818	1176.0	1177.32663179061	1176.0	1176.0	1175.1482491017512	1174.0	1174.0	1174.0
1	23	nan	0	0	0	P94C	P94C	2017_01_01	2017_01_01	553.88034188034192	949.80473372781069	23	0.31142796353044133	0.070694779854612921	-0.23507150263921206	0.25776254400140686	9.1038288019262836e-15	0.0	-9.1038288019262836e-15	-0.28888630588085107	-0.018657958590220458	-0.556145959132889	-0.0208987090509406	-0.29962843081806478	0.17347929544415175	0.19499477729595505	-0.33503488716326246	0.040001700354798331	0.13358708018079279	0.15702929632179385	-0.16855677777018596	560.0	554.73053505027008	554.0	553.09306107682926	553.0	552.0	551.0	550.0	549.0	549.0	549.06997477417269	560.0349873870864	551.0	553.0	559.0	559.0	558.3825902354647	557.12468440373766
1	24	nan	0	0	0	P94C	P94C	2017_01_01	2017_01_01	1302.3123067408781	977.71057513914661	24	0.0070262788503268059	0.0	1.6431300764452317e-14	-1.6431300764452317e-14	0.27199342853491326	0.0	-0.27199342853490505	0.27199342853490505	0.27199342853490505	-0.54398685706981009	-8.2156503822261584e-15	-0.72781196887119659	-0.064541671090247998	-0.20423799944788201	0.31994316834933301	0.0049650831191945244	8.2156503822261584e-15	0.0	-8.2156503822261584e-15	1296.0	1302.0	1303.0	1304.0	1305.0	1306.0	1306.0	1306.0	1307.0	1307.0	1306.0	1294.586028151095	1307.0	1308.0	1293.1835208002556	1294.4477599428524	1295.8617317917574	1297.9828104218489
1	25	nan	0	0	0	P94C	P94C	2017_01_01	2017_01_01	1674.3335635359117	985.09875690607737	25	0.0	0.012946931303651321	0.19027397034492777	-0.030155930119523222	0.022274206233512284	-1.7319479184152442e-14	3.47499806707674e-14	-0.19533917776256482	0.19533917776254739	0.0	0.0	0.34672357059734576	0.30539586757774762	0.074499007622891078	0.057380479013265484	0.22292365498894351	-0.17386834637555704	-0.4920025022338731	0.16240955870931262	1649.0	1670.5815616584991	1673.3156791667714	1676.0	1678.0	1680.1038181292147	1682.1308288563002	1684.1578395833858	1686.1848503104713	1688.9189678187433	1690.9459785458289	1652.4524124989471	1692.9729892729144	1695.0	1655.9048249978941	1659.0171608473713	1661.1582954400365	1663.1968670380497
1	26	nan	0	0	0	P94C	P94C	2017_01_01	2017_01_01	1642.0758898589656	983.17998656816656	26	0.3776534308232623	-0.18526518593080465	0.2387295264882483	0.3679285869506822	0.068374361943257744	-0.096344065190774097	-0.029794694005987665	-0.47633347031705187	-0.32205660196564234	-0.24533224999537745	0.16716903755751045	1.6986412276764895e-14	-1.6986412276764895e-14	0.0	-0.083233390675472974	0.16942611398007168	-0.086192723304548746	-9.9920072216264089e-14	-0.18882671541156104	1621.0	1641.0474579574318	1643.8709489561106	1646.9820864023172	1649.6360628117782	1651.0	1652.0798692880976	1653.4891467244033	1655.0	1658.0794954672285	1661.5956586897614	1624.1163842174924	1665.4211942988031	1669.0	1626.2327684349848	1628.3491526524772	1630.4655368699696	1632.581921087462
1	27	nan	0	0	0	P94C	P94C	2017_01_01	2017_01_01	987.33665480427044	1031.1807829181494	27	0.0	-3.7747582837255322e-14	0.056506244366121283	-0.1595150834308936	0.13443659582675327	5.5067062021407764e-14	-0.0035599257647165317	-0.0016351487832153566	0.30463245424259355	0.28031739688188484	0.0	0.21617157300135781	0.16272670286462043	0.3876849421877695	0.01881494534370054	0.20564338682088401	-5.5067062021407764e-14	-0.051484286560866455	0.020056529798941014	1008.0	992.23962034826741	989.38525236605983	986.53088438385248	983.47847142151898	980.70266706608572	977.80564445342463	974.90862184076354	972.01640378569573	968.98559097348812	965.53716308916103	1008.0	962.68279510695356	959.0	1008.0	1007.2586796303228	1006.0	1003.4646344050007
1	28	nan	0	0	0	P94C	P94C	2017_01_01	2017_01_01	1010.485835694051	995.7648725212465	28	0.2933831692270763	0.0	0.29338316922706698	0.29338316922705765	-0.29338316922705765	-0.032003060159547569	-0.13314561725505891	0.092668407037396427	-0.21363428329138534	-0.40432428188307279	-0.094959327845801411	0.0	0.0	-0.29338316922705765	0.15587746304773331	-0.0074157292593119983	-0.14846173378843064	-9.3258734068513149e-15	9.3258734068513149e-15	1045.0	1014.3802082810682	1011.070056659492	1007.7599050379158	1004.0355398539666	1000.7253882323903	997.00102304844108	993.28649971268305	989.61280852510345	985.91069002689142	982.49093105173688	1041.6898483784239	979.63352387718555	977.0	1038.7939103192207	1035.0695451352715	1031.3451799513223	1028.035028329746
1	29	nan	0	0	0	P94C	P94C	2017_01_01	2017_01_01	1372.6450980392158	1018.0581699346405	29	-0.17231355531219328	-0.20274551870175192	-0.0049907815216692075	0.21300024481451532	-8.3599793754274287e-14	-0.21300024481440069	0.036521153154423891	0.13827281481859724	-0.081569166887403066	0.078945245911616169	-0.33141965119959327	-0.39625466192562053	-0.37836068263146833	-0.030866203365900569	0.065493136699480314	-3.0087043967341742e-14	-0.21300024481436969	0.21300024481436969	-0.0052639445910105942	1344.0	1369.7360066240112	1373.024233624818	1376.5911581156856	1380.1651804709295	1383.4463096073598	1386.7274387437903	1390.3014610990342	1393.8239070123004	1397.1566125907086	1399.8519552895123	1345.0	1403.1882098001086	1407.0	1346.5622582728611	1349.3643027878084	1352.7391316104956	1356.3185968594757
1	30	nan	0	0	0	P94C	P94C	2017_01_01	2017_01_01	1063.2743243243244	1031.5182432432432	30	0.0	0.16478344078395357	-0.18961602000241651	0.0	0.21182411819304414	-0.2118241181929873	0.21182411819294245	-0.15480059186722628	-0.0022451194269501595	-0.16973331141368053	0.32677902270790182	0.37895438863740732	0.084693220363427191	0.19089894408599378	0.036729271931010832	0.094122338379586723	-0.21182411819298497	0.21182411819296254	-0.18699153897453635	1035.0	1061.0961461835304	1063.8885387208695	1066.4533305450304	1069.2783693351871	1072.1034081253438	1074.6355536966869	1077.4605924868436	1079.9927380581869	1082.742297547549	1085.4948650316992	1038.5809946088966	1088.4678544286567	1091.0	1041.333562093047	1044.6068587639293	1047.8097977129503	1050.5399148624908
1	31	nan	0	0	0	P94C	P94C	2017_01_01	2017_01_01	2336.1558289396603	1052.0310486233157	31	0.17904818302619185	-0.2135419561454075	0.1064064009047887	-5.1514348342607263e-14	9.8143715376863838e-14	-0.18746905453383755	0.18746905453373941	0.064929112913289622	0.43321776571445891	-0.030580281573035606	0.20688634621797997	-0.36877391649199476	0.13098974095487392	-0.071276729238038961	-0.059713011716881592	-0.071389471992314046	0.14310710563944662	-0.2591866881809235	0.29460460977440972	2374.0	2340.2547620126179	2336.4384471871913	2332.9510823835194	2329.2992425689704	2325.6474027544214	2321.9955629398719	2318.6366163441362	2314.9847765295872	2311.1146542232827	2307.1823592855385	2370.0552669666376	2302.9218407062299	2299.0	2365.8176407144615	2362.165800899912	2358.3126371750795	2354.5692280520007
1	32	nan	0	0	0	P94C	P94C	2017_01_01	2017_01_01	838.61044682190061	1066.4820641913152	32	-0.159539126759665	-0.19566009539750095	0.10887610528809333	-0.027824294438961394	0.11460828454834304	-0.14839465982103839	0.096712168603542259	0.051682491217522109	-0.19566009539752183	0.19566009539752183	0.0	0.2573965961188398	0.25883641843059468	0.32655786407796883	0.12876897921521879	-0.075737708046739294	-0.11795290860524421	-4.163336342344337e-14	0.19566009539752183	811.0	836.92122889181383	838.94398743576289	841.67385276089851	844.0	846.4264766299832	848.44923517393238	851.0	853.20185904301707	855.22461758696613	857.95448291210187	814.60854498157596	859.97724145605093	862.0	817.63130352552503	821.19781422133212	824.51454295325493	827.0
1	33	nan	0	0	0	P94C	P94C	2017_01_01	2017_01_01	449.86274509803923	1090.0746363061353	33	0.0	-0.014881326419296848	-0.25203378738618221	0.26691511380547905	0.0	1.7541523789077473e-14	-0.2515994435371518	0.21939591867143404	0.46933165224661888	0.06839871006238285	0.0	0.27987132595415698	1.7541523789077473e-14	-0.27987132595417452	0.27987132595415698	1.7541523789077473e-14	-0.27987132595417452	0.27987132595415698	0.0	456.0	451.0	450.0	449.05017856687346	449.0	448.0	447.0	446.0	445.89116882454312	445.0	442.50624458405139	456.0	439.75312229202569	437.0	456.0	455.0	454.0	454.0
1	34	nan	0	0	0	P94C	P94C	2017_01_01	2017_01_01	1091.4276885043264	1087.0377008652658	34	0.0	0.045948485127422778	0.19154553631810511	-0.23749402144554321	1.532107773982716e-14	0.28315285686417413	-0.30747102219757738	0.16371693649786989	0.38169314841663504	0.18320847235134252	0.19848467606526121	0.0	0.0	0.19934422299557908	-0.03423743924108269	-0.10516133192341548	0.11214852168611	0.059367788986089076	-0.17151631067219908	1103.0	1093.0	1092.0	1090.837005768509	1089.0	1088.0	1087.0	1085.0	1084.0870057685088	1082.5955844122716	1079.6899494936611	1102.2156854249492	1076.4914213562374	1073.0	1101.4313708498985	1100.6470562748477	1099.862741699797	1098.3713203435595
1	35	nan	0	0	0	P94C	P94C	2017_01_01	2017_01_01	1642.9937716262975	1100.3626297577855	35	0.27653459347450293	0.39924751010210491	-0.20762637315381172	-1.0258460747536446e-13	-0.15752180572171559	0.32575158671654947	-0.095045967253771568	0.05698827425839248	0.29310493010056238	0.17050000834928136	0.27653459347448539	-3.397282455352979e-14	0.10642082283863097	0.21082161013618128	0.38324227389635102	-5.1070259132757201e-14	0.19618587425299294	-0.18517740977306296	-0.20262960142810371	1666.0	1647.9611526615843	1645.1767457039637	1641.8065523087162	1638.7292521322815	1635.6519519558476	1632.812680340088	1629.4973516029791	1626.1070783777793	1624.333017922824	1620.4612786028933	1666.0	1616.5235325202602	1613.0	1665.0	1664.0	1662.6405467625691	1660.5632465861347
1	36	nan	0	0	0	P94C	P94C	2017_01_01	2017_01_01	1670.0497198879552	1066.0483193277312	36	-0.41610076592349499	0.0	0.20632775389843266	0.070385966584520399	-0.18627091091728915	0.19242143715188781	0.0	0.0	0.0	0.0	0.0	-0.12431873434707486	-0.23137177146329405	-0.10737758882368106	-0.085881594198111075	0.46251653807575943	-0.24012315465888343	0.19177924311490172	-0.5173845818911218	1635.0	1666.6695502061134	1670.1100200624451	1673.5504899187767	1677.286500814489	1680.305066817996	1683.8718994877715	1687.7265829064763	1691.5812663251811	1695.4359497438859	1699.2906331625904	1637.7256727846934	1703.1453165812954	1707.0	1641.0509446933311	1644.7905369024218	1648.6387737997088	1652.3489269453657
1	37	nan	0	0	0	P94C	P94C	2017_01_01	2017_01_01	809.48602150537636	1094.6043010752687	37	0.16196990116702403	7.7715611723760958e-15	-0.19430588433707241	-0.0059905638201900313	0.15275503537322077	-0.026740323258743981	0.17271703075792266	0.043461759889023011	-0.26506890791561499	1.5543122344752192e-14	-1.5543122344752192e-14	0.025306690146973954	0.72930635670907495	-0.21252065151049071	0.26506890791559945	0.26506890791561522	0.0	-0.4023090018771196	-0.0046569606426634103	797.0	805.56047275767276	806.14002377115094	806.71957478462912	808.0	809.27206371436773	810.0	810.82493316203033	811.0	811.0	812.0	800.19064828620435	813.0	814.0	803.12502122161368	805.7878351975113	806.0	807.0
1	38	nan	0	0	0	P94C	P94C	2017_01_01	2017_01_01	783.7403451109285	1092.810188989318	38	0.41034598665106059	-3.0864200084579352e-14	0.0	0.43343871014101398	0.031511651090836423	1.9761969838327786e-14	-0.29980168381723304	0.0	-0.48086295957060776	-0.060411168514246327	-0.24412403531259419	-0.35724444925471577	0.29980168381721306	-0.29980168381721306	0.29980168381721306	-0.29980168381721306	0.0	-0.025032177281523849	0.15968518368413065	781.0	787.08700280433845	787.68692988852195	788.28685697270555	788.88678405688916	788.0	787.0	786.0	786.0	786.0	787.64411892736666	782.16617039495463	789.41961604267226	792.0	782.0	783.0	783.0	784.0
1	39	nan	0	0	0	P94C	P94C	2017_01_01	2017_01_01	1179.5119798234552	1142.7660781841109	39	-0.31917628555800936	-0.087651888887275042	0.088026812789647302	-0.088393441972863585	0.043948329524012841	-2.7977620220553945e-14	0.045195029574224499	0.44901995789726667	0.44908330402019203	2.3536728122053319e-14	2.8421709430404007e-14	-0.56806972721158733	-0.081232318731491837	-0.14072660655431601	0.40824112503460119	-0.29286115281763836	-0.042103215949274908	0.23919753885800521	-0.10249746001551729	1213.0	1180.7317957162472	1177.1646014639398	1173.733767529133	1170.1659957462025	1166.7357393420189	1163.2367252484617	1159.7377111549047	1156.1687843107281	1151.9372484048261	1148.2914989365506	1209.3542505317246	1144.6457494682754	1141.0	1206.0013942822629	1202.1311825499565	1198.444234647023	1195.1004555865029
1	40	nan	0	0	0	P94C	P94C	2017_01_01	2017_01_01	1120.9695872556119	1125.4895003620566	40	-0.35552387559866272	-0.11251714637790444	-0.19634608554493838	-5.1958437552457326e-14	-0.023532512932330274	0.019512323466941872	-3.4638958368304884e-14	-0.17600988554787378	0.24240091684250098	-0.10629867358341505	-0.16880534282630033	0.077276874777316262	-0.32717834484901021	-0.071214036330290664	-0.23443839844082359	0.0	-1.7763568394002505e-14	0.13806797101348289	0.47644769568049194	1144.0	1126.439996565472	1123.6819805153395	1120.9611585947207	1118.9474434552885	1116.9337283158566	1115.0	1113.0	1111.0	1109.5859745393145	1107.2822594956801	1140.6933916417545	1105.3066083582455	1104.0	1137.8375953321899	1134.7872817064499	1132.7735665670177	1131.0
1	41	nan	0	0	0	P94C	P94C	2017_01_01	2017_01_01	1140.2043251304997	1143.1260253542132	41	0.020146375099791003	0.22973317888546729	0.13521053226403867	-0.013846437418359558	0.16432073648327639	-0.1619203552333961	0.20977049105856005	-0.20041529109167744	0.38539587484198767	0.18498058375038928	-0.18498058375031023	0.1324187801666592	-0.28568483132892442	0.2856848313289555	0.056649720674325721	0.055449713178011617	-0.32837438318768974	-0.11136896946076513	-0.18777409141830526	1156.0	1141.1490399788797	1141.0	1140.0	1138.4721993527419	1137.0	1135.0	1133.567535440754	1131.3954497088405	1129.9304707581136	1127.0512782450137	1154.5350210492729	1123.8791925131002	1121.0	1153.0	1151.0	1150.0	1148.0
1	42	nan	0	0	0	P94C	P94C	2017_01_01	2017_01_01	416.48195187165777	1130.1049465240642	42	-0.24612333969071165	0.30113676989455107	0.0	0.0	0.0	0.0	0.0	0.0	0.30113676989457105	-0.60227353978912213	0.60227353978910214	-0.16413957008928426	0.092085725934744289	-0.60227353978912213	0.30113676989457105	0.0	0.0	0.0	-0.30113676989455107	420.0	416.0	417.0	417.0	417.0	417.0	417.0	417.0	417.0	417.0	416.0	418.0	417.0	416.0	416.75132706092165	416.0	415.0	416.0
1	43	nan	0	0	0	P94C	P94C	2017_01_01	2017_01_01	941.42705735660843	1112.0810473815461	43	0.27701061220441597	0.25835394254799077	-0.028435994596532732	-0.22363708360444381	-0.024937534003439437	0.27701061220441597	-0.27701061220441597	0.0	0.40767352818866626	0.37772463520880245	-4.0856207306205761e-14	-0.27701061220441597	0.27701061220441597	0.0	0.0	0.0	-0.27701061220441597	0.25566346655041111	-0.2370067968939859	905.0	937.92720779386423	941.82842712474621	945.34558441227159	948.90294372515234	952.79411254969546	956.72548339959394	960.24264068711932	964.1740115370178	968.10538238691629	971.44020202535535	908.93137084989849	974.22010101267767	977.0	912.44852813742386	916.37989898732235	919.89705627484773	923.41421356237311
1	44	nan	0	0	0	P94C	P94C	2017_01_01	2017_01_01	1999.7474443776307	1145.5874924834636	44	-0.065623324839672037	-0.11379443648409415	0.15531030150872871	-0.12194902383701178	0.26034845460093159	-0.13839943076382344	0.0	-0.028437605967068791	-0.02696060858106053	-0.056368363622679496	0.11176657817080882	-0.31382130233360783	-0.40975486284752183	0.015034506285546367	0.069786615772207128	-0.19829739121297507	0.13696343457915638	0.13877688385020992	-0.11895879224121853	2025.0	2002.0500241273726	2000.0	1998.354894219915	1996.1537758755935	1994.2579333341851	1991.4996032847448	1989.2984849404229	1987.097366596101	1985.0	1983.0	2021.3013621474449	1981.2011183443219	1979.0	2017.6821794359118	2014.3918983039691	2012.3797547429585	2010.3993266256784
1	45	nan	0	0	0	P94C	P94C	2017_01_01	2017_01_01	2041.7265481299817	1154.2660944206009	45	0.031118318313618332	0.2488345902157425	0.0	0.0	-0.28929701117951501	0.052483240434859635	1.3100631690576847e-14	-0.18917060774857486	-0.55551993824966261	-0.32839458998165366	-0.024083649325707751	0.10209701633278834	-0.37472208375604232	0.10165198666614983	0.24883459021572873	-0.32886652151585216	0.15825385785656398	-0.078221926556440557	-1.3766765505351941e-14	2035.0	2041.0	2042.0	2042.0	2042.0	2042.0	2043.1525650096373	2044.1069174507711	2045.0612698919049	2046.7227291142256	2050.1291107936754	2035.3685660035071	2054.0456475588662	2058.0	2035.6770815553591	2035.5801743792958	2037.0	2038.0
1	46	nan	0	0	0	P94C	P94C	2017_01_01	2017_01_01	2021.9187675070027	1189.4495798319329	46	-0.26556305962847615	0.0	0.0	0.0	-0.28963778220017611	0.57927556440035244	-0.28963778220017633	0.099220998667869376	0.35045030540348132	0.147488283631247	7.1942451995710144e-14	-0.010042038885118121	0.0	-0.07947111614732516	-0.02414119156382033	0.58968381110886958	-0.19643372119754798	0.0	0.0	2018.0	2023.0	2023.0	2023.0	2023.0	2023.0	2024.0	2023.0	2023.0	2022.6333494801295	2021.0	2018.0415181650185	2019.0	2017.0	2019.0	2020.0	2021.0	2022.2568752689742
1	47	nan	0	0	0	P94C	P94C	2017_01_01	2017_01_01	489.02781456953642	1143.4966887417218	47	-0.58754572684573048	-0.19922207752535326	0.032808856125235319	0.1169339355466732	-0.026130041156772643	-0.12361275051515497	0.0	0.045545965257698162	0.44405447598026271	0.073520410436294759	0.092149322265425715	-1.9095836023552692e-14	0.21603354328513968	-0.38590828886307116	0.44962953050998244	-0.27975478493205097	1.9095836023552692e-14	0.10438077750897845	0.094841300016374808	483.0	488.66057942889159	489.0	490.0	490.89442501072506	491.40333794427403	492.0	493.0	494.0	494.85320324084296	494.14818830176011	482.0	493.21601971473552	492.0	483.0	484.0	484.28451979548504	485.94802538213139
1	48	nan	0	0	0	P94C	P94C	2017_01_01	2017_01_01	368.13936097892588	1137.9904826648537	48	0.21476508788140292	0.21476508788127902	-0.21476508788132476	-2.2648549702353193e-14	1.1546319456101628e-14	0.0	-3.4194869158454821e-14	0.48753958664947072	-0.05122217974252008	0.33563264970028905	0.30173555299186816	-0.21476508788144866	0.21476508788150639	-9.3258734068513149e-15	-0.21476508788148552	0.21476508788142779	-0.16684949771155688	0.11404603552542625	-0.16196162569520611	395.0	371.04158921425312	368.54226202628865	365.75004161951085	363.25071443154638	360.75138724358203	358.25206005561762	355.75273286765321	353.25340567968874	349.91862111191682	346.87733403236916	392.50067281203559	344.0851136255913	341.0	389.70845240525773	387.20912521729332	384.41690481051546	381.62468440373766
1	49	nan	0	0	0	P94C	P94C	2017_01_01	2017_01_01	723.75101214574897	1161.4446693657219	49	0.0	0.0	0.0	0.0	0.0	0.15562552344887859	-0.0047177358250554136	-0.099198448204697476	0.51010309317424296	0.029114969852488848	0.31295339461426108	0.0	0.0	1.9317880628477724e-14	-3.8635761256955448e-14	3.8635761256955448e-14	-3.8635761256955448e-14	3.8635761256955448e-14	-1.9317880628477724e-14	714.0	723.0	724.0	725.0	726.0	727.0	728.0	728.49206331230403	729.0	729.89277008952502	729.0	715.0	728.0	726.0	716.0	717.0	718.0	719.0
1	50	nan	0	0	0	P94C	P94C	2017_01_01	2017_01_01	1835.0441558441557	1156.0279220779221	50	0.28991672646043265	3.5416114485542494e-14	-0.20083317135672762	0.1690645496135772	-0.14041237916821292	0.17218100091130983	0.0	-0.16533823410688364	0.12615073993491444	0.039187494172022719	-0.40166634271331636	0.20728933536391686	0.25236580740998288	0.18700262158741321	0.049656843932298744	-0.20083317135659606	0.20083317135663148	-0.20083317135658874	0.20083317135660683	1809.0	1833.3619534674826	1835.3180194846605	1837.2740855018383	1839.937258300203	1842.0	1844.5564971157455	1846.5125631329236	1848.4686291501016	1851.0	1853.0878679656441	1812.7662950903903	1855.043933982822	1858.0	1816.1183766184072	1819.307737367038	1822.0	1824.1234758363976
1	51	nan	0	0	0	P94C	P94C	2017_01_01	2017_01_01	1430.4351969504448	1156.081956797967	51	0.41134790388449538	-0.19704536700607234	0.19704536700598851	4.1855408028368402e-14	-4.1855408028368402e-14	-0.19704536700597108	0.3534185497355089	-0.11944007763049569	-0.036933105099000274	-4.1855408028368402e-14	-0.19704536700597108	0.04816676178425916	0.42465607648695081	0.18564286629329796	-0.19704536700606523	0.19704536700606523	0.0	-4.1855408028368402e-14	8.3821838359199319e-14	1401.0	1428.0000871151276	1430.7117543887293	1433.7163148811442	1436.4279821547461	1439.1396494283479	1441.8513167019496	1444.8558771943647	1447.0	1449.5721049603815	1452.2837722339832	1404.4206630725976	1454.9954395075849	1458.0	1407.5949074224573	1411.0231846621427	1414.1488575283056	1416.8605248019073
1	52	nan	0	0	0	P94C	P94C	2017_01_01	2017_01_01	2157.7865853658536	1204.2274390243902	52	0.19535134534175591	-0.1501220118115576	0.16981399153055987	-0.084784646358353699	0.025481764192375023	-0.050985635456711087	0.2208552166061537	0.046298639545795606	0.25944807312072138	0.21629731015056031	0.44369134807737076	-0.0054491120812638627	-0.1842086945489334	-0.031247559306993633	0.051085847150150077	-0.070938489873757726	0.090743332628317352	-0.1105736140962621	0.13032961142633881	2175.0	2160.0	2158.2322330470338	2157.0	2155.161522368915	2153.6261670298554	2152.0	2150.5554563517371	2148.3129942314908	2145.9484271247461	2142.6564971157454	2173.4646446609404	2139.1713203435597	2135.0	2171.2221825406946	2169.0	2167.4443650813896	2166.0
1	53	nan	0	0	0	P94C	P94C	2017_01_01	2017_01_01	1694.5439302481557	1201.9282360831658	53	0.43880037578850489	0.2106959088582776	-0.210695908858334	0.21069590885824463	-0.21069590885815159	-9.3036689463588118e-14	0.2106959088582	8.9372953482325102e-14	0.12976174940837804	0.35140450514286925	0.0	1.3400391907225639e-13	-1.3400391907225639e-13	-0.2106959088581436	0.16873517043963815	-0.12240320769293234	-0.046331962746669175	0.21069590885806233	-0.21069590885809897	1668.0	1692.3692388155425	1695.2071067811867	1697.752081528017	1700.5899494936612	1703.1349242404917	1705.9727922061356	1708.8106601717798	1711.3556349186106	1713.9006096654409	1716.0	1671.1307611844575	1717.0	1718.0	1673.6757359312883	1676.2207106781184	1678.7656854249492	1681.6035533905933
1	54	nan	0	0	0	P94C	P94C	2017_01_01	2017_01_01	429.5066844919786	1206.6116310160428	54	4.4630965589931293e-14	0.26791810061962584	-0.38363069800523419	0.0	0.20998845868032456	-0.20998845868033367	0.20998845868028915	-0.27269702832314613	-0.33152860337833484	0.1220330387698757	-0.30320557046582081	1.1102230246251565e-14	-2.2315482794965646e-14	-2.2204460492503131e-14	-0.20998845868028004	0.20998845868035798	-7.7937656328685989e-14	-0.077219811205743616	-0.017056050088928076	404.0	427.38281472412166	430.0	431.96265458466939	434.80863643332185	437.65461828197431	440.20770691181326	443.05368876046577	445.60677739030473	448.732038425783	452.1929884298554	406.55308862983901	455.38938743374115	459.0	409.10617725967802	411.65926588951697	414.21235451935604	416.76544314919499
1	55	nan	0	0	0	P94C	P94C	2017_01_01	2017_01_01	1737.5623775310255	1229.7165251469628	55	0.21192349038353298	0.034348345044644013	0.0051507094916809493	-0.11605192019026678	0.1255703905748291	-0.1583033206047022	0.10251533180430417	0.055787988800398036	0.19905408258608936	-0.41470444694724429	-3.6859404417555197e-14	0.33575014980469287	0.11580741632967917	0.14860821063001683	-0.013302988842907038	0.0066601703118553957	-1.056932319443149e-13	-0.21565036436110208	0.16663283944026763	1751.0	1739.8150341399974	1738.0	1736.0308121120456	1734.0	1732.4361020065471	1730.4574854967013	1729.0	1727.2073592581964	1725.2287427483507	1722.5430194573185	1751.7284902713409	1721.2715097286591	1720.0	1751.7498737614951	1750.5785447143076	1749.0010099080398	1747.0
1	56	nan	0	0	0	P94C	P94C	2017_01_01	2017_01_01	2193.9631710362046	1230.8039950062423	56	-0.19535681340862299	0.055094114867632271	0.025593689413123233	-0.017850976093502169	0.10371039813301319	-1.247890679678676e-13	0.028487827818615141	0.11340922678556131	0.29882378402412524	0.062714830379424047	0.0	0.0	0.0	-3.5083047578154947e-14	3.5083047578154947e-14	0.19535681340862299	-0.19535681340851951	0.098169602853086069	-0.069360015764791338	2217.0	2197.0	2194.8213203435598	2192.4125631329234	2190.0	2187.6519029611436	2184.9180194846604	2182.1841360081776	2179.3780317395531	2176.2849956672412	2172.9041630560341	2214.2661165235168	2169.4520815280171	2166.0	2212.2393398282202	2210.2125631329236	2208.185786437627	2206.1590097423305
1	57	nan	0	0	0	P94C	P94C	2017_01_01	2017_01_01	2237.7394366197182	1261.2623239436621	57	-0.45156861297532203	-0.068843829352040364	0.031517398145979536	0.065529983558910931	0.0	-8.0380146982861334e-14	0.19042931281534869	-0.35769204630913864	0.33623807911775194	-0.2624242673193391	-0.36121275730324254	0.090746176906487008	-0.45620308702402612	-0.34015661131182484	0.022701603655728819	0.0088476667048651425	0.090822252364632483	-2.3536728122053319e-14	-0.028203552352850103	2230.0	2236.2561076366887	2238.0	2240.0	2241.8823377584549	2243.5220455386479	2245.161753318841	2246.8014610990344	2247.7340620980408	2250.0	2251.0134776584273	2227.6531854386203	2253.0	2256.0	2227.0	2226.0	2226.8776718336621	2228.9901697347295
1	58	nan	0	0	0	P94C	P94C	2017_01_01	2017_01_01	1163.9564907275321	1221.2796005706134	58	0.63982134376829836	-0.30571462527827026	-0.052697182084176675	0.1018756354408602	-0.15166714443621077	0.1922145441659876	0.0	0.055498393747938302	-0.41054386209086968	-0.34446189182857401	-0.18180997120087106	0.013606307735841927	-0.084018260298443836	-5.8064664187895687e-14	0.0	0.0	3.7192471324942744e-14	-0.23371618470585437	0.44970495689762707	1137.0	1162.0094210501436	1164.4953523924573	1167.3877447662492	1170.3458947335248	1173.1763797179865	1176.1964370745925	1178.9752616357196	1181.7540861968466	1184.5685119049213	1187.5636712213054	1139.6872106946821	1190.8985757429448	1194.0	1142.3744213893642	1145.0435804645679	1147.8224050256949	1150.601229586822
1	59	nan	0	0	0	P94C	P94C	2017_01_01	2017_01_01	1160.4789430222957	1256.616019818332	59	0.22380931611283961	0.0	0.066612188520932314	0.3657955870495706	0.0	-0.29838345871561245	0.0	0.075425954072369628	0.15568160176244472	0.02601039051948284	-0.53746733276980851	-0.46389165273513688	-0.6375046294543667	0.011278749551167699	0.087525253989370722	-0.15487341161328239	0.023480233639789017	0.12284483592072348	1.0835776720341528e-13	1193.0	1165.4623409176079	1162.1341711051416	1158.8060012926753	1155.4248988129816	1151.7593495942824	1148.0938003755832	1144.8424647192571	1141.591129062931	1138.2402702220129	1134.674244187906	1189.8222788530579	1131.8848279281287	1129.0	1186.9374509249292	1183.7300669746928	1180.6690574537215	1177.6948544687336
1	60	nan	0	0	0	P94C	P94C	2017_01_01	2017_01_01	1171.6249067859806	1279.7486950037285	60	0.050886269344106783	-0.064412243533411573	-5.5511151231257827e-14	-0.25981742299764843	-0.11727112670730389	0.30656921301681894	0.12215683182483605	-0.13920951666171399	-0.13769415750803882	0.21626485387111538	0.27525337431290042	0.16542887895748182	0.50302013997166606	-0.0026242638867204349	0.019475450581993403	-0.0097265375822934708	0.27525337431288399	0.0	-0.20183980561749859	1203.0	1173.9612416087323	1170.1117186827162	1166.2960662378591	1162.4804137930021	1159.2626019027009	1156.2447903440093	1152.7906907029217	1149.1631935626729	1145.7329930655158	1142.4958103437095	1201.0	1138.9550119530413	1135.0	1198.8209820190343	1196.0243662473652	1192.4936606868196	1188.966668609959
1	61	nan	0	0	0	P94C	P94C	2017_01_01	2017_01_01	383.14729119638827	1230.9407449209932	61	0.0	-0.24546476365483993	0.24546476365483993	-0.24546476365483993	-0.24546476365483993	0.17705839904004472	-0.57923485625906856	-0.13775694252357518	-0.012757764803667637	0.54546764495089928	0.4981530469050508	-3.1086244689504383e-15	-0.0060640069491428861	0.0045469645294740069	-0.23731134304432411	0.23882838546399299	3.1086244689504383e-15	0.0	-3.1086244689504383e-15	424.0	387.66001549312199	383.66826316595473	379.26229727641447	375.27054494924721	370.86457905970695	366.87282673253969	362.5564014074946	359.0570350853946	355.94154672722402	353.144584369379	420.00824767283279	348.99175232716721	345.0	416.01649534566559	412.02474301849833	408.02332794155632	404.0291599269454
1	62	nan	0	0	0	P94C	P94C	2017_01_01	2017_01_01	1289.7416666666666	1270.4118055555555	62	-0.27746721095425819	-1.3322676295501878e-14	0.0	1.3322676295501878e-14	-0.25351243367867271	0.071458901174799028	0.030139490873945185	-0.0009870978289874266	0.1678429714930525	-0.057273628067767479	0.28731045916048181	-0.45400720492866053	-0.049534470132261976	-0.071237915655105954	-0.095750247273044486	0.31396384443846603	-0.160560030317483	0.16463430613695973	-0.15104995732976567	1327.0	1292.4372844828476	1288.3673732286532	1284.2974619744589	1280.2275507202646	1276.1576394660701	1272.6062043991974	1269.076347548305	1265.5017673390694	1261.9286512414576	1258.104437060128	1323.6332586277629	1254.3667413722371	1251.0	1319.8523036931526	1315.7569447815638	1311.6870335273697	1307.9485389009656
1	63	nan	0	0	0	P94C	P94C	2017_01_01	2017_01_01	1274.1707882534777	1248.5077279752704	63	0.0	-1.5099033134902129e-14	0.10288052384761626	0.15772186789971299	0.0	-0.2105461771124304	0.12705425464055065	-0.19981566919113636	0.28330759166301611	0.58485236822438225	0.0	0.0	0.25480801899615635	-0.34795104489038264	-0.084109161125652143	-0.25088561091237294	0.15013563435862087	0.30070736348924232	7.2386541205560206e-14	1310.0	1279.6867969289219	1275.967757737219	1272.2487185455163	1268.4782990286058	1264.6292980876567	1260.7802971467081	1257.2443123000126	1254.3249359519295	1250.8901485733541	1247.0411476324052	1306.5652126214243	1244.0205738162026	1241.0	1303.1304252428486	1299.6956378642728	1295.8915559284987	1292.5841148247337
1	64	nan	0	0	0	P94C	P94C	2017_01_01	2017_01_01	2549.7726910828023	1451.1460987261146	64	-0.16103475407071133	0.32840299325076661	-0.16302284495674346	-0.16538014829402314	0.0	0.042470169709243999	0.076584545718970443	-0.027000535882579113	-0.023441321794782866	-0.21182256348701123	0.65414663011203511	-0.74929300424123246	0.50543597202683244	-0.16495977436786435	0.26454982271465588	-0.36222398248814947	0.36567317305218072	-0.2006392280305529	0.097599989119730113	2551.0	2552.0	2552.0	2550.0311031703404	2549.0	2549.0	2549.0	2548.731846127198	2548.0	2547.4290571699803	2547.0	2548.4705611038385	2547.8737317872378	2545.0	2547.0	2550.0	2550.0	2551.0
1	65	nan	0	0	0	P94C	P94C	2017_01_01	2017_01_01	369.77800134138164	1297.5466130114016	65	-0.40593407039372065	0.033888737057480744	-0.30092372052075778	0.30092372052075778	0.0	0.0	0.0	-0.30092372052075778	0.30092372052075778	0.0	0.0	0.054628618956649166	-0.27585091395085115	0.55704912925231964	-0.28119821530146849	-0.30092372052075778	0.30092372052075778	-0.26224203317040096	0.22835329611292021	369.0	369.87842712474617	370.0	370.0	371.0	371.0	371.0	371.0	371.0	372.0	372.0	367.84289321881346	372.0	372.0	368.0	368.0	368.92132034355961	368.0
1	66	nan	0	0	0	P94C	P94C	2017_01_01	2017_01_01	1279.5974102413184	1347.0182460270748	66	-0.5161988141917464	0.17914476931224321	-0.35828953862450086	0.17914476931225765	-0.17914476931224321	0.17914476931220491	-0.24622935815702007	0.13227515194202488	0.11395420621503349	-0.11068287581270808	-0.1390153920141205	-0.076413947544343719	-0.48505522534334522	-0.023043809131183868	-0.17914476931227585	6.5281113847959205e-14	-0.040981727631647535	0.26242656574263812	-0.042300068798780011	1258.0	1277.299283115849	1280.2675071478905	1282.5286243987455	1285.7897416496003	1288.757965681642	1292.019082932497	1294.9873069645387	1298.3513248946313	1301.5095414662485	1304.47776549829	1257.0317759679585	1307.6307244424713	1311.0	1257.8151277205236	1258.9546817750377	1261.8360998371838	1264.8043238692253
1	67	nan	0	0	0	P94C	P94C	2017_01_01	2017_01_01	1313.2277644230769	1310.3407451923076	67	-0.26315285413834044	0.043469916936540516	0.17081254847405963	0.18330636055273064	0.0077745305292128974	-0.13647221949382199	0.072852131683346921	0.063620087810529857	0.19761962261014765	-0.33791829816002117	0.28010375839935764	0.08694060704668044	0.10762762509675053	0.26901871872068378	0.17706871807213884	0.27818827678776814	-0.053180905960023894	-0.36312576299454979	-0.23938442263110762	1276.0	1309.9970043987673	1314.1231654816841	1318.1763005045589	1321.9612740851442	1325.4760395626231	1328.9794624822482	1332.6829030844017	1336.2792015403124	1339.7826244599376	1342.9931541607496	1280.1261610829167	1346.7022660418297	1350.0	1283.8381086034601	1287.8757640046465	1291.9673251436757	1295.7732115259575
1	68	nan	0	0	0	P94C	P94C	2017_01_01	2017_01_01	1399.4520884520884	1333.0229320229321	68	0.0	0.38977613765355157	0.0	-0.20978964088455054	0.045209078067075525	-0.22519557483604369	-3.2862601528904634e-14	3.2862601528904634e-14	-3.2862601528904634e-14	-0.3856013539143206	-0.01002067182963251	0.0	0.0	0.0	0.0	-0.38977613765351871	0.29351821737368033	-0.18520684005524823	-0.10831137731846496	1397.0	1399.0	1400.0	1400.0	1400.0	1400.5573593128806	1401.0	1402.0	1403.0	1404.0	1405.0	1397.0	1406.9857864376268	1409.0	1397.0	1397.0	1397.0	1397.0
1	69	nan	0	0	0	P94C	P94C	2017_01_01	2017_01_01	593.46192170818506	1335.2896797153026	69	0.24982566032202858	0.16352374047142937	-0.23806939371664337	0.32181629445545079	-0.32181629445545079	0.0	0.0	0.32181629445545079	-0.23279459569175143	0.23263588619893061	0.68656658958778172	0.20908104573426578	0.35114832935404316	0.018178147767836217	-0.10522696896224271	-0.064536531565643873	0.0	0.32181629445545079	-0.24727064121023679	592.0	594.0	593.75271170533802	593.0	593.0	592.0	592.0	592.0	592.0	591.0	590.70617725967804	594.0	589.70664202043235	587.0	595.34105290547961	596.0	595.62860279725271	595.21485399563392
1	70	nan	0	0	0	P94C	P94C	2017_01_01	2017_01_01	1048.4657980456027	1323.7947882736157	70	-0.11018510193430942	0.0	-0.12694472591865852	-0.028130268440850176	0.15507499435950869	0.0	0.0	0.012366093318159854	-0.024606794239559956	0.012240700921400104	0.29285316990316329	-0.066651886807709504	-0.4057056552629178	0.0	0.0	-0.29285316990316329	0.29285316990316329	0.0	0.0	1014.0	1045.4474320059367	1049.1781455848734	1052.9088591638099	1056.4522462234581	1059.9560727593098	1063.6867863382463	1067.4174999171828	1071.1482134961193	1074.0357088573135	1076.9527864044999	1016.9309060891442	1080.6834999834366	1084.0	1020.090115759465	1023.4773640946908	1027.2080776736273	1030.9387912525638
1	71	nan	0	0	0	P94C	P94C	2017_01_01	2017_01_01	1366.1713261648745	1346.4107526881721	71	0.17753052230473498	-0.24488049965796299	0.19414651433991037	0.050733985318052621	0.0	-0.28299000569452337	0.035877897928699998	0.21558420638292075	-0.25146210431163851	0.0	1.7763568394002505e-14	0.58729281121841814	-0.087164108906339521	0.10196421764766739	-0.15536803682897204	0.1154956967330214	0.045647061228917929	0.0	0.0	1360.0	1366.0	1366.0	1366.843116334524	1367.0	1367.0	1367.0	1368.0	1368.8800475423018	1369.0	1370.0	1362.7245317626875	1371.0	1372.0	1364.9212034932179	1365.0	1365.398869825648	1365.4162948071489
1	72	nan	0	0	0	P94C	P94C	2017_01_01	2017_01_01	1361.1408351026184	1389.7367303609342	72	0.16272245103100769	0.011026127157790722	-0.12627501290137877	0.27186031418475443	-0.29300042622802192	1.9095836023552692e-14	0.29300042622800282	0.0	-0.29300042622802192	0.29300042622802192	0.0	0.019010230604947331	0.20295694570729728	0.33057092544885291	-0.041130133986704731	-0.1436101158068892	0.3057648801763051	-0.16215476436941589	0.13638899778683644	1393.0	1365.9473545497178	1362.4473303336258	1358.9318866221445	1355.588939212214	1351.8599917247975	1348.5452577997539	1345.2305238747101	1341.5015763872937	1337.772628899877	1334.4578949748334	1391.0	1330.7289474874167	1327.0	1388.4335786711049	1385.7968146160638	1382.8671573422096	1379.4973981866476
1	73	nan	0	0	0	P94C	P94C	2017_01_01	2017_01_01	2211.9904248952721	1340.3201675643327	73	0.12475411140864318	-0.041529822053325338	0.18325538207034142	-0.18325538207034142	0.18325538207030223	-0.18325538207030223	-1.8096635301390052e-14	-0.34875259433787786	-0.24855061415208024	-0.21417331708537085	0.14755109389535331	0.18242000883641718	0.01457643415158183	-0.18325538207036862	0.18325538207044689	0.17125504744593756	-0.34066373392142446	0.13143720412427218	-0.10375407766584044	2182.0	2209.2172956315321	2212.35147287778	2215.5492945409815	2218.4542229853696	2221.6520446485711	2224.5569730929592	2227.7547947561607	2230.9526164193626	2234.9205192089162	2239.0262622795653	2185.6744761296304	2242.8021783367985	2246.0	2188.9158153278086	2191.8454008918093	2194.7503293361974	2197.9481509993993
1	74	nan	0	0	0	P94C	P94C	2017_01_01	2017_01_01	420.08774193548385	1352.5619354838709	74	0.40457825632317373	-0.209365195312744	0.209365195312744	-0.10158801649396532	-0.0072125573937074083	-0.29863530666386962	0.57889059231308759	-0.36620433914774542	-0.1280978655739915	0.014491158154770867	0.098991139492691449	0.0	0.45566968683688502	-0.10224490241366602	0.26051866721265826	-0.20936519531268871	0.20936519531269915	-0.20936519531275222	0.20936519531276754	404.0	419.43241161390705	420.06066017177977	421.39601551083916	422.02426406871189	423.0	424.0	426.0	426.0	427.28682720163545	429.0	407.33535533905933	430.66464466094067	432.0	410.08492424049177	412.83449314192421	414.0	415.50520382004282
1	75	nan	0	0	0	P94C	P94C	2017_01_01	2017_01_01	1527.1818181818182	1357.7392169873922	75	0.46934682772726538	0.29351477827699801	-0.31939068413641269	0.051619266302291855	0.032394819840945166	0.090827058963402596	-0.049571486271738019	0.097929195871756525	-0.091229116246440922	-0.35076722083401002	0.17632261819485584	0.096082841959033716	0.28450412017666349	-0.0028685596988038409	3.8413716652030416e-14	0.25048971132606312	-0.18213894128773056	-1.9095836023552692e-14	3.8191672047105385e-14	1513.0	1527.0	1528.0	1528.0	1529.0828427124748	1530.0	1530.812132034356	1531.3232233047033	1532.0	1532.3454058453981	1533.0	1516.2181980515338	1534.7818019484662	1536.0	1518.7217662350915	1520.9554415587729	1522.1656854249493	1523.3838834764833
1	76	nan	0	0	0	P94C	P94C	2017_01_01	2017_01_01	669.46466541588495	1348.5916197623515	76	-0.039185821178192359	-0.20320551750692539	0.20320551750692539	-0.20320551750690852	-4.9737991503207013e-14	0.12779948593079826	0.15083417656837916	-0.2786336624991943	0.12485431775636169	-0.048539883267439521	0.47859893187618496	-0.17567827387770762	-0.15255436715459592	-0.35800063510941582	0.0	0.28932892395600307	-0.28932892395600307	-0.015272387503307172	0.18056635352008765	704.0	672.94597389132832	669.51839814549112	666.38371561846748	662.95613987263027	659.82145734560652	656.68677481858276	653.36656284403125	649.83162332690836	646.69694079988471	643.38093971266335	700.5724242541628	640.13468252702376	637.0	697.20484672496366	693.21025524928939	689.29015838842565	686.09968853209398
1	77	nan	0	0	0	P94C	P94C	2017_01_01	2017_01_01	495.45770491803279	1381.5173770491804	77	0.0	2.1649348980190553e-14	2.1760371282653068e-14	0.0	-7.6050277186823223e-14	8.6930462828149757e-14	0.20451505612129894	-0.20451505612128817	0.20451505612125231	-0.20451505612127396	0.42602559804709905	0.28618364525725826	0.30823875368088804	0.39549082058064722	-0.20451505612135612	4.3520742565306136e-14	-0.20451505612140974	0.40903011224270869	-0.20451505612135323	468.0	493.03336092616973	495.65109421694945	498.26882750772904	500.88656079850875	503.50429408928846	506.12202738006812	508.73976067084777	510.65038718044093	513.26812047122053	515.17874698081368	470.87360679774997	517.7964802715934	519.0	474.57564072024616	478.03721413271973	481.06601481583107	482.97664132542417
1	78	nan	0	0	0	P94C	P94C	2017_01_01	2017_01_01	526.29247311827953	1423.4064516129033	78	0.0	-0.2132665474706954	0.50868653403858843	-0.31891174130836042	0.0	0.0	0.2645782095717113	-0.54051164287770348	0.34003388740438822	-0.60195957818552159	-0.24753903931034671	0.0	0.0	0.0	0.0	0.0	0.15495442415640071	-0.16504335835339834	0.033580688937464132	559.0	529.47464099321292	526.45439507584854	523.61397962802118	520.58534757710174	517.14250196380931	513.69965635051676	510.25681073722433	507.16134669640843	504.1995466353855	501.36401626968512	556.38558151145367	498.43445947973748	496.0	552.94273589816112	549.4998902848688	546.05704467157625	542.6141990582837
1	79	nan	0	0	0	P94C	P94C	2017_01_01	2017_01_01	1773.0650730411687	1384.3366533864541	79	-0.20697726392121063	1.1057821325266559e-13	-5.5289106626332796e-14	-1.9206858326015208e-14	-0.20697726392123539	0.43111965074718228	-0.43111965074713843	0.53365489958634615	0.11911100023790966	0.13263226357319247	0.0	0.20697726392121063	0.18810446861505647	-0.17125024312808435	0.015023899197012525	0.13973478094502978	0.035364358292196307	0.0	-5.5289106626332796e-14	1751.0	1771.7585893526202	1773.6397184890509	1775.5208476254811	1777.4019767619116	1779.2831058983422	1781.8713418159593	1783.0453641712031	1785.63360008882	1786.519547838009	1787.0	1753.5882359176171	1787.0	1787.0	1756.4693650540476	1759.0576009716644	1761.0	1763.5269660257118
1	80	nan	0	0	0	P94C	P94C	2017_01_01	2017_01_01	622.14149659863949	1383.3068027210884	80	0.29855578714614728	0.50683547331001932	-0.39814271257723632	0.18509322197449674	0.0	-0.29855578714614728	0.29855578714614728	-0.29855578714615705	-0.057642982318637515	-0.28263221872912547	-0.14656717520352824	0.0	-0.047196103928923705	-0.19788917108833459	0.2450852750172583	0.0	-0.29855578714615705	0.29855578714615705	-0.29378598270727885	657.0	625.27063406441903	622.01505524762842	619.42452975071296	616.35103300205105	612.68747671063988	609.02392041922872	605.77457769019065	602.11102139877949	598.86167866974154	595.49392446932438	653.75065727096194	592.59052549691546	590.0	650.08710097955077	646.4235446881396	642.83028616776323	639.51064566769048
1	81	nan	0	0	0	P94C	P94C	2017_01_01	2017_01_01	147.72596153846155	1429.1177884615386	81	0.52836395861976648	0.15104433399479311	0.062161520335866305	0.0	-0.26202859696856251	0.26202859696856251	-0.16523964729159002	0.076944115095807009	-0.052692654076190282	0.15468432450328096	-0.15074034578094375	0.16611419215242096	0.27256197497238532	0.0	0.0	0.0	0.0	0.0	-0.21320585433065942	141.0	147.0	147.78824561127075	148.0	148.0	148.0	149.0	149.0	149.64622412440667	150.0	150.55534510923695	144.2223274453815	150.51522066419497	151.0	145.91367997754259	147.0	147.0	147.0
1	82	nan	0	0	0	P94C	P94C	2017_01_01	2017_01_01	1361.6547831253713	1438.3624480095068	82	-0.29689397703947273	-0.22461124740768446	0.18180512473522015	-0.14833404608503153	0.20667898975649823	-0.042754508556897441	0.041986925580032253	-0.49618322235840706	-0.12786195785742027	-0.13846963171954862	-0.52453167378378773	0.0	0.041479273979494025	-0.090795034828089261	0.04931576084867606	-1.2878587085651816e-13	3.2862601528904634e-14	-0.042036161487236434	0.084842284159715842	1394.0	1365.2217899515504	1361.9369995103311	1359.0100630607353	1355.7902333923262	1352.8066726823913	1349.4037722679084	1345.9596554821696	1342.595720669909	1340.5256096837729	1339.0	1391.0730635504042	1338.0	1339.0	1387.853233881995	1384.6334042135859	1381.3099550375205	1378.0361478523773
1	83	nan	0	0	0	P94C	P94C	2017_01_01	2017_01_01	2045.9831675592961	1467.2762050497322	83	0.23360689626091524	0.036409674441491457	0.31236132914243608	-0.29129985863828245	0.039831797092075183	-0.079988919277082626	-0.06720237424949449	0.033632426276813288	0.21601254777690437	-0.43459808517462428	1.0758061108617767e-13	0.11007585554704757	0.2780028106575001	0.074198439497513924	0.0	-0.20529296840569189	0.017547585095222029	0.13027423836493868	-1.1390888232654106e-13	2032.0	2047.5730096226507	2048.8543576577167	2050.0	2050.0	2051.0	2051.8706115870064	2053.0	2054.3447054642752	2055.5817524029098	2056.1116925603578	2034.9441537198211	2058.0558462801791	2060.0	2037.5052257197954	2039.7548948545409	2041.0	2042.0
1	84	nan	0	0	0	P94C	P94C	2017_01_01	2017_01_01	2070.9369715603384	1461.5980015372791	84	-0.081644303900646475	-0.094948309398629638	-0.09890597253362321	0.06116200613916889	0.30712496186051719	-0.069792976234794857	-0.0089966912538665955	-4.6851411639181606e-14	0.1367141265402263	0.40552639033442661	0.1149789964809631	0.10745855043065422	-0.025814246530007745	-0.11411653321221316	0.4821211236343752	-0.28921492293345374	0.46060898376679438	-0.63504166983411969	-1.0791367799356522e-13	2057.0	2066.1242986010229	2067.8124865111904	2069.7916357688382	2072.0	2074.0	2075.0	2076.2260329106953	2077.4810788055661	2078.7361247004369	2079.5825043344967	2058.2550458948708	2079.0	2078.0	2059.860575515359	2061.1214288543592	2062.3764747492301	2064.0
1	85	nan	0	0	0	P94C	P94C	2017_01_01	2017_01_01	243.17063797079169	1459.8939277478862	85	-0.16659194802377786	-0.061966166659524591	0.049425494781925483	0.16311202676483005	-0.11679669644340196	-0.064898581856954518	0.071932437657346471	0.2215134323413952	0.08307841263763116	-0.37652428263637283	-0.24697363027182073	-0.43198267673333079	-0.33459897735895305	-0.45592744637849669	0.24697363027187158	-6.5503158452884236e-15	0.24697363027181229	8.4376949871511897e-15	0.031123923413125532	232.0	242.60052892255277	244.0	245.56688292707457	247.0	248.0	249.30930715267073	250.7924841549316	252.09455099687452	252.84581213671817	253.32653921429167	231.0	254.80971621655254	257.0	230.4478595578513	231.10200584062778	232.77043034887521	235.25360735113611
1	86	nan	0	0	0	P94C	P94C	2017_01_01	2017_01_01	670.03620218579238	1479.9515027322404	86	0.030951962881565764	-0.22321672005988624	-3.5305092183079978e-14	7.1054273576010019e-15	-0.18293531393029383	-0.00018063177885285775	0.12069713571318919	0.27113678559599785	-0.27113678559599785	0.0	0.0	0.10289147165273338	0.45310933630231021	0.010538272698495943	0.0	0.27113678559603049	-0.27113678559603049	0.3010778881670908	-0.015442358111218857	665.0	668.89629743634816	667.82883349078099	667.57859901127472	667.32836453176856	667.0781300522624	667.5367250586969	668.0	668.0	667.0	667.0	667.12949724004807	667.0	667.0	669.16380249170288	670.9578283971216	671.0	671.0
1	87	nan	0	0	0	P94C	P94C	2017_01_01	2017_01_01	643.3770970094821	1493.4420131291029	87	2.1538326677728037e-14	-0.07761512095964318	-0.20834245539688934	0.011905127916735481	0.067627666589355817	-0.1816701219397121	-0.072724027844248473	0.27859095805160661	-0.27859095805160661	-0.57563241422287403	-3.3639757646142243e-14	0.019744885784751087	-0.039318697638605959	-0.098670175924251424	-0.27112623373603872	0.036981635315781913	0.34267590833508965	0.0	0.29567025421978443	650.0	647.335928426083	645.6798422899617	644.32901534849088	643.68529518820662	643.0	642.27653452407856	642.0	642.0	641.0	641.0	649.35627983971574	643.0	645.0	648.71255967943148	648.0	647.42511935886296	647.21860080142119
1	88	nan	0	0	0	P94C	P94C	2017_01_01	2017_01_01	922.73614190687363	1465.6614929785662	88	0.0	0.0	-0.16047281699205573	-0.036763776584142871	0.19723659357621148	-0.15795335537339206	-0.14782583617612266	0.13630693903792634	0.20796690936940099	-0.25235551011558588	1.0258460747536446e-13	-0.48481754506565622	-0.27743460155274668	0.0059554259807299559	-0.014709767760172632	-0.16497721053094061	0.09406637479876423	-0.024808268498159425	0.19128175814057524	951.0	925.90912945032699	923.06155281280883	920.21397617529067	917.55197681659592	914.93303646262746	912.08545982510918	909.39030655007275	906.78087439015985	904.09087478270669	901.19865437592875	948.15242336248184	898.59932718796449	896.0	945.30484672496368	942.10148596459055	939.22527397675151	936.47100887565364
1	89	nan	0	0	0	P94C	P94C	2017_01_01	2017_01_01	2197.7145862552593	1510.3323983169705	89	0.0	0.20524888567184696	-0.13704384945909753	0.22296588685683583	-0.014562429121845577	-0.27827680692781009	0.2928392360496741	0.0	1.8429702208777599e-14	-0.10180323880071729	-0.39453571902751194	0.030682668002601998	-0.62281790698202744	-0.21607337913621549	-0.0075207447809364503	0.1582446885241362	0.00039682465974055781	0.025554113179062421	-0.31692344448382725	2192.0	2194.9571880280337	2197.0	2198.2781836749487	2200.0	2201.0	2202.0473845958413	2204.0	2205.0	2206.0	2207.0	2190.7435996930358	2208.3293861306629	2211.0	2189.4871993860716	2188.1633721939979	2189.0	2190.4878459309584
1	90	nan	0	0	0	P94C	P94C	2017_01_01	2017_01_01	2161.8147641831852	1500.2754613807244	90	-0.070205105707064064	0.031734733413446348	0.13411428537127279	-0.16584901878476177	-0.2009696449104359	0.27292371213071864	0.044637285848007635	0.084378291842284292	-0.20096964491053204	0.0	0.4186791185789811	-0.018321844617784855	-0.2657996316465201	-0.26982028304260919	-0.16125129838347008	4.2743586448068527e-14	0.20096964491052471	-0.20096964491061009	4.2632564145606011e-14	2147.0	2160.7950163663413	2163.4564755886618	2166.0	2168.072287252116	2170.7337464744364	2173.6880989155702	2176.1451380530898	2178.4754834542782	2180.429835895412	2183.0912951177324	2147.0	2185.7527543400529	2187.0	2147.212615461292	2147.4488437610285	2148.7238279517323	2150.8562862582467
1	91	nan	0	0	0	P94C	P94C	2017_01_01	2017_01_01	1051.107818411097	1507.9016393442623	91	-0.038582894104685517	0.28190719810748122	-0.28873289744722253	0.15386275772032376	-0.019904248596446905	0.15477438832334567	-0.22207995025763982	0.2044803101875079	0.53170110055147157	-0.014209934962077897	-0.18510771060641185	0.077174199016457168	-0.24133949955410827	6.7279515292284486e-14	0.20274819464226934	0.0	-0.033917054666882107	-0.13610118901514534	0.013635819713863295	1035.0	1050.0240962106961	1052.0	1053.0	1055.0	1056.4657700439434	1058.0	1059.0	1060.7666953329888	1061.8967834773903	1061.0	1036.4336417630152	1060.1407485442019	1060.0	1038.0	1039.3009252890456	1041.4416738332473	1043.5824223774489
1	92	nan	0	0	0	P94C	P94C	2017_01_01	2017_01_01	1726.4512910798121	1512.7177230046948	92	0.0	-0.1089537798860345	0.053827329847773608	-4.6629367034256575e-14	-0.1769863516398531	0.28212762765335775	-0.20566687543468776	0.21219398780688925	0.18842662681612365	0.55785875455709899	-0.47281988408152742	-0.048228997626803771	-0.20773999744222049	0.23460833132891024	0.052007443188629932	-0.20884663897477118	0.016548543099194735	0.082668672998038151	0.055126450038196495	1760.0	1730.0884103067115	1726.7071067811864	1723.4973761309152	1720.2018590430171	1716.9063419551189	1713.9037180860341	1710.4459125378396	1707.3126839102379	1703.5974651843776	1699.8839273946098	1756.5820757263814	1696.881303525525	1693.0	1753.1641514527628	1749.8205555174918	1746.8179316484072	1743.2365586384833
1	93	nan	0	0	0	P94C	P94C	2017_01_01	2017_01_01	2042.8871158392435	1559.3894799054374	93	0.1738175979126988	0.0	0.17996965933494757	-0.17996965933494757	0.1799696593349861	-0.1799696593350516	1.3100631690576847e-13	0.17996965933484366	-0.17996965933490916	0.0	0.0	-0.25860686968895386	-0.41653651426491012	-0.24985675420099895	3.2751579226442118e-14	-3.2751579226442118e-14	0.0	0.0	0.0	2019.0	2040.1486318308971	2043.3968179968556	2046.6450041628141	2049.6002971099592	2052.8484832759177	2055.8037762230624	2059.0519623890214	2062.3001485549794	2065.2554415021245	2068.503627668083	2019.8339726035852	2071.7518138340415	2075.0	2020.0	2021.178201265363	2023.9077010011049	2027.1558871670634
1	94	nan	0	0	0	P94C	P94C	2017_01_01	2017_01_01	1029.7550111358576	1569.6547884187082	94	0.23802291041630119	-4.8183679268731794e-14	2.4202861936828413e-14	0.19375638981830012	-0.38306551723331861	0.33680337287307127	-0.17716051736564586	-0.1078578300178441	-0.24828839221130972	-0.23051484053165172	-0.046485835009518528	4.4853010194856324e-14	0.24783040601967965	-0.24783040601977246	7.0388139761234925e-14	0.0	0.0	0.20986516244462039	-0.18657645051041416	1040.0	1031.0	1030.0	1029.0	1028.0	1026.4484435184297	1026.0	1024.5811599923995	1023.6365641250654	1023.0	1023.1327164739697	1039.7734650181715	1024.0	1025.0	1038.8398232551563	1037.9061814921411	1036.2654329479392	1035.3317911849242
1	95	nan	0	0	0	P94C	P94C	2017_01_01	2017_01_01	2347.7164697706739	1605.4371091035441	95	0.29002699481500671	-0.19114265649414297	0.0	-0.13642547340831079	0.12331470294404312	0.12590190838814364	0.0095921044915519005	-0.51877969695953519	-0.23253744589807979	-0.29002699481490979	-3.269606807521086e-14	-0.28109465285949553	-0.017837595731383882	0.14853863333766815	0.0097526947846831025	-0.01649819045505474	0.32975386425391573	-0.17261475333034904	0.081965333807112462	2332.0	2345.0	2345.7409930581643	2347.2298556902074	2348.7187183222504	2350.5920588575282	2352.0125552930144	2353.0	2353.9727877712135	2356.6301982763898	2359.8106564760114	2334.0	2363.4053282380055	2367.0	2335.0	2336.9685960876459	2339.0	2340.5166957398051
1	96	nan	0	0	0	P94C	P94C	2017_01_01	2017_01_01	2319.3362299465239	1604.3275401069518	96	-0.085002364202439784	-0.13780197122708526	-0.075044190797768917	0.052251982484430304	-3.1974423109204508e-14	0.26340988150698641	0.19366368630682396	-0.2399605877971589	-0.19432077170328088	0.0	9.4368957093138306e-14	-0.094958572156056409	-0.3000658795347948	-0.19686820209918254	0.0064517292398795778	-0.19432077170317341	0.17911400868712524	-0.10953305129237201	0.068221013832332034	2311.0	2319.0	2320.7528334511808	2323.0100299872652	2325.6422512163672	2328.1079598772531	2330.5736685381389	2332.0	2332.67832063685	2334.2284103917473	2336.4856069278317	2310.0	2338.7428034639161	2341.0	2309.3140340525779	2309.0568375164935	2309.9444156389	2311.5881711143193
1	97	nan	0	0	0	P94C	P94C	2017_01_01	2017_01_01	2543.9323447636702	1638.2659870250232	97	-0.38795093302106998	0.0	0.19397546651053932	-0.19397546651053932	0.19397546651053932	-0.38795093302106998	0.19397546651053066	-0.1141005384793301	-0.2413444621897094	0.40425023335187471	-0.026511604990118176	0.38795093302106154	-0.19397546651053088	0.0	0.0	0.0	0.19397546651053088	-0.19397546651053088	0.0	2546.0	2544.0	2544.0	2544.0	2543.0	2543.0	2542.0	2543.0	2543.0	2543.6022400571478	2545.3733186872396	2545.0	2545.1224037084012	2545.0	2546.0	2545.0	2545.0	2545.0
1	98	nan	0	0	0	P94C	P94C	2017_01_01	2017_01_01	1515.5141540487164	1616.2402896642527	98	1.9095836023552692e-14	0.20560463629419834	-0.20560463629425296	-0.0075531361116514262	0.071260717801790108	0.098399595703819731	0.04349745890029455	-0.20560463629419834	0.20560463629424186	-0.20560463629427783	-0.22267600479119087	-0.093611209175967769	-0.46776323948039167	0.054521021222846411	-0.18730538731292334	7.1942451995710144e-14	0.20560463629416237	-0.20560463629425296	5.4622972811557702e-14	1541.0	1518.1652543263817	1516.2677669529664	1513.6631727983645	1511.7656854249494	1509.8881623381594	1507.6780909114098	1505.1945436482629	1502.5899494936612	1500.6924621202459	1498.0878679656439	1537.7307611844576	1496.1903805922286	1495.0	1534.461522368915	1531.2224559927995	1529.0	1526.4623106012293
1	99	nan	0	0	0	P94C	P94C	2017_01_01	2017_01_01	1932.7252124645893	1648.3895184135977	99	0.051180829728774094	-0.14517701322610432	0.18397538696133409	0.0	-0.22717722287277253	0.22717722287277253	0.0	0.0	0.0	-0.22717722287277253	2.3092638912203256e-14	0.19379783339809004	0.42962595857257446	-0.0092540238461458202	0.0097211389032454409	0.00093496971911322113	0.10939145692179686	-4.7961634663806763e-14	-0.038798373735181801	1906.0	1930.7580105978327	1933.1810878743104	1935.7909795488122	1938.1610174148952	1940.5310552809783	1943.1939863658747	1945.5640242319578	1947.9340620980408	1950.3040999641239	1952.674137830207	1909.3517396935524	1955.3370689151034	1958.0	1912.6824752514067	1915.9341403775461	1918.455426023846	1920.9849659146869
1	100	nan	0	0	0	P94C	P94C	2017_01_01	2017_01_01	477.23408624229978	1685.2977412731007	100	0.32563745044676828	-0.35483093196846127	0.28278570274854475	0.0	0.0	0.0	0.0	0.30936592504224691	-0.52222346648586093	-0.31380852848757401	-0.25873209346630555	-0.22603937485764902	0.19610384245014822	0.27507059057445726	0.064230866875290449	0.0	0.0	-0.082448157425462743	0.15449338664537926	510.0	480.7169245465854	477.91886116991583	474.75662031514042	471.21377470184797	467.67092908855551	464.128083475263	460.58523786197048	457.04239224867797	453.91376019775856	450.54290170788511	507.2855815114537	447.50517015785613	445.0	504.15694946053429	501.31291665117777	498.22196005569475	494.77105330777613
1	101	nan	0	0	0	P94C	P94C	2017_01_01	2017_01_01	1702.9292096219931	1700.5986254295533	101	0.0	-0.20113712837813619	0.083837824468397437	-0.2047696973465099	0.14428641705151596	0.12419306595781632	-0.031702116632782551	-0.16471326507024542	0.18060625575611078	0.03152721297912453	-0.24468602357053804	0.50578595615291677	0.40718331537325836	-0.03366901839445835	-0.11215781888235177	-0.15632166412698051	0.32206900125620946	-0.32206900125618892	0.32206900125622812	1673.0	1700.5950336057072	1703.3526607495642	1706.3708785361343	1709.2821285996513	1712.4539693058814	1715.4425145032988	1718.2711310131444	1721.1410642998258	1724.2212572516491	1727.0705321499129	1676.1718407062301	1729.8784902713408	1733.0	1679.3436814124602	1682.8422610983919	1685.6918833107738	1688.5204998206195
1	102	nan	0	0	0	P94C	P94C	2017_01_01	2017_01_01	1669.1375864719446	1738.3043812451961	102	-0.51445445798806622	0.031217678339920368	-0.20031186864749331	0.039649770043423238	0.041363623454680143	-0.20213450897737162	0.47654913287190254	-0.27366615620180101	0.51660249323820562	0.11249168035620222	0.3646840584536688	0.26491171101171468	-0.26491171101167438	0.48733771026207451	-0.45704085841378983	0.23461485916341102	-0.0088397426986124295	-0.072173650799512268	0.16909419030757294	1642.0	1666.6604227846974	1669.5435244113382	1672.4626828409203	1675.1567060878451	1677.8944497003836	1680.6780914633987	1683.23877582862	1686.3470126379179	1689.0099531560625	1692.0261670685231	1645.0765349818287	1694.7201903154482	1697.0	1647.5672835260302	1650.3509252890453	1652.8416738332471	1655.8843297969977
1	103	nan	0	0	0	P94C	P94C	2017_01_01	2017_01_01	1491.054190751445	1770.3143063583816	103	-0.45571894473420449	0.0	0.10882800045159335	0.11985613541588114	-0.22868413586749781	2.3314683517128287e-14	0.32655869787551062	-0.32655869787551062	0.21516515884746745	-0.2035629306797142	-0.24434096660322524	-0.15383281112283576	-0.34794997244562254	-0.036377124647522852	0.32655869787551062	-0.32655869787553393	0.16186988358999965	0.015466693570377332	-0.17733657716035367	1489.0	1490.0	1491.0	1492.0	1492.6823377584547	1493.0	1494.0	1495.0	1495.0	1496.0	1496.3599242678338	1487.0	1497.3264087433238	1499.0	1486.2953845850263	1486.1052978226064	1487.0	1488.0
1	104	nan	0	0	0	P94C	P94C	2017_01_01	2017_01_01	1813.3729537366548	1792.014946619217	104	0.019063134233728407	-0.22780180455300436	0.078769813479833806	-0.053825700396596954	0.11850898825775502	0.32932736633886006	-0.011421921130202684	-0.30465161934843321	0.31607354047863589	0.0	0.0	0.35084717524442499	0.069646025732899242	0.24452771672157603	0.3293273663388363	0.0	0.14488975587420594	-0.016293610279715098	-0.37357480872133841	1802.0	1811.1396691898908	1811.9497692273756	1813.4168720945754	1814.6617317917573	1816.0	1817.0	1817.0	1817.0379726770652	1818.0	1818.0	1804.6547203931068	1818.0	1818.0	1807.2625692139686	1809.2666460270889	1811.0	1812.0
1	105	nan	0	0	0	P94C	P94C	2017_01_01	2017_01_01	2330.5762362637361	1809.6923076923076	105	-0.4181153814136096	0.24219458881641387	-0.109769745292841	0.068951720017258911	-0.13388543523440988	0.037470480308596565	-0.13215781828541451	-0.2111364207893982	-0.096502384900685634	-0.23428103718505455	0.33078342208569544	-0.20198478257375485	0.2154726282220123	0.013949044713498671	-0.027916419847266782	-0.21414094952160811	0.26892634993104625	-0.082273375467896148	-0.15992121334847686	2319.0	2329.2529437251524	2331.0	2332.0	2333.3372583002033	2334.4629942314914	2336.0	2337.4215728752538	2339.2544155877285	2341.7943650813895	2344.4727922061356	2318.8328427124748	2347.460050506339	2350.0	2320.0	2321.7914213562372	2322.9171572875257	2324.0
[truncated: 25 more columns]
