# Supplementary material for: Automated Phenotyping Indicates Pupal Size in Drosophila Is a Highly Heritable Trait with an Apparent Polygenic Basis
Source: G3 (Bethesda). 2017 Mar 2;7(4):1277–86. doi: 10.1534/g3.117.039883 (PMC5386876; doi:10.1534/g3.117.039883)
Supplement: Supplementary file 9 [file 1277FileS3.zip › File S3/output/2017_01_01 expected results/CSV/pupaeUNTANGLEDshrunkobjects.csv]

ImageNumber	ObjectNumber	Metadata_FileLocation	Metadata_Frame	Metadata_QCFlag	Metadata_Series	Metadata_barcode	Metadata_barcode	Metadata_exportFolder	Metadata_exportFolder	Children_pupaeSECONDARYobjects_Count	Location_Center_X	Location_Center_Y	Number_Object_Number
1	1	nan	0	0	0	P94C	P94C	2017_01_01	2017_01_01	1	847.65708418891165	100.7659137577002	1
1	2	nan	0	0	0	P94C	P94C	2017_01_01	2017_01_01	1	1200.0135249366019	119.23415046491969	2
1	3	nan	0	0	0	P94C	P94C	2017_01_01	2017_01_01	1	2398.0866071428572	130.38035714285715	3
1	4	nan	0	0	0	P94C	P94C	2017_01_01	2017_01_01	1	818.63286004056795	100.81135902636917	4
1	5	nan	0	0	0	P94C	P94C	2017_01_01	2017_01_01	1	709.57073170731712	120.45853658536585	5
1	6	nan	0	0	0	P94C	P94C	2017_01_01	2017_01_01	1	478.62521294718908	119.24872231686541	6
1	7	nan	0	0	0	P94C	P94C	2017_01_01	2017_01_01	1	224.11408016443988	136.23021582733813	7
1	8	nan	0	0	0	P94C	P94C	2017_01_01	2017_01_01	1	156.01460823373174	152.265604249668	8
1	9	nan	0	0	0	P94C	P94C	2017_01_01	2017_01_01	1	2578.4210104250201	425.74659182036891	9
1	10	nan	0	0	0	P94C	P94C	2017_01_01	2017_01_01	1	1755.5876132930514	419.11178247734136	10
1	11	nan	0	0	0	P94C	P94C	2017_01_01	2017_01_01	1	1056.806886227545	608.42964071856284	11
1	12	nan	0	0	0	P94C	P94C	2017_01_01	2017_01_01	1	2568.8522954091818	753.93013972055883	12
1	13	nan	0	0	0	P94C	P94C	2017_01_01	2017_01_01	1	2089.0484848484848	771.9969696969697	13
1	14	nan	0	0	0	P94C	P94C	2017_01_01	2017_01_01	1	297.2340740740741	840.50518518518516	14
1	15	nan	0	0	0	P94C	P94C	2017_01_01	2017_01_01	1	1245.6305031446541	865.32389937106916	15
1	16	nan	0	0	0	P94C	P94C	2017_01_01	2017_01_01	1	664.9613003095975	873.73993808049534	16
1	17	nan	0	0	0	P94C	P94C	2017_01_01	2017_01_01	1	536.68562401263819	895.43759873617694	17
1	18	nan	0	0	0	P94C	P94C	2017_01_01	2017_01_01	1	1601.6032786885246	897.31311475409836	18
1	19	nan	0	0	0	P94C	P94C	2017_01_01	2017_01_01	1	2559.764220183486	1092.4036697247707	19
1	20	nan	0	0	0	P94C	P94C	2017_01_01	2017_01_01	1	2565.108348134991	940.39875666074602	20
1	21	nan	0	0	0	P94C	P94C	2017_01_01	2017_01_01	1	1711.3837209302326	925.49273255813955	21
1	22	nan	0	0	0	P94C	P94C	2017_01_01	2017_01_01	1	1174.793002915452	930.22594752186592	22
1	23	nan	0	0	0	P94C	P94C	2017_01_01	2017_01_01	1	553.9234303215926	949.46094946401229	23
1	24	nan	0	0	0	P94C	P94C	2017_01_01	2017_01_01	1	1302.5289855072465	977.61014492753623	24
1	25	nan	0	0	0	P94C	P94C	2017_01_01	2017_01_01	1	1675.216796875	986.25390625	25
1	26	nan	0	0	0	P94C	P94C	2017_01_01	2017_01_01	1	1641.2655367231639	982.08851224105456	26
1	27	nan	0	0	0	P94C	P94C	2017_01_01	2017_01_01	1	987.52611940298505	1030.9626865671642	27
1	28	nan	0	0	0	P94C	P94C	2017_01_01	2017_01_01	1	1011.3680981595093	995.11451942740291	28
1	29	nan	0	0	0	P94C	P94C	2017_01_01	2017_01_01	1	1372.4969512195121	1018.060975609756	29
1	30	nan	0	0	0	P94C	P94C	2017_01_01	2017_01_01	1	1063.4583333333333	1031.6996527777778	30
1	31	nan	0	0	0	P94C	P94C	2017_01_01	2017_01_01	1	2336.4167872648336	1051.8567293777135	31
1	32	nan	0	0	0	P94C	P94C	2017_01_01	2017_01_01	1	838.83870967741939	1066.6532258064517	32
1	33	nan	0	0	0	P94C	P94C	2017_01_01	2017_01_01	1	449.93497109826592	1090.1300578034682	33
1	34	nan	0	0	0	P94C	P94C	2017_01_01	2017_01_01	1	1091.3654970760233	1087.3391812865498	34
1	35	nan	0	0	0	P94C	P94C	2017_01_01	2017_01_01	1	1643.040925266904	1100.2508896797153	35
1	36	nan	0	0	0	P94C	P94C	2017_01_01	2017_01_01	1	1670.8839103869655	1065.4541751527495	36
1	37	nan	0	0	0	P94C	P94C	2017_01_01	2017_01_01	1	809.78406708595389	1094.7064989517819	37
1	38	nan	0	0	0	P94C	P94C	2017_01_01	2017_01_01	1	783.21158690176321	1092.0352644836273	38
1	39	nan	0	0	0	P94C	P94C	2017_01_01	2017_01_01	1	1179.2868462757529	1142.6354992076069	39
1	40	nan	0	0	0	P94C	P94C	2017_01_01	2017_01_01	1	1120.4699570815451	1126.2489270386266	40
1	41	nan	0	0	0	P94C	P94C	2017_01_01	2017_01_01	1	1140.0911764705882	1143.5117647058823	41
1	42	nan	0	0	0	P94C	P94C	2017_01_01	2017_01_01	1	416.47951441578147	1129.9119878603944	42
1	43	nan	0	0	0	P94C	P94C	2017_01_01	2017_01_01	1	941.20000000000005	1112.0295774647886	43
1	44	nan	0	0	0	P94C	P94C	2017_01_01	2017_01_01	1	1999.8873873873874	1145.4129129129128	44
1	45	nan	0	0	0	P94C	P94C	2017_01_01	2017_01_01	1	2041.7671033478894	1153.9039301310045	45
1	46	nan	0	0	0	P94C	P94C	2017_01_01	2017_01_01	1	2021.9183673469388	1190.0442176870749	46
1	47	nan	0	0	0	P94C	P94C	2017_01_01	2017_01_01	1	489.00769230769231	1143.3861538461538	47
1	48	nan	0	0	0	P94C	P94C	2017_01_01	2017_01_01	1	368.36120996441281	1137.7419928825623	48
1	49	nan	0	0	0	P94C	P94C	2017_01_01	2017_01_01	1	723.76213592233012	1161.1715210355987	49
1	50	nan	0	0	0	P94C	P94C	2017_01_01	2017_01_01	1	1835.1107438016529	1156.0297520661156	50
1	51	nan	0	0	0	P94C	P94C	2017_01_01	2017_01_01	1	1430.494233937397	1156.0609555189455	51
1	52	nan	0	0	0	P94C	P94C	2017_01_01	2017_01_01	1	2157.8784773060029	1204.3177159590043	52
1	53	nan	0	0	0	P94C	P94C	2017_01_01	2017_01_01	1	1694.5431034482758	1201.8965517241379	53
1	54	nan	0	0	0	P94C	P94C	2017_01_01	2017_01_01	1	429.34129692832767	1206.5853242320818	54
1	55	nan	0	0	0	P94C	P94C	2017_01_01	2017_01_01	1	1737.5032573289902	1229.755700325733	55
1	56	nan	0	0	0	P94C	P94C	2017_01_01	2017_01_01	1	2194.2692307692309	1230.7003205128206	56
1	57	nan	0	0	0	P94C	P94C	2017_01_01	2017_01_01	1	2238.0461095100864	1261.6628242074928	57
1	58	nan	0	0	0	P94C	P94C	2017_01_01	2017_01_01	1	1164.070909090909	1221.5472727272727	58
1	59	nan	0	0	0	P94C	P94C	2017_01_01	2017_01_01	1	1162.8347578347577	1255.6153846153845	59
1	60	nan	0	0	0	P94C	P94C	2017_01_01	2017_01_01	1	1173.0657276995305	1279.530516431925	60
1	61	nan	0	0	0	P94C	P94C	2017_01_01	2017_01_01	1	382.71072319201994	1230.6683291770573	61
1	62	nan	0	0	0	P94C	P94C	2017_01_01	2017_01_01	1	1290.4282655246252	1270.473233404711	62
1	63	nan	0	0	0	P94C	P94C	2017_01_01	2017_01_01	1	1273.9253731343283	1248.4129353233832	63
1	64	nan	0	0	0	P94C	P94C	2017_01_01	2017_01_01	1	2550.0127011007621	1450.8636748518204	64
1	65	nan	0	0	0	P94C	P94C	2017_01_01	2017_01_01	1	369.71932515337426	1297.314417177914	65
1	66	nan	0	0	0	P94C	P94C	2017_01_01	2017_01_01	1	1279.5864661654136	1347.0541353383458	66
1	67	nan	0	0	0	P94C	P94C	2017_01_01	2017_01_01	1	1313.8124118476728	1310.6163610719323	67
1	68	nan	0	0	0	P94C	P94C	2017_01_01	2017_01_01	1	1399.510891089109	1333.2039603960395	68
1	69	nan	0	0	0	P94C	P94C	2017_01_01	2017_01_01	1	593.41311475409839	1335.2180327868853	69
1	70	nan	0	0	0	P94C	P94C	2017_01_01	2017_01_01	1	1048.5358711566619	1323.8682284040995	70
1	71	nan	0	0	0	P94C	P94C	2017_01_01	2017_01_01	1	1366.1677419354839	1347.258064516129	71
1	72	nan	0	0	0	P94C	P94C	2017_01_01	2017_01_01	1	1358.438444924406	1390.8833693304537	72
1	73	nan	0	0	0	P94C	P94C	2017_01_01	2017_01_01	1	2211.5536809815949	1340.2193251533743	73
1	74	nan	0	0	0	P94C	P94C	2017_01_01	2017_01_01	1	419.9270516717325	1352.2142857142858	74
1	75	nan	0	0	0	P94C	P94C	2017_01_01	2017_01_01	1	1527.2383900928792	1357.595975232198	75
1	76	nan	0	0	0	P94C	P94C	2017_01_01	2017_01_01	1	669.19284603421465	1348.6485225505444	76
1	77	nan	0	0	0	P94C	P94C	2017_01_01	2017_01_01	1	495.69165247018742	1381.6320272572402	77
1	78	nan	0	0	0	P94C	P94C	2017_01_01	2017_01_01	1	526.21464226289515	1423.3643926788686	78
1	79	nan	0	0	0	P94C	P94C	2017_01_01	2017_01_01	1	1773.018581081081	1384.0962837837837	79
1	80	nan	0	0	0	P94C	P94C	2017_01_01	2017_01_01	1	622.06436420722139	1383.2166405023547	80
1	81	nan	0	0	0	P94C	P94C	2017_01_01	2017_01_01	1	147.73422818791946	1429.0174496644295	81
1	82	nan	0	0	0	P94C	P94C	2017_01_01	2017_01_01	1	1361.7187969924812	1438.2	82
1	83	nan	0	0	0	P94C	P94C	2017_01_01	2017_01_01	1	2045.3647342995168	1466.5	83
1	84	nan	0	0	0	P94C	P94C	2017_01_01	2017_01_01	1	2071.6276849642004	1462.9355608591886	84
1	85	nan	0	0	0	P94C	P94C	2017_01_01	2017_01_01	1	243.52505010020039	1459.945891783567	85
1	86	nan	0	0	0	P94C	P94C	2017_01_01	2017_01_01	1	670.47435897435901	1479.0128205128206	86
1	87	nan	0	0	0	P94C	P94C	2017_01_01	2017_01_01	1	643.1015625	1494.6875	87
1	88	nan	0	0	0	P94C	P94C	2017_01_01	2017_01_01	1	922.67850467289725	1465.7327102803738	88
1	89	nan	0	0	0	P94C	P94C	2017_01_01	2017_01_01	1	2198.0435606060605	1510.8939393939395	89
1	90	nan	0	0	0	P94C	P94C	2017_01_01	2017_01_01	1	2161.181647940075	1499.3595505617977	90
1	91	nan	0	0	0	P94C	P94C	2017_01_01	2017_01_01	1	1051.2090483619345	1507.7363494539782	91
1	92	nan	0	0	0	P94C	P94C	2017_01_01	2017_01_01	1	1726.7085798816568	1512.5177514792899	92
1	93	nan	0	0	0	P94C	P94C	2017_01_01	2017_01_01	1	2043.0476900149031	1559.5245901639344	93
1	94	nan	0	0	0	P94C	P94C	2017_01_01	2017_01_01	1	1029.8382352941176	1569.4485294117646	94
1	95	nan	0	0	0	P94C	P94C	2017_01_01	2017_01_01	1	2347.990118577075	1605.689723320158	95
1	96	nan	0	0	0	P94C	P94C	2017_01_01	2017_01_01	1	2317.8891089108911	1601.6574257425743	96
1	97	nan	0	0	0	P94C	P94C	2017_01_01	2017_01_01	1	2543.8842729970324	1638.295746785361	97
1	98	nan	0	0	0	P94C	P94C	2017_01_01	2017_01_01	1	1515.6053962900505	1616.1298482293423	98
1	99	nan	0	0	0	P94C	P94C	2017_01_01	2017_01_01	1	1932.8775137111518	1648.4826325411334	99
1	100	nan	0	0	0	P94C	P94C	2017_01_01	2017_01_01	1	477.44773790951638	1685.3042121684866	100
1	101	nan	0	0	0	P94C	P94C	2017_01_01	2017_01_01	1	1703.121107266436	1700.7110726643598	101
1	102	nan	0	0	0	P94C	P94C	2017_01_01	2017_01_01	1	1669.2570356472795	1738.2363977485929	102
1	103	nan	0	0	0	P94C	P94C	2017_01_01	2017_01_01	1	1491.0103448275861	1770.2120689655173	103
1	104	nan	0	0	0	P94C	P94C	2017_01_01	2017_01_01	1	1813.2156196943972	1791.5229202037351	104
1	105	nan	0	0	0	P94C	P94C	2017_01_01	2017_01_01	1	2330.6412859560069	1809.9847715736041	105
