# Supplementary material for: Automated Phenotyping Indicates Pupal Size in Drosophila Is a Highly Heritable Trait with an Apparent Polygenic Basis
Source: G3 (Bethesda). 2017 Mar 2;7(4):1277–86. doi: 10.1534/g3.117.039883 (PMC5386876; doi:10.1534/g3.117.039883)
Supplement: Supplementary file 9 [file 1277FileS3.zip › File S3/output/Experiment.csv]

Key	Value
CellProfiler_Version	2016-04-18T14:19:27 9969f42
ChannelType_SEEDTIF	Objects
ChannelType_camera	Grayscale
ImageQuality_ThresholdMeanKapur_cropCOIN	0.92440528984407944
ImageQuality_ThresholdMeanKapur_cropPupae	0.28879208707195719
ImageQuality_ThresholdMedianKapur_cropCOIN	0.92440528984407944
ImageQuality_ThresholdMedianKapur_cropPupae	0.28879208707195719
ImageQuality_ThresholdStdKapur_cropCOIN	0.0
ImageQuality_ThresholdStdKapur_cropPupae	0.0
ImageSet_Zip_Dictionary	eG1sMCJjbyI/T01FdHB3dy5vcC5obS9PTUUvMjAxLTAxSW1hZ2UgSWMiPjxQaXhlbHMgRGltZW5zaW9uT3JkZXI9IlhZIiBJRD0iY2FtZXJhIiBTaXplVD0iMSIgU2l6ZVg9IjEiIFNpemVZPSIxIj48VGlmZkRhdGEgRmlyc3RDPSIwIiBGaXJzdFQ9IjAiIEZpcnN0Wj0iMCIgSUZEPSIwIiBQbGFuZUNvdW50PSIxIj48VVVJRCBGaWxlTmFtZT0iZmlsZTovVXNlcnMvR3V5Ri9GaWxlcy93b3JrL3Bsb24vbGFiL3NlbGVjdGlvbiUyMGV4cGVyaW1lbnQlMjBkYXRhYmFzZS9maW5hbDEvY2VsbHByb2ZpbGVyUC8yMF8wMT48aWZQbGF…
Metadata_Tags	["Metadata_barcode", "Metadata_exportFolder"]
Pipeline_Pipeline	CellProfiler Pipeline: http://www.cellprofiler.org Version:3 DateRevision:20160418141927 GitHash:9969f42 ModuleCount:35 HasImagePlaneDetails:False Images:[module_num:1|svn_version:\'Unknown\'|variable_revision_number:2|show_window:False|notes:\x5B\'To begin creating your project, use the Images module to compile a list of files and or folders that you want to analyze. You can also specify a set o…
Run_Timestamp	2016-08-26T17:43:45.061013
