# Supplementary material for: Automated Phenotyping Indicates Pupal Size in Drosophila Is a Highly Heritable Trait with an Apparent Polygenic Basis
Source: G3 (Bethesda). 2017 Mar 2;7(4):1277–86. doi: 10.1534/g3.117.039883 (PMC5386876; doi:10.1534/g3.117.039883)
Supplement: Supplementary file 9 [file 1277FileS3.zip › File S3/output/Model2016.xml]

<?xml version="1.0" ?>
<training-data xmlns="http://www.cellprofiler.org/linked_files/schemas/UntangleWorms.xsd">
  <version>
    20140124151645
  </version>
  <min-area>
    960.5765
  </min-area>
  <max-area>
    2547.8
  </max-area>
  <cost-threshold>
    200
  </cost-threshold>
  <num-control-points>
    21
  </num-control-points>
  <max-skel-length>
    120.86620283
  </max-skel-length>
  <min-path-length>
    65.5414435638
  </min-path-length>
  <max-path-length>
    132.952823113
  </max-path-length>
  <median-worm-area>
    1839.5
  </median-worm-area>
  <max-radius>
    14.1294780125
  </max-radius>
  <overlap-weight>
    5.0
  </overlap-weight>
  <leftover-weight>
    10.0
  </leftover-weight>
  <training-set-size>
    202
  </training-set-size>
  <mean-angles>
    <value>
      -6.87019198407e-19
    </value>
    <value>
      4.12211519044e-18
    </value>
    <value>
      1.37403839681e-18
    </value>
    <value>
      4.80913438885e-18
    </value>
    <value>
      -2.33586527458e-18
    </value>
    <value>
      -4.12211519044e-19
    </value>
    <value>
      1.37403839681e-19
    </value>
    <value>
      -1.92365375554e-18
    </value>
    <value>
      5.49615358725e-19
    </value>
    <value>
      2.40456719442e-19
    </value>
    <value>
      1.37403839681e-18
    </value>
    <value>
      -1.92365375554e-18
    </value>
    <value>
      -1.37403839681e-19
    </value>
    <value>
      -8.24423038088e-19
    </value>
    <value>
      -2.06105759522e-18
    </value>
    <value>
      5.22134590789e-18
    </value>
    <value>
      5.49615358725e-19
    </value>
    <value>
      5.49615358725e-18
    </value>
    <value>
      -3.02288447299e-18
    </value>
    <value>
      94.768829835
    </value>
  </mean-angles>
  <radii-from-training>
    <value>
      1.18228192581
    </value>
    <value>
      2.71309225039
    </value>
    <value>
      5.18020247434
    </value>
    <value>
      8.03224148471
    </value>
    <value>
      10.2327229308
    </value>
    <value>
      11.8526502075
    </value>
    <value>
      12.5447426287
    </value>
    <value>
      12.9700868863
    </value>
    <value>
      13.375444599
    </value>
    <value>
      13.6856425391
    </value>
    <value>
      13.7284072373
    </value>
    <value>
      13.6432825644
    </value>
    <value>
      13.359522996
    </value>
    <value>
      13.0100821101
    </value>
    <value>
      12.4993886017
    </value>
    <value>
      11.809472476
    </value>
    <value>
      10.2189094885
    </value>
    <value>
      7.86922596487
    </value>
    <value>
      5.07375702167
    </value>
    <value>
      2.76991143338
    </value>
    <value>
      1.23298107078
    </value>
  </radii-from-training>
  <inv-angles-covariance-matrix>
    <values>
      <value>
        6.86045758828
      </value>
      <value>
        -0.629630125588
      </value>
      <value>
        -2.60329628229
      </value>
      <value>
        -3.70641766964
      </value>
      <value>
        -2.87256208767
      </value>
      <value>
        -2.50071496061
      </value>
      <value>
        -1.84842155925
      </value>
      <value>
        0.244630394771
      </value>
      <value>
        -0.255235879905
      </value>
      <value>
        1.62573563098
      </value>
      <value>
        2.37886191918
      </value>
      <value>
        2.08934610398
      </value>
      <value>
        1.69487513909
      </value>
      <value>
        2.54514836472
      </value>
      <value>
        1.21947005903
      </value>
      <value>
        0.497460764709
      </value>
      <value>
        0.532788862182
      </value>
      <value>
        0.795172619008
      </value>
      <value>
        -0.525282775597
      </value>
      <value>
        -9.69095721285e-18
      </value>
    </values>
    <values>
      <value>
        -0.629630125588
      </value>
      <value>
        21.5240576965
      </value>
      <value>
        -3.93389460159
      </value>
      <value>
        -8.82284633004
      </value>
      <value>
        -6.5925763536
      </value>
      <value>
        -7.22784088578
      </value>
      <value>
        -5.63110193199
      </value>
      <value>
        -3.53338423346
      </value>
      <value>
        -0.515498514031
      </value>
      <value>
        3.16402344971
      </value>
      <value>
        11.4270694815
      </value>
      <value>
        17.9245946846
      </value>
      <value>
        16.3426349782
      </value>
      <value>
        15.8271395382
      </value>
      <value>
        8.42887223566
      </value>
      <value>
        3.09125315869
      </value>
      <value>
        -0.626260930574
      </value>
      <value>
        -2.87668771377
      </value>
      <value>
        0.795172619008
      </value>
      <value>
        6.27440845234e-18
      </value>
    </values>
    <values>
      <value>
        -2.60329628229
      </value>
      <value>
        -3.93389460159
      </value>
      <value>
        14.0730259068
      </value>
      <value>
        -1.80767477631
      </value>
      <value>
        -3.2120399575
      </value>
      <value>
        -1.05771373982
      </value>
      <value>
        3.33713891802
      </value>
      <value>
        4.24116033453
      </value>
      <value>
        1.6861347713
      </value>
      <value>
        4.43127654426
      </value>
      <value>
        0.809370596348
      </value>
      <value>
        -1.96051088617
      </value>
      <value>
        -3.00067038684
      </value>
      <value>
        -3.33613305774
      </value>
      <value>
        2.00226490647
      </value>
      <value>
        -1.62181716462
      </value>
      <value>
        0.891770129024
      </value>
      <value>
        -0.626260930574
      </value>
      <value>
        0.532788862182
      </value>
      <value>
        5.2200698198e-18
      </value>
    </values>
    <values>
      <value>
        -3.70641766964
      </value>
      <value>
        -8.82284633004
      </value>
      <value>
        -1.80767477631
      </value>
      <value>
        45.8733230635
      </value>
      <value>
        41.2136544136
      </value>
      <value>
        33.5521458567
      </value>
      <value>
        17.4992151656
      </value>
      <value>
        3.66624282694
      </value>
      <value>
        -4.48021116213
      </value>
      <value>
        -12.5564032608
      </value>
      <value>
        -14.3963196754
      </value>
      <value>
        -15.0157141435
      </value>
      <value>
        -14.2659079401
      </value>
      <value>
        -13.9367125874
      </value>
      <value>
        -9.86857811877
      </value>
      <value>
        -1.40122496962
      </value>
      <value>
        -1.62181716462
      </value>
      <value>
        3.09125315869
      </value>
      <value>
        0.497460764709
      </value>
      <value>
        8.87039156392e-18
      </value>
    </values>
    <values>
      <value>
        -2.87256208767
      </value>
      <value>
        -6.5925763536
      </value>
      <value>
        -3.2120399575
      </value>
      <value>
        41.2136544136
      </value>
      <value>
        145.776438557
      </value>
      <value>
        127.719463837
      </value>
      <value>
        74.1606013839
      </value>
      <value>
        31.1988648895
      </value>
      <value>
        4.90521100432
      </value>
      <value>
        -16.4407362508
      </value>
      <value>
        -37.4536501558
      </value>
      <value>
        -49.7300765067
      </value>
      <value>
        -45.4101973504
      </value>
      <value>
        -38.4318652091
      </value>
      <value>
        -20.1101394197
      </value>
      <value>
        -9.86857811877
      </value>
      <value>
        2.00226490647
      </value>
      <value>
        8.42887223566
      </value>
      <value>
        1.21947005903
      </value>
      <value>
        1.01481838066e-17
      </value>
    </values>
    <values>
      <value>
        -2.50071496061
      </value>
      <value>
        -7.22784088578
      </value>
      <value>
        -1.05771373982
      </value>
      <value>
        33.5521458567
      </value>
      <value>
        127.719463837
      </value>
      <value>
        227.830247241
      </value>
      <value>
        199.733140387
      </value>
      <value>
        138.338203013
      </value>
      <value>
        66.4014283927
      </value>
      <value>
        14.4324853233
      </value>
      <value>
        -22.5117054179
      </value>
      <value>
        -53.5166616169
      </value>
      <value>
        -60.1083525495
      </value>
      <value>
        -57.0441103679
      </value>
      <value>
        -38.4318652091
      </value>
      <value>
        -13.9367125874
      </value>
      <value>
        -3.33613305774
      </value>
      <value>
        15.8271395382
      </value>
      <value>
        2.54514836472
      </value>
      <value>
        4.36702094763e-18
      </value>
    </values>
    <values>
      <value>
        -1.84842155925
      </value>
      <value>
        -5.63110193199
      </value>
      <value>
        3.33713891802
      </value>
      <value>
        17.4992151656
      </value>
      <value>
        74.1606013839
      </value>
      <value>
        199.733140387
      </value>
      <value>
        327.217264972
      </value>
      <value>
        291.964681141
      </value>
      <value>
        184.032950833
      </value>
      <value>
        89.4751887859
      </value>
      <value>
        20.6286849153
      </value>
      <value>
        -38.8223857351
      </value>
      <value>
        -62.1351802074
      </value>
      <value>
        -60.1083525495
      </value>
      <value>
        -45.4101973504
      </value>
      <value>
        -14.2659079401
      </value>
      <value>
        -3.00067038684
      </value>
      <value>
        16.3426349782
      </value>
      <value>
        1.69487513909
      </value>
      <value>
        8.60909750078e-18
      </value>
    </values>
    <values>
      <value>
        0.244630394771
      </value>
      <value>
        -3.53338423346
      </value>
      <value>
        4.24116033453
      </value>
      <value>
        3.66624282694
      </value>
      <value>
        31.1988648895
      </value>
      <value>
        138.338203013
      </value>
      <value>
        291.964681141
      </value>
      <value>
        397.89539629
      </value>
      <value>
        314.784820231
      </value>
      <value>
        201.144899915
      </value>
      <value>
        96.137527168
      </value>
      <value>
        8.39635500679
      </value>
      <value>
        -38.8223857351
      </value>
      <value>
        -53.5166616169
      </value>
      <value>
        -49.7300765067
      </value>
      <value>
        -15.0157141435
      </value>
      <value>
        -1.96051088617
      </value>
      <value>
        17.9245946846
      </value>
      <value>
        2.08934610398
      </value>
      <value>
        2.6181561782e-17
      </value>
    </values>
    <values>
      <value>
        -0.255235879905
      </value>
      <value>
        -0.515498514031
      </value>
      <value>
        1.6861347713
      </value>
      <value>
        -4.48021116213
      </value>
      <value>
        4.90521100432
      </value>
      <value>
        66.4014283927
      </value>
      <value>
        184.032950833
      </value>
      <value>
        314.784820231
      </value>
      <value>
        393.719527603
      </value>
      <value>
        318.080826885
      </value>
      <value>
        199.407361229
      </value>
      <value>
        96.137527168
      </value>
      <value>
        20.6286849153
      </value>
      <value>
        -22.5117054179
      </value>
      <value>
        -37.4536501558
      </value>
      <value>
        -14.3963196754
      </value>
      <value>
        0.809370596348
      </value>
      <value>
        11.4270694815
      </value>
      <value>
        2.37886191918
      </value>
      <value>
        3.05327573901e-17
      </value>
    </values>
    <values>
      <value>
        1.62573563098
      </value>
      <value>
        3.16402344971
      </value>
      <value>
        4.43127654426
      </value>
      <value>
        -12.5564032608
      </value>
      <value>
        -16.4407362508
      </value>
      <value>
        14.4324853233
      </value>
      <value>
        89.4751887859
      </value>
      <value>
        201.144899915
      </value>
      <value>
        318.080826885
      </value>
      <value>
        398.428320822
      </value>
      <value>
        318.080826885
      </value>
      <value>
        201.144899915
      </value>
      <value>
        89.4751887859
      </value>
      <value>
        14.4324853233
      </value>
      <value>
        -16.4407362508
      </value>
      <value>
        -12.5564032608
      </value>
      <value>
        4.43127654426
      </value>
      <value>
        3.16402344971
      </value>
      <value>
        1.62573563098
      </value>
      <value>
        3.92379589933e-18
      </value>
    </values>
    <values>
      <value>
        2.37886191918
      </value>
      <value>
        11.4270694815
      </value>
      <value>
        0.809370596348
      </value>
      <value>
        -14.3963196754
      </value>
      <value>
        -37.4536501558
      </value>
      <value>
        -22.5117054179
      </value>
      <value>
        20.6286849153
      </value>
      <value>
        96.137527168
      </value>
      <value>
        199.407361229
      </value>
      <value>
        318.080826885
      </value>
      <value>
        393.719527603
      </value>
      <value>
        314.784820231
      </value>
      <value>
        184.032950833
      </value>
      <value>
        66.4014283927
      </value>
      <value>
        4.90521100432
      </value>
      <value>
        -4.48021116213
      </value>
      <value>
        1.6861347713
      </value>
      <value>
        -0.515498514031
      </value>
      <value>
        -0.255235879905
      </value>
      <value>
        4.14254368174e-18
      </value>
    </values>
    <values>
      <value>
        2.08934610398
      </value>
      <value>
        17.9245946846
      </value>
      <value>
        -1.96051088617
      </value>
      <value>
        -15.0157141435
      </value>
      <value>
        -49.7300765067
      </value>
      <value>
        -53.5166616169
      </value>
      <value>
        -38.8223857351
      </value>
      <value>
        8.39635500679
      </value>
      <value>
        96.137527168
      </value>
      <value>
        201.144899915
      </value>
      <value>
        314.784820231
      </value>
      <value>
        397.89539629
      </value>
      <value>
        291.964681141
      </value>
      <value>
        138.338203013
      </value>
      <value>
        31.1988648895
      </value>
      <value>
        3.66624282694
      </value>
      <value>
        4.24116033453
      </value>
      <value>
        -3.53338423346
      </value>
      <value>
        0.244630394771
      </value>
      <value>
        2.24194803353e-17
      </value>
    </values>
    <values>
      <value>
        1.69487513909
      </value>
      <value>
        16.3426349782
      </value>
      <value>
        -3.00067038684
      </value>
      <value>
        -14.2659079401
      </value>
      <value>
        -45.4101973504
      </value>
      <value>
        -60.1083525495
      </value>
      <value>
        -62.1351802074
      </value>
      <value>
        -38.8223857351
      </value>
      <value>
        20.6286849153
      </value>
      <value>
        89.4751887859
      </value>
      <value>
        184.032950833
      </value>
      <value>
        291.964681141
      </value>
      <value>
        327.217264972
      </value>
      <value>
        199.733140387
      </value>
      <value>
        74.1606013839
      </value>
      <value>
        17.4992151656
      </value>
      <value>
        3.33713891802
      </value>
      <value>
        -5.63110193199
      </value>
      <value>
        -1.84842155925
      </value>
      <value>
        3.13124517206e-17
      </value>
    </values>
    <values>
      <value>
        2.54514836472
      </value>
      <value>
        15.8271395382
      </value>
      <value>
        -3.33613305774
      </value>
      <value>
        -13.9367125874
      </value>
      <value>
        -38.4318652091
      </value>
      <value>
        -57.0441103679
      </value>
      <value>
        -60.1083525495
      </value>
      <value>
        -53.5166616169
      </value>
      <value>
        -22.5117054179
      </value>
      <value>
        14.4324853233
      </value>
      <value>
        66.4014283927
      </value>
      <value>
        138.338203013
      </value>
      <value>
        199.733140387
      </value>
      <value>
        227.830247241
      </value>
      <value>
        127.719463837
      </value>
      <value>
        33.5521458567
      </value>
      <value>
        -1.05771373982
      </value>
      <value>
        -7.22784088578
      </value>
      <value>
        -2.50071496061
      </value>
      <value>
        2.07648239051e-18
      </value>
    </values>
    <values>
      <value>
        1.21947005903
      </value>
      <value>
        8.42887223566
      </value>
      <value>
        2.00226490647
      </value>
      <value>
        -9.86857811877
      </value>
      <value>
        -20.1101394197
      </value>
      <value>
        -38.4318652091
      </value>
      <value>
        -45.4101973504
      </value>
      <value>
        -49.7300765067
      </value>
      <value>
        -37.4536501558
      </value>
      <value>
        -16.4407362508
      </value>
      <value>
        4.90521100432
      </value>
      <value>
        31.1988648895
      </value>
      <value>
        74.1606013839
      </value>
      <value>
        127.719463837
      </value>
      <value>
        145.776438557
      </value>
      <value>
        41.2136544136
      </value>
      <value>
        -3.2120399575
      </value>
      <value>
        -6.5925763536
      </value>
      <value>
        -2.87256208767
      </value>
      <value>
        -2.15647449741e-17
      </value>
    </values>
    <values>
      <value>
        0.497460764709
      </value>
      <value>
        3.09125315869
      </value>
      <value>
        -1.62181716462
      </value>
      <value>
        -1.40122496962
      </value>
      <value>
        -9.86857811877
      </value>
      <value>
        -13.9367125874
      </value>
      <value>
        -14.2659079401
      </value>
      <value>
        -15.0157141435
      </value>
      <value>
        -14.3963196754
      </value>
      <value>
        -12.5564032608
      </value>
      <value>
        -4.48021116213
      </value>
      <value>
        3.66624282694
      </value>
      <value>
        17.4992151656
      </value>
      <value>
        33.5521458567
      </value>
      <value>
        41.2136544136
      </value>
      <value>
        45.8733230635
      </value>
      <value>
        -1.80767477631
      </value>
      <value>
        -8.82284633004
      </value>
      <value>
        -3.70641766964
      </value>
      <value>
        -1.41745007658e-17
      </value>
    </values>
    <values>
      <value>
        0.532788862182
      </value>
      <value>
        -0.626260930574
      </value>
      <value>
        0.891770129024
      </value>
      <value>
        -1.62181716462
      </value>
      <value>
        2.00226490647
      </value>
      <value>
        -3.33613305774
      </value>
      <value>
        -3.00067038684
      </value>
      <value>
        -1.96051088617
      </value>
      <value>
        0.809370596348
      </value>
      <value>
        4.43127654426
      </value>
      <value>
        1.6861347713
      </value>
      <value>
        4.24116033453
      </value>
      <value>
        3.33713891802
      </value>
      <value>
        -1.05771373982
      </value>
      <value>
        -3.2120399575
      </value>
      <value>
        -1.80767477631
      </value>
      <value>
        14.0730259068
      </value>
      <value>
        -3.93389460159
      </value>
      <value>
        -2.60329628229
      </value>
      <value>
        1.35346760917e-19
      </value>
    </values>
    <values>
      <value>
        0.795172619008
      </value>
      <value>
        -2.87668771377
      </value>
      <value>
        -0.626260930574
      </value>
      <value>
        3.09125315869
      </value>
      <value>
        8.42887223566
      </value>
      <value>
        15.8271395382
      </value>
      <value>
        16.3426349782
      </value>
      <value>
        17.9245946846
      </value>
      <value>
        11.4270694815
      </value>
      <value>
        3.16402344971
      </value>
      <value>
        -0.515498514031
      </value>
      <value>
        -3.53338423346
      </value>
      <value>
        -5.63110193199
      </value>
      <value>
        -7.22784088578
      </value>
      <value>
        -6.5925763536
      </value>
      <value>
        -8.82284633004
      </value>
      <value>
        -3.93389460159
      </value>
      <value>
        21.5240576965
      </value>
      <value>
        -0.629630125588
      </value>
      <value>
        2.18804178173e-18
      </value>
    </values>
    <values>
      <value>
        -0.525282775597
      </value>
      <value>
        0.795172619008
      </value>
      <value>
        0.532788862182
      </value>
      <value>
        0.497460764709
      </value>
      <value>
        1.21947005903
      </value>
      <value>
        2.54514836472
      </value>
      <value>
        1.69487513909
      </value>
      <value>
        2.08934610398
      </value>
      <value>
        2.37886191918
      </value>
      <value>
        1.62573563098
      </value>
      <value>
        -0.255235879905
      </value>
      <value>
        0.244630394771
      </value>
      <value>
        -1.84842155925
      </value>
      <value>
        -2.50071496061
      </value>
      <value>
        -2.87256208767
      </value>
      <value>
        -3.70641766964
      </value>
      <value>
        -2.60329628229
      </value>
      <value>
        -0.629630125588
      </value>
      <value>
        6.86045758828
      </value>
      <value>
        4.63362988137e-18
      </value>
    </values>
    <values>
      <value>
        -9.69095721285e-18
      </value>
      <value>
        6.27440845234e-18
      </value>
      <value>
        5.2200698198e-18
      </value>
      <value>
        8.87039156392e-18
      </value>
      <value>
        1.01481838066e-17
      </value>
      <value>
        4.36702094763e-18
      </value>
      <value>
        8.60909750078e-18
      </value>
      <value>
        2.6181561782e-17
      </value>
      <value>
        3.05327573901e-17
      </value>
      <value>
        3.92379589933e-18
      </value>
      <value>
        4.14254368174e-18
      </value>
      <value>
        2.24194803353e-17
      </value>
      <value>
        3.13124517206e-17
      </value>
      <value>
        2.07648239051e-18
      </value>
      <value>
        -2.15647449741e-17
      </value>
      <value>
        -1.41745007658e-17
      </value>
      <value>
        1.35346760917e-19
      </value>
      <value>
        2.18804178173e-18
      </value>
      <value>
        4.63362988137e-18
      </value>
      <value>
        0.00793460452354
      </value>
    </values>
  </inv-angles-covariance-matrix>
</training-data>
