# Supplementary material for: Automated Phenotyping Indicates Pupal Size in Drosophila Is a Highly Heritable Trait with an Apparent Polygenic Basis
Source: G3 (Bethesda). 2017 Mar 2;7(4):1277–86. doi: 10.1534/g3.117.039883 (PMC5386876; doi:10.1534/g3.117.039883)
Supplement: Supplementary file 10 [file 1277FileS4.zip › File S4/S4.xlsx]

## Sheet: data
AreaShape_MajorAxisLength	Children_pupaeSECONDARYobjectsFILTEREDhigh_Count	Children_pupaeSECONDARYobjectsFILTEREDlower_Count	corrected_length_abs_diff	mm_included_MajorAxisLength	files::photo_date_week	parents_8_way_narrow_cross::cross_parent_father_ID	parents_8_way_narrow_cross::cross_parent_father_ID_dspr	parents_8_way_narrow_cross::cross_parent_mother_ID	parents_8_way_narrow_cross::cross_parent_mother_ID_dspr	parents_8_way_narrow_cross::lookup_father	parents_8_way_narrow_cross::lookup_mother	parents_8_way_narrow_cross::narrow_8_way_duplicate_set	parents_8_way_narrow_cross::RIL_midpoint_mm	reverse::mm_rev_len	RIL::count_greater_15	RIL::DSPR_stock	RIL::mm_RIL_average_using_vialsGreater15	RIL::RIL_average	vial::BARCODE_vial	vial::manual_count_number	vial::mm_parent_father	vial::mm_parent_midpoint	vial::mm_parent_mother	vial::mm_vial_ave	vial::mm_vial_ave_greater15	vial::PUBLICATION_control	vial::PUBLICATION_dataset	vial::PUBLICATION_purpose	vial::vial_included_count
109.078			0.074	3.79155	5														b22					3.69255	3.69255	329			28
105.837			0.074	3.67888	5														b22					3.69255	3.69255	329			28
110.017			0.074	3.82419	5														b22					3.69255	3.69255	329			28
103.366			0.074	3.59301	5														b22					3.69255	3.69255	329			28
111.831			0.074	3.88723	5														b22					3.69255	3.69255	329			28
101.947			0.074	3.54367	5														b22					3.69255	3.69255	329			28
103.757			0.074	3.60658	5														b22					3.69255	3.69255	329			28
112.126			0.074	3.89751	5														b22					3.69255	3.69255	329			28
114.936			0.074	3.99516	5														b22					3.69255	3.69255	329			28
104.36			0.074	3.62754	5														b22					3.69255	3.69255	329			28
104.726			0.074	3.64027	5														b22					3.69255	3.69255	329			28
110.747			0.074	3.84956	5														b22					3.69255	3.69255	329			28
105.568			0.074	3.66954	5														b22					3.69255	3.69255	329			28
105.616			0.074	3.6712	5														b22					3.69255	3.69255	329			28
105.207			0.074	3.65698	5														b22					3.69255	3.69255	329			28
96.4524			0.074	3.35268	5														b22					3.69255	3.69255	329			28
109.232			0.074	3.79691	5														b22					3.69255	3.69255	329			28
115.075			0.074	4.00001	5														b22					3.69255	3.69255	329			28
108.752			0.074	3.78021	5														b22					3.69255	3.69255	329			28
102.979			0.074	3.57954	5														b22					3.69255	3.69255	329			28
116.633			0.074	4.05414	5														b22					3.69255	3.69255	329			28
102.372			0.074	3.55843	5														b22					3.69255	3.69255	329			28
107.302			0.074	3.7298	5														b22					3.69255	3.69255	329			28
100.174			0.074	3.48205	5														b22					3.69255	3.69255	329			28
104.39			0.074	3.6286	5														b22					3.69255	3.69255	329			28
100.857			0.074	3.50579	5														b22					3.69255	3.69255	329			28
100.969			0.074	3.50967	5														b22					3.69255	3.69255	329			28
100.132			0.074	3.48059	5														b22					3.69255	3.69255	329			28
85.183			0.102	2.96095	5														b54					3.08204		335			14
88.3462			0.102	3.07091	5														b54					3.08204		335			14
91.8152			0.102	3.19149	5														b54					3.08204		335			14
88.4909			0.102	3.07594	5														b54					3.08204		335			14
88.4586			0.102	3.07481	5														b54					3.08204		335			14
90.0135			0.102	3.12886	5														b54					3.08204		335			14
87.3762			0.102	3.03719	5														b54					3.08204		335			14
85.9658			0.102	2.98816	5														b54					3.08204		335			14
87.0921			0.102	3.02731	5														b54					3.08204		335			14
88.5694			0.102	3.07866	5														b54					3.08204		335			14
87.8585			0.102	3.05395	5														b54					3.08204		335			14
93.9103			0.102	3.26432	5														b54					3.08204		335			14
87.3449			0.102	3.0361	5														b54					3.08204		335			14
90.9068			0.102	3.15991	5														b54					3.08204		335			14
106.026			0.084	3.68545	5														b18					3.81486	3.81486	329			23
107.155			0.084	3.72469	5														b18					3.81486	3.81486	329			23
111.831			0.084	3.88724	5														b18					3.81486	3.81486	329			23
107.764			0.084	3.74586	5														b18					3.81486	3.81486	329			23
107.137			0.084	3.72408	5														b18					3.81486	3.81486	329			23
100.817			0.084	3.50439	5														b18					3.81486	3.81486	329			23
114.217			0.084	3.97019	5														b18					3.81486	3.81486	329			23
113.47			0.084	3.94419	5														b18					3.81486	3.81486	329			23
106.431			0.084	3.69953	5														b18					3.81486	3.81486	329			23
104.699			0.084	3.63932	5														b18					3.81486	3.81486	329			23
115.285			0.084	4.00729	5														b18					3.81486	3.81486	329			23
109.128			0.084	3.79328	5														b18					3.81486	3.81486	329			23
106.035			0.084	3.68576	5														b18					3.81486	3.81486	329			23
113.812			0.084	3.95611	5														b18					3.81486	3.81486	329			23
108.101			0.084	3.75758	5														b18					3.81486	3.81486	329			23
108.289			0.084	3.76412	5														b18					3.81486	3.81486	329			23
115.334			0.084	4.009	5														b18					3.81486	3.81486	329			23
112.948			0.084	3.92607	5														b18					3.81486	3.81486	329			23
108.958			0.084	3.78737	5														b18					3.81486	3.81486	329			23
110.881			0.084	3.85421	5														b18					3.81486	3.81486	329			23
110.273			0.084	3.83307	5														b18					3.81486	3.81486	329			23
111.194			0.084	3.8651	5														b18					3.81486	3.81486	329			23
114.438			0.084	3.97785	5														b18					3.81486	3.81486	329			23
107.683			0.072	3.74304	5														b19					3.78913	3.78913	329			29
105.564			0.072	3.66938	5														b19					3.78913	3.78913	329			29
104.559			0.072	3.63447	5														b19					3.78913	3.78913	329			29
104.776			0.072	3.64202	5														b19					3.78913	3.78913	329			29
109.701			0.072	3.81319	5														b19					3.78913	3.78913	329			29
103.723			0.072	3.60539	5														b19					3.78913	3.78913	329			29
114.883			0.072	3.99331	5														b19					3.78913	3.78913	329			29
112.154			0.072	3.89845	5														b19					3.78913	3.78913	329			29
111.215			0.072	3.86582	5														b19					3.78913	3.78913	329			29
108.161			0.072	3.75967	5														b19					3.78913	3.78913	329			29
108.12			0.072	3.75825	5														b19					3.78913	3.78913	329			29
110.65			0.072	3.84617	5														b19					3.78913	3.78913	329			29
109.604			0.072	3.80983	5														b19					3.78913	3.78913	329			29
115.041			0.072	3.99881	5														b19					3.78913	3.78913	329			29
104.547			0.072	3.63403	5														b19					3.78913	3.78913	329			29
105.223			0.072	3.65756	5														b19					3.78913	3.78913	329			29
113.244			0.072	3.93637	5														b19					3.78913	3.78913	329			29
104.498			0.072	3.63235	5														b19					3.78913	3.78913	329			29
104.826			0.072	3.64376	5														b19					3.78913	3.78913	329			29
107.755			0.072	3.74557	5														b19					3.78913	3.78913	329			29
111.884			0.072	3.88909	5														b19					3.78913	3.78913	329			29
105.671			0.072	3.67313	5														b19					3.78913	3.78913	329			29
113.667			0.072	3.95106	5														b19					3.78913	3.78913	329			29
110.686			0.072	3.84744	5														b19					3.78913	3.78913	329			29
104.521			0.072	3.63313	5														b19					3.78913	3.78913	329			29
109.34			0.072	3.80065	5														b19					3.78913	3.78913	329			29
110.479			0.072	3.84023	5														b19					3.78913	3.78913	329			29
117.443			0.072	4.0823	5														b19					3.78913	3.78913	329			29
111.636			0.072	3.88045	5														b19					3.78913	3.78913	329			29
107.641			0.07	3.74159	5														b20					3.77919	3.77919	329			30
109.969			0.07	3.82252	5														b20					3.77919	3.77919	329			30
104.551			0.07	3.63417	5														b20					3.77919	3.77919	329			30
111.3			0.07	3.86877	5														b20					3.77919	3.77919	329			30
104.842			0.07	3.64429	5														b20					3.77919	3.77919	329			30
113.117			0.07	3.93195	5														b20					3.77919	3.77919	329			30
113.787			0.07	3.95524	5														b20					3.77919	3.77919	329			30
113.492			0.07	3.94497	5														b20					3.77919	3.77919	329			30
107.222			0.07	3.72704	5														b20					3.77919	3.77919	329			30
103.978			0.07	3.61425	5														b20					3.77919	3.77919	329			30
101.742			0.07	3.53653	5														b20					3.77919	3.77919	329			30
101.126			0.07	3.51512	5														b20					3.77919	3.77919	329			30
112.533			0.07	3.91164	5														b20					3.77919	3.77919	329			30
110.502			0.07	3.84103	5														b20					3.77919	3.77919	329			30
103.424			0.07	3.59501	5														b20					3.77919	3.77919	329			30
114.842			0.07	3.99189	5														b20					3.77919	3.77919	329			30
111.578			0.07	3.87845	5														b20					3.77919	3.77919	329			30
110.043			0.07	3.82509	5														b20					3.77919	3.77919	329			30
102.614			0.07	3.56685	5														b20					3.77919	3.77919	329			30
107.011			0.07	3.71968	5														b20					3.77919	3.77919	329			30
104.244			0.07	3.62351	5														b20					3.77919	3.77919	329			30
112.917			0.07	3.92499	5														b20					3.77919	3.77919	329			30
114.791			0.07	3.99012	5														b20					3.77919	3.77919	329			30
110.147			0.07	3.82869	5														b20					3.77919	3.77919	329			30
104.496			0.07	3.63228	5														b20					3.77919	3.77919	329			30
103.254			0.07	3.58911	5														b20					3.77919	3.77919	329			30
110.271			0.07	3.83303	5														b20					3.77919	3.77919	329			30
114.033			0.07	3.96376	5														b20					3.77919	3.77919	329			30
108.966			0.07	3.78766	5														b20					3.77919	3.77919	329			30
113.248			0.07	3.9365	5														b20					3.77919	3.77919	329			30
104.246			0.044	3.62357	5														b21					3.70338	3.70338	329			43
105.379			0.044	3.66296	5														b21					3.70338	3.70338	329			43
98.4366			0.044	3.42165	5														b21					3.70338	3.70338	329			43
103.905			0.044	3.61174	5														b21					3.70338	3.70338	329			43
111.179			0.044	3.86456	5														b21					3.70338	3.70338	329			43
111.97			0.044	3.89207	5														b21					3.70338	3.70338	329			43
106.943			0.044	3.71733	5														b21					3.70338	3.70338	329			43
108.965			0.044	3.78762	5														b21					3.70338	3.70338	329			43
102.6			0.044	3.56637	5														b21					3.70338	3.70338	329			43
109.185			0.044	3.79528	5														b21					3.70338	3.70338	329			43
112.972			0.044	3.92689	5														b21					3.70338	3.70338	329			43
103.017			0.044	3.58086	5														b21					3.70338	3.70338	329			43
101.95			0.044	3.54376	5														b21					3.70338	3.70338	329			43
99.5406			0.044	3.46002	5														b21					3.70338	3.70338	329			43
109.626			0.044	3.8106	5														b21					3.70338	3.70338	329			43
114.088			0.044	3.96569	5														b21					3.70338	3.70338	329			43
101.343			0.044	3.52267	5														b21					3.70338	3.70338	329			43
104.525			0.044	3.63327	5														b21					3.70338	3.70338	329			43
111.666			0.044	3.88149	5														b21					3.70338	3.70338	329			43
103.515			0.044	3.59818	5														b21					3.70338	3.70338	329			43
111.282			0.044	3.86816	5														b21					3.70338	3.70338	329			43
107.962			0.044	3.75274	5														b21					3.70338	3.70338	329			43
106.76			0.044	3.71095	5														b21					3.70338	3.70338	329			43
117.425			0.044	4.08169	5														b21					3.70338	3.70338	329			43
109.434			0.044	3.80393	5														b21					3.70338	3.70338	329			43
106.904			0.044	3.71598	5														b21					3.70338	3.70338	329			43
104.666			0.044	3.63817	5														b21					3.70338	3.70338	329			43
107.971			0.044	3.75306	5														b21					3.70338	3.70338	329			43
102.574			0.044	3.56546	5														b21					3.70338	3.70338	329			43
102.167			0.044	3.5513	5														b21					3.70338	3.70338	329			43
96.127			0.044	3.34137	5														b21					3.70338	3.70338	329			43
113.47			0.044	3.9442	5														b21					3.70338	3.70338	329			43
107.029			0.044	3.72033	5														b21					3.70338	3.70338	329			43
107.155			0.044	3.7247	5														b21					3.70338	3.70338	329			43
107.497			0.044	3.73659	5														b21					3.70338	3.70338	329			43
105.396			0.044	3.66356	5														b21					3.70338	3.70338	329			43
107.083			0.044	3.72221	5														b21					3.70338	3.70338	329			43
109.487			0.044	3.80578	5														b21					3.70338	3.70338	329			43
104.792			0.044	3.64256	5														b21					3.70338	3.70338	329			43
97.0893			0.044	3.37482	5														b21					3.70338	3.70338	329			43
105.972			0.044	3.68359	5														b21					3.70338	3.70338	329			43
110.385			0.044	3.83699	5														b21					3.70338	3.70338	329			43
107.619			0.044	3.74082	5														b21					3.70338	3.70338	329			43
84.2147			0.082	2.9273	5														b51					3.04721	3.04721	335			24
86.2854			0.082	2.99927	5														b51					3.04721	3.04721	335			24
92.4772			0.082	3.2145	5														b51					3.04721	3.04721	335			24
84.3467			0.082	2.93188	5														b51					3.04721	3.04721	335			24
84.4775			0.082	2.93643	5														b51					3.04721	3.04721	335			24
86.5607			0.082	3.00884	5														b51					3.04721	3.04721	335			24
84.3509			0.082	2.93203	5														b51					3.04721	3.04721	335			24
85.2996			0.082	2.96501	5														b51					3.04721	3.04721	335			24
83.8625			0.082	2.91505	5														b51					3.04721	3.04721	335			24
87.1175			0.082	3.0282	5														b51					3.04721	3.04721	335			24
91.6945			0.082	3.18729	5														b51					3.04721	3.04721	335			24
86.7296			0.082	3.01472	5														b51					3.04721	3.04721	335			24
89.2177			0.082	3.1012	5														b51					3.04721	3.04721	335			24
86.9352			0.082	3.02186	5														b51					3.04721	3.04721	335			24
93.4093			0.082	3.2469	5														b51					3.04721	3.04721	335			24
90.9538			0.082	3.16155	5														b51					3.04721	3.04721	335			24
86.7908			0.082	3.01684	5														b51					3.04721	3.04721	335			24
88.1858			0.082	3.06533	5														b51					3.04721	3.04721	335			24
86.7798			0.082	3.01646	5														b51					3.04721	3.04721	335			24
85.1559			0.082	2.96001	5														b51					3.04721	3.04721	335			24
94.4098			0.082	3.28168	5														b51					3.04721	3.04721	335			24
82.0082			0.082	2.8506	5														b51					3.04721	3.04721	335			24
93.2261			0.082	3.24053	5														b51					3.04721	3.04721	335			24
89.4597			0.082	3.10961	5														b51					3.04721	3.04721	335			24
83.2405			0.108	2.89343	5														b52					3.06524		335			11
88.2007			0.108	3.06585	5														b52					3.06524		335			11
89.0186			0.108	3.09428	5														b52					3.06524		335			11
84.7658			0.108	2.94645	5														b52					3.06524		335			11
93.2036			0.108	3.23975	5														b52					3.06524		335			11
92.2034			0.108	3.20498	5														b52					3.06524		335			11
90.0827			0.108	3.13127	5														b52					3.06524		335			11
85.6888			0.108	2.97854	5														b52					3.06524		335			11
90.7256			0.108	3.15361	5														b52					3.06524		335			11
84.7319			0.108	2.94528	5														b52					3.06524		335			11
88.1539			0.108	3.06422	5														b52					3.06524		335			11
81.3051			0.054	2.82616	5														b55					3.02664	3.02664	335			38
87.2698			0.054	3.03349	5														b55					3.02664	3.02664	335			38
86.5954			0.054	3.01005	5														b55					3.02664	3.02664	335			38
93.5451			0.054	3.25162	5														b55					3.02664	3.02664	335			38
86.5116			0.054	3.00714	5														b55					3.02664	3.02664	335			38
86.7529			0.054	3.01552	5														b55					3.02664	3.02664	335			38
88.3328			0.054	3.07044	5														b55					3.02664	3.02664	335			38
86.2319			0.054	2.99741	5														b55					3.02664	3.02664	335			38
87.1704			0.054	3.03004	5														b55					3.02664	3.02664	335			38
86.9345			0.054	3.02184	5														b55					3.02664	3.02664	335			38
91.5639			0.054	3.18275	5														b55					3.02664	3.02664	335			38
93.3367			0.054	3.24437	5														b55					3.02664	3.02664	335			38
86.556			0.054	3.00868	5														b55					3.02664	3.02664	335			38
88.3514			0.054	3.07109	5														b55					3.02664	3.02664	335			38
83.3844			0.054	2.89843	5														b55					3.02664	3.02664	335			38
88.6785			0.054	3.08246	5														b55					3.02664	3.02664	335			38
82.5821			0.054	2.87055	5														b55					3.02664	3.02664	335			38
84.0188			0.054	2.92049	5														b55					3.02664	3.02664	335			38
86.1051			0.054	2.99301	5														b55					3.02664	3.02664	335			38
83.1698			0.054	2.89097	5														b55					3.02664	3.02664	335			38
87.5208			0.054	3.04222	5														b55					3.02664	3.02664	335			38
81.9134			0.054	2.8473	5														b55					3.02664	3.02664	335			38
87.8424			0.054	3.05339	5														b55					3.02664	3.02664	335			38
85.3561			0.054	2.96697	5														b55					3.02664	3.02664	335			38
82.652			0.054	2.87298	5														b55					3.02664	3.02664	335			38
85.8033			0.054	2.98252	5														b55					3.02664	3.02664	335			38
82.5891			0.054	2.87079	5														b55					3.02664	3.02664	335			38
103.953			0.054	3.61338	5														b55					3.02664	3.02664	335			38
83.2551			0.054	2.89394	5														b55					3.02664	3.02664	335			38
94.0352			0.054	3.26866	5														b55					3.02664	3.02664	335			38
85.8198			0.054	2.98309	5														b55					3.02664	3.02664	335			38
81.0235			0.054	2.81637	5														b55					3.02664	3.02664	335			38
89.6873			0.054	3.11752	5														b55					3.02664	3.02664	335			38
90.4787			0.054	3.14503	5														b55					3.02664	3.02664	335			38
87.6712			0.054	3.04744	5														b55					3.02664	3.02664	335			38
89.3934			0.054	3.10731	5														b55					3.02664	3.02664	335			38
84.2087			0.054	2.92709	5														b55					3.02664	3.02664	335			38
87.1603			0.054	3.02968	5														b55					3.02664	3.02664	335			38
109.152	1	1	0.006	3.7941	8														b92		3.64202	3.7276	3.81319	3.75901	3.75901	329			62
105.493	1	1	0.006	3.66694	8														b92		3.64202	3.7276	3.81319	3.75901	3.75901	329			62
108.256	1	1	0.006	3.76297	8														b92		3.64202	3.7276	3.81319	3.75901	3.75901	329			62
103.646	1	1	0.006	3.60274	8														b92		3.64202	3.7276	3.81319	3.75901	3.75901	329			62
102.968	1	1	0.006	3.57915	8														b92		3.64202	3.7276	3.81319	3.75901	3.75901	329			62
103.258	0	1	0.006	3.58925	8														b92		3.64202	3.7276	3.81319	3.75901	3.75901	329			62
110.585	1	1	0.006	3.84393	8														b92		3.64202	3.7276	3.81319	3.75901	3.75901	329			62
103.184	1	1	0.006	3.58666	8														b92		3.64202	3.7276	3.81319	3.75901	3.75901	329			62
100.913	0	1	0.006	3.50771	8														b92		3.64202	3.7276	3.81319	3.75901	3.75901	329			62
107.263	1	1	0.006	3.72846	8														b92		3.64202	3.7276	3.81319	3.75901	3.75901	329			62
108.245	1	1	0.006	3.76258	8														b92		3.64202	3.7276	3.81319	3.75901	3.75901	329			62
110.24	1	1	0.006	3.83193	8														b92		3.64202	3.7276	3.81319	3.75901	3.75901	329			62
113.356	1	1	0.006	3.94023	8														b92		3.64202	3.7276	3.81319	3.75901	3.75901	329			62
111.369	1	1	0.006	3.87116	8														b92		3.64202	3.7276	3.81319	3.75901	3.75901	329			62
105.874	1	1	0.006	3.68018	8														b92		3.64202	3.7276	3.81319	3.75901	3.75901	329			62
113.676	1	1	0.006	3.95136	8														b92		3.64202	3.7276	3.81319	3.75901	3.75901	329			62
106.466	0	1	0.006	3.70074	8														b92		3.64202	3.7276	3.81319	3.75901	3.75901	329			62
108.286	0	1	0.006	3.764	8														b92		3.64202	3.7276	3.81319	3.75901	3.75901	329			62
100.817	0	1	0.006	3.50439	8														b92		3.64202	3.7276	3.81319	3.75901	3.75901	329			62
113.058	1	1	0.006	3.92988	8														b92		3.64202	3.7276	3.81319	3.75901	3.75901	329			62
118.582	1	1	0.006	4.12189	8														b92		3.64202	3.7276	3.81319	3.75901	3.75901	329			62
109.11	0	1	0.006	3.79265	8														b92		3.64202	3.7276	3.81319	3.75901	3.75901	329			62
111.03	0	1	0.006	3.85941	8														b92		3.64202	3.7276	3.81319	3.75901	3.75901	329			62
115.902	0	1	0.006	4.02874	8														b92		3.64202	3.7276	3.81319	3.75901	3.75901	329			62
103.483	1	1	0.006	3.59707	8														b92		3.64202	3.7276	3.81319	3.75901	3.75901	329			62
111.929	1	1	0.006	3.89063	8														b92		3.64202	3.7276	3.81319	3.75901	3.75901	329			62
113.209	0	1	0.006	3.93513	8														b92		3.64202	3.7276	3.81319	3.75901	3.75901	329			62
104.945	0	1	0.006	3.64789	8														b92		3.64202	3.7276	3.81319	3.75901	3.75901	329			62
105.218	1	1	0.006	3.65739	8														b92		3.64202	3.7276	3.81319	3.75901	3.75901	329			62
111.071	0	1	0.006	3.86081	8														b92		3.64202	3.7276	3.81319	3.75901	3.75901	329			62
105.571	0	1	0.006	3.66964	8														b92		3.64202	3.7276	3.81319	3.75901	3.75901	329			62
106.922	0	1	0.006	3.71658	8														b92		3.64202	3.7276	3.81319	3.75901	3.75901	329			62
104.779	0	1	0.006	3.6421	8														b92		3.64202	3.7276	3.81319	3.75901	3.75901	329			62
108.854	0	1	0.006	3.78374	8														b92		3.64202	3.7276	3.81319	3.75901	3.75901	329			62
101.026	0	1	0.006	3.51165	8														b92		3.64202	3.7276	3.81319	3.75901	3.75901	329			62
112.663	1	1	0.006	3.91616	8														b92		3.64202	3.7276	3.81319	3.75901	3.75901	329			62
107.59	0	1	0.006	3.73983	8														b92		3.64202	3.7276	3.81319	3.75901	3.75901	329			62
109.147	0	1	0.006	3.79395	8														b92		3.64202	3.7276	3.81319	3.75901	3.75901	329			62
113.333	0	1	0.006	3.93943	8														b92		3.64202	3.7276	3.81319	3.75901	3.75901	329			62
115.279	0	1	0.006	4.00709	8														b92		3.64202	3.7276	3.81319	3.75901	3.75901	329			62
99.797	1	1	0.006	3.46894	8														b92		3.64202	3.7276	3.81319	3.75901	3.75901	329			62
110.567	1	1	0.006	3.8433	8														b92		3.64202	3.7276	3.81319	3.75901	3.75901	329			62
112.72	0	1	0.006	3.91813	8														b92		3.64202	3.7276	3.81319	3.75901	3.75901	329			62
104.406	1	1	0.006	3.62913	8														b92		3.64202	3.7276	3.81319	3.75901	3.75901	329			62
111.55	0	1	0.006	3.87749	8														b92		3.64202	3.7276	3.81319	3.75901	3.75901	329			62
104.257	0	1	0.006	3.62396	8														b92		3.64202	3.7276	3.81319	3.75901	3.75901	329			62
116.943	1	1	0.006	4.06494	8														b92		3.64202	3.7276	3.81319	3.75901	3.75901	329			62
100.816	1	1	0.006	3.50435	8														b92		3.64202	3.7276	3.81319	3.75901	3.75901	329			62
108.605	1	1	0.006	3.77509	8														b92		3.64202	3.7276	3.81319	3.75901	3.75901	329			62
112.536	0	1	0.006	3.91174	8														b92		3.64202	3.7276	3.81319	3.75901	3.75901	329			62
104.363	0	1	0.006	3.62764	8														b92		3.64202	3.7276	3.81319	3.75901	3.75901	329			62
112.369	0	1	0.006	3.90592	8														b92		3.64202	3.7276	3.81319	3.75901	3.75901	329			62
107.629	0	1	0.006	3.74118	8														b92		3.64202	3.7276	3.81319	3.75901	3.75901	329			62
110.149	0	1	0.006	3.82878	8														b92		3.64202	3.7276	3.81319	3.75901	3.75901	329			62
103.04	1	1	0.006	3.58167	8														b92		3.64202	3.7276	3.81319	3.75901	3.75901	329			62
103.756	1	1	0.006	3.60654	8														b92		3.64202	3.7276	3.81319	3.75901	3.75901	329			62
106.391	1	1	0.006	3.69813	8														b92		3.64202	3.7276	3.81319	3.75901	3.75901	329			62
107.576	0	1	0.006	3.73934	8														b92		3.64202	3.7276	3.81319	3.75901	3.75901	329			62
107.388	0	1	0.006	3.73279	8														b92		3.64202	3.7276	3.81319	3.75901	3.75901	329			62
104.842	1	1	0.006	3.64429	8														b92		3.64202	3.7276	3.81319	3.75901	3.75901	329			62
108.311	0	1	0.006	3.76487	8														b92		3.64202	3.7276	3.81319	3.75901	3.75901	329			62
111.054	0	1	0.006	3.86024	8														b92		3.64202	3.7276	3.81319	3.75901	3.75901	329			62
106.268	1	1	0.004	3.69387	8														b93		3.74304	3.7443	3.74557	3.70737	3.70737	329			67
106.369	1	1	0.004	3.69739	8														b93		3.74304	3.7443	3.74557	3.70737	3.70737	329			67
104.064	1	1	0.004	3.61724	8														b93		3.74304	3.7443	3.74557	3.70737	3.70737	329			67
105.087	1	1	0.004	3.65282	8														b93		3.74304	3.7443	3.74557	3.70737	3.70737	329			67
103.21	1	1	0.004	3.58756	8														b93		3.74304	3.7443	3.74557	3.70737	3.70737	329			67
110.393	0	1	0.004	3.83726	8														b93		3.74304	3.7443	3.74557	3.70737	3.70737	329			67
104.439	0	1	0.004	3.63028	8														b93		3.74304	3.7443	3.74557	3.70737	3.70737	329			67
103.24	0	1	0.004	3.58862	8														b93		3.74304	3.7443	3.74557	3.70737	3.70737	329			67
102.325	0	1	0.004	3.55681	8														b93		3.74304	3.7443	3.74557	3.70737	3.70737	329			67
105.476	1	1	0.004	3.66632	8														b93		3.74304	3.7443	3.74557	3.70737	3.70737	329			67
111.446	1	1	0.004	3.87387	8														b93		3.74304	3.7443	3.74557	3.70737	3.70737	329			67
111.169	1	1	0.004	3.86423	8														b93		3.74304	3.7443	3.74557	3.70737	3.70737	329			67
108.102	1	1	0.004	3.75762	8														b93		3.74304	3.7443	3.74557	3.70737	3.70737	329			67
108.868	1	1	0.004	3.78424	8														b93		3.74304	3.7443	3.74557	3.70737	3.70737	329			67
109.022	1	1	0.004	3.7896	8														b93		3.74304	3.7443	3.74557	3.70737	3.70737	329			67
110.907	0	1	0.004	3.85513	8														b93		3.74304	3.7443	3.74557	3.70737	3.70737	329			67
106.438	0	1	0.004	3.69979	8														b93		3.74304	3.7443	3.74557	3.70737	3.70737	329			67
102.262	1	1	0.004	3.5546	8														b93		3.74304	3.7443	3.74557	3.70737	3.70737	329			67
103.889	1	1	0.004	3.61116	8														b93		3.74304	3.7443	3.74557	3.70737	3.70737	329			67
104.432	1	1	0.004	3.63004	8														b93		3.74304	3.7443	3.74557	3.70737	3.70737	329			67
104.188	1	1	0.004	3.62155	8														b93		3.74304	3.7443	3.74557	3.70737	3.70737	329			67
107.009	0	1	0.004	3.71963	8														b93		3.74304	3.7443	3.74557	3.70737	3.70737	329			67
105.936	1	1	0.004	3.68232	8														b93		3.74304	3.7443	3.74557	3.70737	3.70737	329			67
103.583	1	1	0.004	3.60052	8														b93		3.74304	3.7443	3.74557	3.70737	3.70737	329			67
110.667	0	1	0.004	3.84677	8														b93		3.74304	3.7443	3.74557	3.70737	3.70737	329			67
108.386	0	1	0.004	3.7675	8														b93		3.74304	3.7443	3.74557	3.70737	3.70737	329			67
103.649	1	1	0.004	3.60283	8														b93		3.74304	3.7443	3.74557	3.70737	3.70737	329			67
103.469	0	1	0.004	3.59657	8														b93		3.74304	3.7443	3.74557	3.70737	3.70737	329			67
102.258	1	1	0.004	3.55448	8														b93		3.74304	3.7443	3.74557	3.70737	3.70737	329			67
101.626	0	1	0.004	3.5325	8														b93		3.74304	3.7443	3.74557	3.70737	3.70737	329			67
107.862	0	1	0.004	3.74927	8														b93		3.74304	3.7443	3.74557	3.70737	3.70737	329			67
110.585	0	1	0.004	3.84391	8														b93		3.74304	3.7443	3.74557	3.70737	3.70737	329			67
107.094	1	1	0.004	3.72257	8														b93		3.74304	3.7443	3.74557	3.70737	3.70737	329			67
104.157	1	1	0.004	3.6205	8														b93		3.74304	3.7443	3.74557	3.70737	3.70737	329			67
105.297	0	1	0.004	3.66011	8														b93		3.74304	3.7443	3.74557	3.70737	3.70737	329			67
99.7904	0	1	0.004	3.46871	8														b93		3.74304	3.7443	3.74557	3.70737	3.70737	329			67
109.385	1	1	0.004	3.80221	8														b93		3.74304	3.7443	3.74557	3.70737	3.70737	329			67
107.361	1	1	0.004	3.73185	8														b93		3.74304	3.7443	3.74557	3.70737	3.70737	329			67
109.94	1	1	0.004	3.82151	8														b93		3.74304	3.7443	3.74557	3.70737	3.70737	329			67
105.463	0	1	0.004	3.66589	8														b93		3.74304	3.7443	3.74557	3.70737	3.70737	329			67
103.111	1	1	0.004	3.58413	8														b93		3.74304	3.7443	3.74557	3.70737	3.70737	329			67
100.577	1	1	0.004	3.49606	8														b93		3.74304	3.7443	3.74557	3.70737	3.70737	329			67
109.774	1	1	0.004	3.81574	8														b93		3.74304	3.7443	3.74557	3.70737	3.70737	329			67
108.237	0	1	0.004	3.76232	8														b93		3.74304	3.7443	3.74557	3.70737	3.70737	329			67
110.232	0	1	0.004	3.83165	8														b93		3.74304	3.7443	3.74557	3.70737	3.70737	329			67
108.196	0	1	0.004	3.76089	8														b93		3.74304	3.7443	3.74557	3.70737	3.70737	329			67
111.455	1	1	0.004	3.87417	8														b93		3.74304	3.7443	3.74557	3.70737	3.70737	329			67
105.725	1	1	0.004	3.675	8														b93		3.74304	3.7443	3.74557	3.70737	3.70737	329			67
101.768	1	1	0.004	3.53746	8														b93		3.74304	3.7443	3.74557	3.70737	3.70737	329			67
105.854	1	1	0.004	3.67947	8														b93		3.74304	3.7443	3.74557	3.70737	3.70737	329			67
98.0478	1	1	0.004	3.40813	8														b93		3.74304	3.7443	3.74557	3.70737	3.70737	329			67
112.031	0	1	0.004	3.89419	8														b93		3.74304	3.7443	3.74557	3.70737	3.70737	329			67
113.669	0	1	0.004	3.95112	8														b93		3.74304	3.7443	3.74557	3.70737	3.70737	329			67
102.5	0	1	0.004	3.56289	8														b93		3.74304	3.7443	3.74557	3.70737	3.70737	329			67
103.647	0	1	0.004	3.60276	8														b93		3.74304	3.7443	3.74557	3.70737	3.70737	329			67
109.185	0	1	0.004	3.79525	8														b93		3.74304	3.7443	3.74557	3.70737	3.70737	329			67
110.274	0	1	0.004	3.83312	8														b93		3.74304	3.7443	3.74557	3.70737	3.70737	329			67
114.045	1	1	0.004	3.9642	8														b93		3.74304	3.7443	3.74557	3.70737	3.70737	329			67
102.178	0	1	0.004	3.55169	8														b93		3.74304	3.7443	3.74557	3.70737	3.70737	329			67
103.716	0	1	0.004	3.60517	8														b93		3.74304	3.7443	3.74557	3.70737	3.70737	329			67
106.211	1	1	0.004	3.6919	8														b93		3.74304	3.7443	3.74557	3.70737	3.70737	329			67
107.131	1	1	0.004	3.72386	8														b93		3.74304	3.7443	3.74557	3.70737	3.70737	329			67
115.037	1	1	0.004	3.99867	8														b93		3.74304	3.7443	3.74557	3.70737	3.70737	329			67
111.927	0	1	0.004	3.89058	8														b93		3.74304	3.7443	3.74557	3.70737	3.70737	329			67
111.798	1	1	0.004	3.88607	8														b93		3.74304	3.7443	3.74557	3.70737	3.70737	329			67
104.728	1	1	0.004	3.64035	8														b93		3.74304	3.7443	3.74557	3.70737	3.70737	329			67
109.819	1	1	0.004	3.8173	8														b93		3.74304	3.7443	3.74557	3.70737	3.70737	329			67
98.3973	0	1	0.048	3.42028	10														b117		3.32582	3.34519	3.36455	3.33296	3.33296		4_way	narrow	89
90.7199	0	1	0.048	3.15342	10														b117		3.32582	3.34519	3.36455	3.33296	3.33296		4_way	narrow	89
98.1218	0	1	0.048	3.41071	10														b117		3.32582	3.34519	3.36455	3.33296	3.33296		4_way	narrow	89
104.685	1	1	0.048	3.63886	10														b117		3.32582	3.34519	3.36455	3.33296	3.33296		4_way	narrow	89
97.4289	0	1	0.048	3.38662	10														b117		3.32582	3.34519	3.36455	3.33296	3.33296		4_way	narrow	89
94.6171	0	1	0.048	3.28888	10														b117		3.32582	3.34519	3.36455	3.33296	3.33296		4_way	narrow	89
92.0973	0	1	0.048	3.20129	10														b117		3.32582	3.34519	3.36455	3.33296	3.33296		4_way	narrow	89
85.246	1	1	0.048	2.96314	10														b117		3.32582	3.34519	3.36455	3.33296	3.33296		4_way	narrow	89
95.2459	1	1	0.048	3.31074	10														b117		3.32582	3.34519	3.36455	3.33296	3.33296		4_way	narrow	89
93.4376	1	1	0.048	3.24788	10														b117		3.32582	3.34519	3.36455	3.33296	3.33296		4_way	narrow	89
89.9084	1	1	0.048	3.12521	10														b117		3.32582	3.34519	3.36455	3.33296	3.33296		4_way	narrow	89
94.3752	0	1	0.048	3.28047	10														b117		3.32582	3.34519	3.36455	3.33296	3.33296		4_way	narrow	89
99.1895	0	1	0.048	3.44782	10														b117		3.32582	3.34519	3.36455	3.33296	3.33296		4_way	narrow	89
101.035	0	1	0.048	3.51197	10														b117		3.32582	3.34519	3.36455	3.33296	3.33296		4_way	narrow	89
98.2538	0	1	0.048	3.41529	10														b117		3.32582	3.34519	3.36455	3.33296	3.33296		4_way	narrow	89
101.977	0	1	0.048	3.5447	10														b117		3.32582	3.34519	3.36455	3.33296	3.33296		4_way	narrow	89
95.8282	0	1	0.048	3.33098	10														b117		3.32582	3.34519	3.36455	3.33296	3.33296		4_way	narrow	89
94.0217	1	1	0.048	3.26819	10														b117		3.32582	3.34519	3.36455	3.33296	3.33296		4_way	narrow	89
101.239	1	1	0.048	3.51907	10														b117		3.32582	3.34519	3.36455	3.33296	3.33296		4_way	narrow	89
102.833	1	1	0.048	3.57447	10														b117		3.32582	3.34519	3.36455	3.33296	3.33296		4_way	narrow	89
94.8843	0	1	0.048	3.29817	10														b117		3.32582	3.34519	3.36455	3.33296	3.33296		4_way	narrow	89
91.6526	0	1	0.048	3.18584	10														b117		3.32582	3.34519	3.36455	3.33296	3.33296		4_way	narrow	89
100.075	0	1	0.048	3.47859	10														b117		3.32582	3.34519	3.36455	3.33296	3.33296		4_way	narrow	89
91.7912	0	1	0.048	3.19065	10														b117		3.32582	3.34519	3.36455	3.33296	3.33296		4_way	narrow	89
94.4417	0	1	0.048	3.28279	10														b117		3.32582	3.34519	3.36455	3.33296	3.33296		4_way	narrow	89
96.8551	0	1	0.048	3.36667	10														b117		3.32582	3.34519	3.36455	3.33296	3.33296		4_way	narrow	89
98.9216	0	1	0.048	3.43851	10														b117		3.32582	3.34519	3.36455	3.33296	3.33296		4_way	narrow	89
94.1686	1	1	0.048	3.27329	10														b117		3.32582	3.34519	3.36455	3.33296	3.33296		4_way	narrow	89
97.6032	1	1	0.048	3.39268	10														b117		3.32582	3.34519	3.36455	3.33296	3.33296		4_way	narrow	89
95.3666	1	1	0.048	3.31493	10														b117		3.32582	3.34519	3.36455	3.33296	3.33296		4_way	narrow	89
97.2055	0	1	0.048	3.37886	10														b117		3.32582	3.34519	3.36455	3.33296	3.33296		4_way	narrow	89
86.9564	0	1	0.048	3.0226	10														b117		3.32582	3.34519	3.36455	3.33296	3.33296		4_way	narrow	89
92.356	1	1	0.048	3.21029	10														b117		3.32582	3.34519	3.36455	3.33296	3.33296		4_way	narrow	89
97.0896	0	1	0.048	3.37483	10														b117		3.32582	3.34519	3.36455	3.33296	3.33296		4_way	narrow	89
88.8032	0	1	0.048	3.08679	10														b117		3.32582	3.34519	3.36455	3.33296	3.33296		4_way	narrow	89
82.9534	0	1	0.048	2.88345	10														b117		3.32582	3.34519	3.36455	3.33296	3.33296		4_way	narrow	89
96.3947	0	1	0.048	3.35067	10														b117		3.32582	3.34519	3.36455	3.33296	3.33296		4_way	narrow	89
92.7932	0	1	0.048	3.22548	10														b117		3.32582	3.34519	3.36455	3.33296	3.33296		4_way	narrow	89
91.8335	0	1	0.048	3.19213	10														b117		3.32582	3.34519	3.36455	3.33296	3.33296		4_way	narrow	89
100.758	0	1	0.048	3.50235	10														b117		3.32582	3.34519	3.36455	3.33296	3.33296		4_way	narrow	89
83.6646	0	1	0.048	2.90817	10														b117		3.32582	3.34519	3.36455	3.33296	3.33296		4_way	narrow	89
99.9381	0	1	0.048	3.47384	10														b117		3.32582	3.34519	3.36455	3.33296	3.33296		4_way	narrow	89
89.8705	0	1	0.048	3.12389	10														b117		3.32582	3.34519	3.36455	3.33296	3.33296		4_way	narrow	89
88.4966	0	1	0.048	3.07613	10														b117		3.32582	3.34519	3.36455	3.33296	3.33296		4_way	narrow	89
90.4062	1	1	0.048	3.14251	10														b117		3.32582	3.34519	3.36455	3.33296	3.33296		4_way	narrow	89
98.7431	1	1	0.048	3.4323	10														b117		3.32582	3.34519	3.36455	3.33296	3.33296		4_way	narrow	89
95.6542	0	1	0.048	3.32493	10														b117		3.32582	3.34519	3.36455	3.33296	3.33296		4_way	narrow	89
94.262	0	1	0.048	3.27654	10														b117		3.32582	3.34519	3.36455	3.33296	3.33296		4_way	narrow	89
91.441	0	1	0.048	3.17848	10														b117		3.32582	3.34519	3.36455	3.33296	3.33296		4_way	narrow	89
102.009	0	1	0.048	3.54582	10														b117		3.32582	3.34519	3.36455	3.33296	3.33296		4_way	narrow	89
96.5235	0	1	0.048	3.35515	10														b117		3.32582	3.34519	3.36455	3.33296	3.33296		4_way	narrow	89
101.781	0	1	0.048	3.5379	10														b117		3.32582	3.34519	3.36455	3.33296	3.33296		4_way	narrow	89
91.5139	0	1	0.048	3.18101	10														b117		3.32582	3.34519	3.36455	3.33296	3.33296		4_way	narrow	89
84.0538	0	1	0.048	2.9217	10														b117		3.32582	3.34519	3.36455	3.33296	3.33296		4_way	narrow	89
98.4369	0	1	0.048	3.42166	10														b117		3.32582	3.34519	3.36455	3.33296	3.33296		4_way	narrow	89
95.7996	1	1	0.048	3.32998	10														b117		3.32582	3.34519	3.36455	3.33296	3.33296		4_way	narrow	89
93.1388	1	1	0.048	3.2375	10														b117		3.32582	3.34519	3.36455	3.33296	3.33296		4_way	narrow	89
103.435	0	1	0.048	3.5954	10														b117		3.32582	3.34519	3.36455	3.33296	3.33296		4_way	narrow	89
96.9331	0	1	0.048	3.36939	10														b117		3.32582	3.34519	3.36455	3.33296	3.33296		4_way	narrow	89
103.572	0	1	0.048	3.60014	10														b117		3.32582	3.34519	3.36455	3.33296	3.33296		4_way	narrow	89
103.559	0	1	0.048	3.59971	10														b117		3.32582	3.34519	3.36455	3.33296	3.33296		4_way	narrow	89
97.9099	0	1	0.048	3.40334	10														b117		3.32582	3.34519	3.36455	3.33296	3.33296		4_way	narrow	89
97.1647	0	1	0.048	3.37744	10														b117		3.32582	3.34519	3.36455	3.33296	3.33296		4_way	narrow	89
91.0539	0	1	0.048	3.16503	10														b117		3.32582	3.34519	3.36455	3.33296	3.33296		4_way	narrow	89
93.0347	0	1	0.048	3.23388	10														b117		3.32582	3.34519	3.36455	3.33296	3.33296		4_way	narrow	89
112.112	0	1	0.048	3.897	10														b117		3.32582	3.34519	3.36455	3.33296	3.33296		4_way	narrow	89
97.2109	0	1	0.048	3.37904	10														b117		3.32582	3.34519	3.36455	3.33296	3.33296		4_way	narrow	89
95.6923	0	1	0.048	3.32626	10														b117		3.32582	3.34519	3.36455	3.33296	3.33296		4_way	narrow	89
95.0253	1	1	0.048	3.30307	10														b117		3.32582	3.34519	3.36455	3.33296	3.33296		4_way	narrow	89
97.5714	0	1	0.048	3.39158	10														b117		3.32582	3.34519	3.36455	3.33296	3.33296		4_way	narrow	89
90.827	0	1	0.048	3.15714	10														b117		3.32582	3.34519	3.36455	3.33296	3.33296		4_way	narrow	89
92.6645	0	1	0.048	3.22101	10														b117		3.32582	3.34519	3.36455	3.33296	3.33296		4_way	narrow	89
91.1022	0	1	0.048	3.1667	10														b117		3.32582	3.34519	3.36455	3.33296	3.33296		4_way	narrow	89
93.9512	0	1	0.048	3.26573	10														b117		3.32582	3.34519	3.36455	3.33296	3.33296		4_way	narrow	89
93.3793	0	1	0.048	3.24586	10														b117		3.32582	3.34519	3.36455	3.33296	3.33296		4_way	narrow	89
101.084	1	1	0.048	3.51368	10														b117		3.32582	3.34519	3.36455	3.33296	3.33296		4_way	narrow	89
103.343	0	1	0.048	3.59221	10														b117		3.32582	3.34519	3.36455	3.33296	3.33296		4_way	narrow	89
94.8984	0	1	0.048	3.29866	10														b117		3.32582	3.34519	3.36455	3.33296	3.33296		4_way	narrow	89
92.9015	1	1	0.048	3.22925	10														b117		3.32582	3.34519	3.36455	3.33296	3.33296		4_way	narrow	89
99.868	1	1	0.048	3.4714	10														b117		3.32582	3.34519	3.36455	3.33296	3.33296		4_way	narrow	89
97.858	0	1	0.048	3.40154	10														b117		3.32582	3.34519	3.36455	3.33296	3.33296		4_way	narrow	89
94.3538	0	1	0.048	3.27973	10														b117		3.32582	3.34519	3.36455	3.33296	3.33296		4_way	narrow	89
100.539	0	1	0.048	3.49471	10														b117		3.32582	3.34519	3.36455	3.33296	3.33296		4_way	narrow	89
96.4609	0	1	0.048	3.35297	10														b117		3.32582	3.34519	3.36455	3.33296	3.33296		4_way	narrow	89
100.943	0	1	0.048	3.50877	10														b117		3.32582	3.34519	3.36455	3.33296	3.33296		4_way	narrow	89
98.6915	0	1	0.048	3.43051	10														b117		3.32582	3.34519	3.36455	3.33296	3.33296		4_way	narrow	89
106.562	0	1	0.048	3.70407	10														b117		3.32582	3.34519	3.36455	3.33296	3.33296		4_way	narrow	89
97.7556	1	1	0.048	3.39797	10														b117		3.32582	3.34519	3.36455	3.33296	3.33296		4_way	narrow	89
95.0214	1	1	0.048	3.30293	10														b117		3.32582	3.34519	3.36455	3.33296	3.33296		4_way	narrow	89
86.7997	1	1	0.042	3.01715	10														b126		3.59923	3.5738	3.54837	3.22468	3.22468		4_way	narrow	44
102.641	1	1	0.042	3.5678	10														b126		3.59923	3.5738	3.54837	3.22468	3.22468		4_way	narrow	44
97.9787	0	1	0.042	3.40573	10														b126		3.59923	3.5738	3.54837	3.22468	3.22468		4_way	narrow	44
91.3692	0	1	0.042	3.17599	10														b126		3.59923	3.5738	3.54837	3.22468	3.22468		4_way	narrow	44
92.8644	1	1	0.042	3.22796	10														b126		3.59923	3.5738	3.54837	3.22468	3.22468		4_way	narrow	44
95.8245	1	1	0.042	3.33085	10														b126		3.59923	3.5738	3.54837	3.22468	3.22468		4_way	narrow	44
86.8693	1	1	0.042	3.01957	10														b126		3.59923	3.5738	3.54837	3.22468	3.22468		4_way	narrow	44
90.1692	1	1	0.042	3.13427	10														b126		3.59923	3.5738	3.54837	3.22468	3.22468		4_way	narrow	44
86.6725	1	1	0.042	3.01273	10														b126		3.59923	3.5738	3.54837	3.22468	3.22468		4_way	narrow	44
88.2514	1	1	0.042	3.06761	10														b126		3.59923	3.5738	3.54837	3.22468	3.22468		4_way	narrow	44
99.64	0	1	0.042	3.46348	10														b126		3.59923	3.5738	3.54837	3.22468	3.22468		4_way	narrow	44
91.3568	0	1	0.042	3.17555	10														b126		3.59923	3.5738	3.54837	3.22468	3.22468		4_way	narrow	44
88.0473	1	1	0.042	3.06052	10														b126		3.59923	3.5738	3.54837	3.22468	3.22468		4_way	narrow	44
90.4708	0	1	0.042	3.14476	10														b126		3.59923	3.5738	3.54837	3.22468	3.22468		4_way	narrow	44
89.0051	0	1	0.042	3.09381	10														b126		3.59923	3.5738	3.54837	3.22468	3.22468		4_way	narrow	44
92.318	1	1	0.042	3.20896	10														b126		3.59923	3.5738	3.54837	3.22468	3.22468		4_way	narrow	44
89.5354	1	1	0.042	3.11224	10														b126		3.59923	3.5738	3.54837	3.22468	3.22468		4_way	narrow	44
111.383	0	1	0.042	3.87166	10														b126		3.59923	3.5738	3.54837	3.22468	3.22468		4_way	narrow	44
93.5961	0	1	0.042	3.25339	10														b126		3.59923	3.5738	3.54837	3.22468	3.22468		4_way	narrow	44
94.0149	1	1	0.042	3.26795	10														b126		3.59923	3.5738	3.54837	3.22468	3.22468		4_way	narrow	44
94.9826	1	1	0.042	3.30159	10														b126		3.59923	3.5738	3.54837	3.22468	3.22468		4_way	narrow	44
87.0355	1	1	0.042	3.02535	10														b126		3.59923	3.5738	3.54837	3.22468	3.22468		4_way	narrow	44
92.2853	1	1	0.042	3.20783	10														b126		3.59923	3.5738	3.54837	3.22468	3.22468		4_way	narrow	44
85.7701	1	1	0.042	2.98136	10														b126		3.59923	3.5738	3.54837	3.22468	3.22468		4_way	narrow	44
102.426	1	1	0.042	3.5603	10														b126		3.59923	3.5738	3.54837	3.22468	3.22468		4_way	narrow	44
97.028	1	1	0.042	3.37268	10														b126		3.59923	3.5738	3.54837	3.22468	3.22468		4_way	narrow	44
98.4697	1	1	0.042	3.4228	10														b126		3.59923	3.5738	3.54837	3.22468	3.22468		4_way	narrow	44
92.333	1	1	0.042	3.20949	10														b126		3.59923	3.5738	3.54837	3.22468	3.22468		4_way	narrow	44
84.2658	1	1	0.042	2.92907	10														b126		3.59923	3.5738	3.54837	3.22468	3.22468		4_way	narrow	44
93.2099	0	1	0.042	3.23997	10														b126		3.59923	3.5738	3.54837	3.22468	3.22468		4_way	narrow	44
89.3796	0	1	0.042	3.10683	10														b126		3.59923	3.5738	3.54837	3.22468	3.22468		4_way	narrow	44
92.2612	1	1	0.042	3.20699	10														b126		3.59923	3.5738	3.54837	3.22468	3.22468		4_way	narrow	44
96.3146	0	1	0.042	3.34789	10														b126		3.59923	3.5738	3.54837	3.22468	3.22468		4_way	narrow	44
89.2281	0	1	0.042	3.10156	10														b126		3.59923	3.5738	3.54837	3.22468	3.22468		4_way	narrow	44
85.4664	0	1	0.042	2.9708	10														b126		3.59923	3.5738	3.54837	3.22468	3.22468		4_way	narrow	44
102.857	1	1	0.042	3.5753	10														b126		3.59923	3.5738	3.54837	3.22468	3.22468		4_way	narrow	44
92.1504	0	1	0.042	3.20314	10														b126		3.59923	3.5738	3.54837	3.22468	3.22468		4_way	narrow	44
90.5131	1	1	0.042	3.14623	10														b126		3.59923	3.5738	3.54837	3.22468	3.22468		4_way	narrow	44
87.363	1	1	0.042	3.03673	10														b126		3.59923	3.5738	3.54837	3.22468	3.22468		4_way	narrow	44
99.0605	0	1	0.042	3.44333	10														b126		3.59923	3.5738	3.54837	3.22468	3.22468		4_way	narrow	44
91.5871	0	1	0.042	3.18356	10														b126		3.59923	3.5738	3.54837	3.22468	3.22468		4_way	narrow	44
99.5308	1	1	0.042	3.45968	10														b126		3.59923	3.5738	3.54837	3.22468	3.22468		4_way	narrow	44
87.5378	1	1	0.042	3.04281	10														b126		3.59923	3.5738	3.54837	3.22468	3.22468		4_way	narrow	44
92.0245	0	1	0.042	3.19876	10														b126		3.59923	3.5738	3.54837	3.22468	3.22468		4_way	narrow	44
86.7196	1	1	0.014	3.01437	10														b127		3.48755	3.61175	3.73595	3.29347	3.29347		4_way	narrow	72
90.8279	1	1	0.014	3.15717	10														b127		3.48755	3.61175	3.73595	3.29347	3.29347		4_way	narrow	72
90.9469	0	1	0.014	3.1613	10														b127		3.48755	3.61175	3.73595	3.29347	3.29347		4_way	narrow	72
83.8262	0	1	0.014	2.91379	10														b127		3.48755	3.61175	3.73595	3.29347	3.29347		4_way	narrow	72
90.6942	1	1	0.014	3.15252	10														b127		3.48755	3.61175	3.73595	3.29347	3.29347		4_way	narrow	72
89.6952	1	1	0.014	3.1178	10														b127		3.48755	3.61175	3.73595	3.29347	3.29347		4_way	narrow	72
97.8907	0	1	0.014	3.40267	10														b127		3.48755	3.61175	3.73595	3.29347	3.29347		4_way	narrow	72
83.5989	0	1	0.014	2.90589	10														b127		3.48755	3.61175	3.73595	3.29347	3.29347		4_way	narrow	72
104.424	1	1	0.014	3.62978	10														b127		3.48755	3.61175	3.73595	3.29347	3.29347		4_way	narrow	72
89.3394	1	1	0.014	3.10543	10														b127		3.48755	3.61175	3.73595	3.29347	3.29347		4_way	narrow	72
106.615	1	1	0.014	3.70594	10														b127		3.48755	3.61175	3.73595	3.29347	3.29347		4_way	narrow	72
89.0359	0	1	0.014	3.09488	10														b127		3.48755	3.61175	3.73595	3.29347	3.29347		4_way	narrow	72
96.9186	0	1	0.014	3.36888	10														b127		3.48755	3.61175	3.73595	3.29347	3.29347		4_way	narrow	72
96.3046	1	1	0.014	3.34754	10														b127		3.48755	3.61175	3.73595	3.29347	3.29347		4_way	narrow	72
95.1234	1	1	0.014	3.30648	10														b127		3.48755	3.61175	3.73595	3.29347	3.29347		4_way	narrow	72
93.8134	0	1	0.014	3.26095	10														b127		3.48755	3.61175	3.73595	3.29347	3.29347		4_way	narrow	72
87.0194	0	1	0.014	3.02479	10														b127		3.48755	3.61175	3.73595	3.29347	3.29347		4_way	narrow	72
95.8002	1	1	0.014	3.33001	10														b127		3.48755	3.61175	3.73595	3.29347	3.29347		4_way	narrow	72
91.7049	1	1	0.014	3.18766	10														b127		3.48755	3.61175	3.73595	3.29347	3.29347		4_way	narrow	72
94.3616	1	1	0.014	3.28	10														b127		3.48755	3.61175	3.73595	3.29347	3.29347		4_way	narrow	72
89.8141	1	1	0.014	3.12193	10														b127		3.48755	3.61175	3.73595	3.29347	3.29347		4_way	narrow	72
90.3764	0	1	0.014	3.14148	10														b127		3.48755	3.61175	3.73595	3.29347	3.29347		4_way	narrow	72
85.9025	0	1	0.014	2.98596	10														b127		3.48755	3.61175	3.73595	3.29347	3.29347		4_way	narrow	72
98.5584	0	1	0.014	3.42588	10														b127		3.48755	3.61175	3.73595	3.29347	3.29347		4_way	narrow	72
92.1527	0	1	0.014	3.20322	10														b127		3.48755	3.61175	3.73595	3.29347	3.29347		4_way	narrow	72
95.9721	0	1	0.014	3.33598	10														b127		3.48755	3.61175	3.73595	3.29347	3.29347		4_way	narrow	72
97.6851	1	1	0.014	3.39553	10														b127		3.48755	3.61175	3.73595	3.29347	3.29347		4_way	narrow	72
97.2705	0	1	0.014	3.38112	10														b127		3.48755	3.61175	3.73595	3.29347	3.29347		4_way	narrow	72
101.472	0	1	0.014	3.52716	10														b127		3.48755	3.61175	3.73595	3.29347	3.29347		4_way	narrow	72
94.8628	0	1	0.014	3.29742	10														b127		3.48755	3.61175	3.73595	3.29347	3.29347		4_way	narrow	72
92.072	1	1	0.014	3.20041	10														b127		3.48755	3.61175	3.73595	3.29347	3.29347		4_way	narrow	72
87.9347	0	1	0.014	3.0566	10														b127		3.48755	3.61175	3.73595	3.29347	3.29347		4_way	narrow	72
105.869	0	1	0.014	3.67999	10														b127		3.48755	3.61175	3.73595	3.29347	3.29347		4_way	narrow	72
93.1776	0	1	0.014	3.23884	10														b127		3.48755	3.61175	3.73595	3.29347	3.29347		4_way	narrow	72
90.7706	0	1	0.014	3.15518	10														b127		3.48755	3.61175	3.73595	3.29347	3.29347		4_way	narrow	72
98.0744	1	1	0.014	3.40906	10														b127		3.48755	3.61175	3.73595	3.29347	3.29347		4_way	narrow	72
94.7374	0	1	0.014	3.29306	10														b127		3.48755	3.61175	3.73595	3.29347	3.29347		4_way	narrow	72
91.7531	0	1	0.014	3.18933	10														b127		3.48755	3.61175	3.73595	3.29347	3.29347		4_way	narrow	72
91.324	1	1	0.014	3.17441	10														b127		3.48755	3.61175	3.73595	3.29347	3.29347		4_way	narrow	72
95.9242	1	1	0.014	3.33432	10														b127		3.48755	3.61175	3.73595	3.29347	3.29347		4_way	narrow	72
103.715	0	1	0.014	3.60513	10														b127		3.48755	3.61175	3.73595	3.29347	3.29347		4_way	narrow	72
97.6089	0	1	0.014	3.39288	10														b127		3.48755	3.61175	3.73595	3.29347	3.29347		4_way	narrow	72
94.626	0	1	0.014	3.28919	10														b127		3.48755	3.61175	3.73595	3.29347	3.29347		4_way	narrow	72
98.2364	0	1	0.014	3.41469	10														b127		3.48755	3.61175	3.73595	3.29347	3.29347		4_way	narrow	72
94.301	1	1	0.014	3.2779	10														b127		3.48755	3.61175	3.73595	3.29347	3.29347		4_way	narrow	72
106.808	1	1	0.014	3.71263	10														b127		3.48755	3.61175	3.73595	3.29347	3.29347		4_way	narrow	72
93.312	1	1	0.014	3.24352	10														b127		3.48755	3.61175	3.73595	3.29347	3.29347		4_way	narrow	72
101.895	0	1	0.014	3.54185	10														b127		3.48755	3.61175	3.73595	3.29347	3.29347		4_way	narrow	72
104.855	0	1	0.014	3.64476	10														b127		3.48755	3.61175	3.73595	3.29347	3.29347		4_way	narrow	72
99.0155	0	1	0.014	3.44177	10														b127		3.48755	3.61175	3.73595	3.29347	3.29347		4_way	narrow	72
84.8829	0	1	0.014	2.95052	10														b127		3.48755	3.61175	3.73595	3.29347	3.29347		4_way	narrow	72
88.1154	0	1	0.014	3.06288	10														b127		3.48755	3.61175	3.73595	3.29347	3.29347		4_way	narrow	72
99.035	1	1	0.014	3.44245	10														b127		3.48755	3.61175	3.73595	3.29347	3.29347		4_way	narrow	72
103.967	0	1	0.014	3.61387	10														b127		3.48755	3.61175	3.73595	3.29347	3.29347		4_way	narrow	72
92.9006	0	1	0.014	3.22922	10														b127		3.48755	3.61175	3.73595	3.29347	3.29347		4_way	narrow	72
91.6296	0	1	0.014	3.18504	10														b127		3.48755	3.61175	3.73595	3.29347	3.29347		4_way	narrow	72
92.7788	0	1	0.014	3.22498	10														b127		3.48755	3.61175	3.73595	3.29347	3.29347		4_way	narrow	72
93.4598	0	1	0.014	3.24865	10														b127		3.48755	3.61175	3.73595	3.29347	3.29347		4_way	narrow	72
91.5891	0	1	0.014	3.18363	10														b127		3.48755	3.61175	3.73595	3.29347	3.29347		4_way	narrow	72
98.9719	1	1	0.014	3.44025	10														b127		3.48755	3.61175	3.73595	3.29347	3.29347		4_way	narrow	72
90.2649	1	1	0.014	3.1376	10														b127		3.48755	3.61175	3.73595	3.29347	3.29347		4_way	narrow	72
99.6038	1	1	0.014	3.46222	10														b127		3.48755	3.61175	3.73595	3.29347	3.29347		4_way	narrow	72
83.4516	1	1	0.014	2.90077	10														b127		3.48755	3.61175	3.73595	3.29347	3.29347		4_way	narrow	72
103.84	1	1	0.014	3.60947	10														b127		3.48755	3.61175	3.73595	3.29347	3.29347		4_way	narrow	72
93.7866	0	1	0.014	3.26002	10														b127		3.48755	3.61175	3.73595	3.29347	3.29347		4_way	narrow	72
92.2863	0	1	0.014	3.20786	10														b127		3.48755	3.61175	3.73595	3.29347	3.29347		4_way	narrow	72
101.397	1	1	0.014	3.52454	10														b127		3.48755	3.61175	3.73595	3.29347	3.29347		4_way	narrow	72
101.054	1	1	0.014	3.51264	10														b127		3.48755	3.61175	3.73595	3.29347	3.29347		4_way	narrow	72
101.282	1	1	0.014	3.52057	10														b127		3.48755	3.61175	3.73595	3.29347	3.29347		4_way	narrow	72
98.7765	1	1	0.014	3.43346	10														b127		3.48755	3.61175	3.73595	3.29347	3.29347		4_way	narrow	72
88.0663	1	1	0.014	3.06118	10														b127		3.48755	3.61175	3.73595	3.29347	3.29347		4_way	narrow	72
96.0639	0	1	0.014	3.33917	10														b127		3.48755	3.61175	3.73595	3.29347	3.29347		4_way	narrow	72
98.3761	0	1	0.016	3.41955	10														b128		3.39032	3.46975	3.54919	3.38995	3.38995		4_way	narrow	57
95.5049	0	1	0.016	3.31974	10														b128		3.39032	3.46975	3.54919	3.38995	3.38995		4_way	narrow	57
93.7716	0	1	0.016	3.25949	10														b128		3.39032	3.46975	3.54919	3.38995	3.38995		4_way	narrow	57
105.463	0	1	0.016	3.66588	10														b128		3.39032	3.46975	3.54919	3.38995	3.38995		4_way	narrow	57
86.3156	0	1	0.016	3.00032	10														b128		3.39032	3.46975	3.54919	3.38995	3.38995		4_way	narrow	57
92.4678	0	1	0.016	3.21417	10														b128		3.39032	3.46975	3.54919	3.38995	3.38995		4_way	narrow	57
86.0341	0	1	0.016	2.99054	10														b128		3.39032	3.46975	3.54919	3.38995	3.38995		4_way	narrow	57
88.7096	0	1	0.016	3.08354	10														b128		3.39032	3.46975	3.54919	3.38995	3.38995		4_way	narrow	57
93.7665	1	1	0.016	3.25931	10														b128		3.39032	3.46975	3.54919	3.38995	3.38995		4_way	narrow	57
93.1374	1	1	0.016	3.23745	10														b128		3.39032	3.46975	3.54919	3.38995	3.38995		4_way	narrow	57
93.9869	1	1	0.016	3.26698	10														b128		3.39032	3.46975	3.54919	3.38995	3.38995		4_way	narrow	57
99.2729	0	1	0.016	3.45072	10														b128		3.39032	3.46975	3.54919	3.38995	3.38995		4_way	narrow	57
110.993	0	1	0.016	3.85809	10														b128		3.39032	3.46975	3.54919	3.38995	3.38995		4_way	narrow	57
101.93	0	1	0.016	3.54308	10														b128		3.39032	3.46975	3.54919	3.38995	3.38995		4_way	narrow	57
106.513	0	1	0.016	3.70239	10														b128		3.39032	3.46975	3.54919	3.38995	3.38995		4_way	narrow	57
97.5805	0	1	0.016	3.39189	10														b128		3.39032	3.46975	3.54919	3.38995	3.38995		4_way	narrow	57
101.601	0	1	0.016	3.53163	10														b128		3.39032	3.46975	3.54919	3.38995	3.38995		4_way	narrow	57
104.714	0	1	0.016	3.63983	10														b128		3.39032	3.46975	3.54919	3.38995	3.38995		4_way	narrow	57
97.3001	0	1	0.016	3.38214	10														b128		3.39032	3.46975	3.54919	3.38995	3.38995		4_way	narrow	57
111.151	0	1	0.016	3.86361	10														b128		3.39032	3.46975	3.54919	3.38995	3.38995		4_way	narrow	57
101.854	0	1	0.016	3.54043	10														b128		3.39032	3.46975	3.54919	3.38995	3.38995		4_way	narrow	57
91.9669	0	1	0.016	3.19676	10														b128		3.39032	3.46975	3.54919	3.38995	3.38995		4_way	narrow	57
102.367	1	1	0.016	3.55826	10														b128		3.39032	3.46975	3.54919	3.38995	3.38995		4_way	narrow	57
102.11	0	1	0.016	3.54932	10														b128		3.39032	3.46975	3.54919	3.38995	3.38995		4_way	narrow	57
94.5475	0	1	0.016	3.28646	10														b128		3.39032	3.46975	3.54919	3.38995	3.38995		4_way	narrow	57
100.061	0	1	0.016	3.47811	10														b128		3.39032	3.46975	3.54919	3.38995	3.38995		4_way	narrow	57
101.882	1	1	0.016	3.54141	10														b128		3.39032	3.46975	3.54919	3.38995	3.38995		4_way	narrow	57
104.162	1	1	0.016	3.62065	10														b128		3.39032	3.46975	3.54919	3.38995	3.38995		4_way	narrow	57
96.1608	0	1	0.016	3.34254	10														b128		3.39032	3.46975	3.54919	3.38995	3.38995		4_way	narrow	57
93.6495	0	1	0.016	3.25525	10														b128		3.39032	3.46975	3.54919	3.38995	3.38995		4_way	narrow	57
101.46	0	1	0.016	3.52674	10														b128		3.39032	3.46975	3.54919	3.38995	3.38995		4_way	narrow	57
97.297	0	1	0.016	3.38203	10														b128		3.39032	3.46975	3.54919	3.38995	3.38995		4_way	narrow	57
85.9153	0	1	0.016	2.98641	10														b128		3.39032	3.46975	3.54919	3.38995	3.38995		4_way	narrow	57
102.047	1	1	0.016	3.54714	10														b128		3.39032	3.46975	3.54919	3.38995	3.38995		4_way	narrow	57
93.0585	0	1	0.016	3.23471	10														b128		3.39032	3.46975	3.54919	3.38995	3.38995		4_way	narrow	57
92.9794	0	1	0.016	3.23196	10														b128		3.39032	3.46975	3.54919	3.38995	3.38995		4_way	narrow	57
104.528	0	1	0.016	3.63338	10														b128		3.39032	3.46975	3.54919	3.38995	3.38995		4_way	narrow	57
91.9607	0	1	0.016	3.19655	10														b128		3.39032	3.46975	3.54919	3.38995	3.38995		4_way	narrow	57
95.6577	1	1	0.016	3.32505	10														b128		3.39032	3.46975	3.54919	3.38995	3.38995		4_way	narrow	57
91.6992	0	1	0.016	3.18746	10														b128		3.39032	3.46975	3.54919	3.38995	3.38995		4_way	narrow	57
85.919	1	1	0.016	2.98654	10														b128		3.39032	3.46975	3.54919	3.38995	3.38995		4_way	narrow	57
94.1172	0	1	0.016	3.27151	10														b128		3.39032	3.46975	3.54919	3.38995	3.38995		4_way	narrow	57
108.713	0	1	0.016	3.77887	10														b128		3.39032	3.46975	3.54919	3.38995	3.38995		4_way	narrow	57
88.632	0	1	0.016	3.08084	10														b128		3.39032	3.46975	3.54919	3.38995	3.38995		4_way	narrow	57
97.7269	0	1	0.016	3.39698	10														b128		3.39032	3.46975	3.54919	3.38995	3.38995		4_way	narrow	57
88.9528	0	1	0.016	3.09199	10														b128		3.39032	3.46975	3.54919	3.38995	3.38995		4_way	narrow	57
109.911	0	1	0.016	3.8205	10														b128		3.39032	3.46975	3.54919	3.38995	3.38995		4_way	narrow	57
106.596	0	1	0.016	3.70526	10														b128		3.39032	3.46975	3.54919	3.38995	3.38995		4_way	narrow	57
110.591	1	1	0.016	3.84415	10														b128		3.39032	3.46975	3.54919	3.38995	3.38995		4_way	narrow	57
98.7562	1	1	0.016	3.43276	10														b128		3.39032	3.46975	3.54919	3.38995	3.38995		4_way	narrow	57
92.4073	1	1	0.016	3.21207	10														b128		3.39032	3.46975	3.54919	3.38995	3.38995		4_way	narrow	57
91.3409	0	1	0.016	3.175	10														b128		3.39032	3.46975	3.54919	3.38995	3.38995		4_way	narrow	57
100.638	1	1	0.016	3.49817	10														b128		3.39032	3.46975	3.54919	3.38995	3.38995		4_way	narrow	57
93.3493	1	1	0.016	3.24482	10														b128		3.39032	3.46975	3.54919	3.38995	3.38995		4_way	narrow	57
94.1772	1	1	0.016	3.27359	10														b128		3.39032	3.46975	3.54919	3.38995	3.38995		4_way	narrow	57
91.6895	1	1	0.016	3.18712	10														b128		3.39032	3.46975	3.54919	3.38995	3.38995		4_way	narrow	57
101.437	1	1	0.016	3.52593	10														b128		3.39032	3.46975	3.54919	3.38995	3.38995		4_way	narrow	57
90.4806	0	1	0.05	3.1451	10														b130		3.48983	3.52186	3.55388	3.33145	3.33145		4_way	narrow	40
93.2528	0	1	0.05	3.24146	10														b130		3.48983	3.52186	3.55388	3.33145	3.33145		4_way	narrow	40
87.2251	0	1	0.05	3.03194	10														b130		3.48983	3.52186	3.55388	3.33145	3.33145		4_way	narrow	40
100.942	0	1	0.05	3.50875	10														b130		3.48983	3.52186	3.55388	3.33145	3.33145		4_way	narrow	40
94.9543	0	1	0.05	3.3006	10														b130		3.48983	3.52186	3.55388	3.33145	3.33145		4_way	narrow	40
85.1129	1	1	0.05	2.95852	10														b130		3.48983	3.52186	3.55388	3.33145	3.33145		4_way	narrow	40
96.218	1	1	0.05	3.34453	10														b130		3.48983	3.52186	3.55388	3.33145	3.33145		4_way	narrow	40
101.881	0	1	0.05	3.54136	10														b130		3.48983	3.52186	3.55388	3.33145	3.33145		4_way	narrow	40
110.355	0	1	0.05	3.83594	10														b130		3.48983	3.52186	3.55388	3.33145	3.33145		4_way	narrow	40
98.6737	0	1	0.05	3.42989	10														b130		3.48983	3.52186	3.55388	3.33145	3.33145		4_way	narrow	40
92.8763	0	1	0.05	3.22837	10														b130		3.48983	3.52186	3.55388	3.33145	3.33145		4_way	narrow	40
88.3374	0	1	0.05	3.0706	10														b130		3.48983	3.52186	3.55388	3.33145	3.33145		4_way	narrow	40
102.451	1	1	0.05	3.56119	10														b130		3.48983	3.52186	3.55388	3.33145	3.33145		4_way	narrow	40
101.079	0	1	0.05	3.51348	10														b130		3.48983	3.52186	3.55388	3.33145	3.33145		4_way	narrow	40
91.3685	0	1	0.05	3.17596	10														b130		3.48983	3.52186	3.55388	3.33145	3.33145		4_way	narrow	40
86.214	1	1	0.05	2.99679	10														b130		3.48983	3.52186	3.55388	3.33145	3.33145		4_way	narrow	40
90.8612	1	1	0.05	3.15833	10														b130		3.48983	3.52186	3.55388	3.33145	3.33145		4_way	narrow	40
87.9286	1	1	0.05	3.05639	10														b130		3.48983	3.52186	3.55388	3.33145	3.33145		4_way	narrow	40
103.809	1	1	0.05	3.60839	10														b130		3.48983	3.52186	3.55388	3.33145	3.33145		4_way	narrow	40
100.926	1	1	0.05	3.50817	10														b130		3.48983	3.52186	3.55388	3.33145	3.33145		4_way	narrow	40
91.5609	1	1	0.05	3.18265	10														b130		3.48983	3.52186	3.55388	3.33145	3.33145		4_way	narrow	40
100.429	0	1	0.05	3.49091	10														b130		3.48983	3.52186	3.55388	3.33145	3.33145		4_way	narrow	40
92.7203	0	1	0.05	3.22295	10														b130		3.48983	3.52186	3.55388	3.33145	3.33145		4_way	narrow	40
104.685	0	1	0.05	3.63884	10														b130		3.48983	3.52186	3.55388	3.33145	3.33145		4_way	narrow	40
101.423	0	1	0.05	3.52547	10														b130		3.48983	3.52186	3.55388	3.33145	3.33145		4_way	narrow	40
96.5677	0	1	0.05	3.35669	10														b130		3.48983	3.52186	3.55388	3.33145	3.33145		4_way	narrow	40
89.1333	1	1	0.05	3.09827	10														b130		3.48983	3.52186	3.55388	3.33145	3.33145		4_way	narrow	40
100.382	1	1	0.05	3.48926	10														b130		3.48983	3.52186	3.55388	3.33145	3.33145		4_way	narrow	40
98.2912	0	1	0.05	3.41659	10														b130		3.48983	3.52186	3.55388	3.33145	3.33145		4_way	narrow	40
96.2497	0	1	0.05	3.34563	10														b130		3.48983	3.52186	3.55388	3.33145	3.33145		4_way	narrow	40
90.781	1	1	0.05	3.15554	10														b130		3.48983	3.52186	3.55388	3.33145	3.33145		4_way	narrow	40
90.9422	1	1	0.05	3.16114	10														b130		3.48983	3.52186	3.55388	3.33145	3.33145		4_way	narrow	40
87.6256	1	1	0.05	3.04586	10														b130		3.48983	3.52186	3.55388	3.33145	3.33145		4_way	narrow	40
93.4564	0	1	0.05	3.24854	10														b130		3.48983	3.52186	3.55388	3.33145	3.33145		4_way	narrow	40
94.7099	0	1	0.05	3.29211	10														b130		3.48983	3.52186	3.55388	3.33145	3.33145		4_way	narrow	40
107.896	1	1	0.05	3.75047	10														b130		3.48983	3.52186	3.55388	3.33145	3.33145		4_way	narrow	40
93.8203	1	1	0.05	3.26119	10														b130		3.48983	3.52186	3.55388	3.33145	3.33145		4_way	narrow	40
97.3199	1	1	0.05	3.38283	10														b130		3.48983	3.52186	3.55388	3.33145	3.33145		4_way	narrow	40
93.1921	1	1	0.05	3.23935	10														b130		3.48983	3.52186	3.55388	3.33145	3.33145		4_way	narrow	40
107.542	1	1	0.05	3.73815	10														b130		3.48983	3.52186	3.55388	3.33145	3.33145		4_way	narrow	40
104.858	1	1	0.084	3.64484	10														b140					3.69494	3.69494	329	4_way	narrow	23
104.762	1	1	0.084	3.64152	10														b140					3.69494	3.69494	329	4_way	narrow	23
98.1387	1	1	0.084	3.41129	10														b140					3.69494	3.69494	329	4_way	narrow	23
103.842	1	1	0.084	3.60955	10														b140					3.69494	3.69494	329	4_way	narrow	23
101.232	1	1	0.084	3.51883	10														b140					3.69494	3.69494	329	4_way	narrow	23
104.461	1	1	0.084	3.63105	10														b140					3.69494	3.69494	329	4_way	narrow	23
111.749	1	1	0.084	3.88438	10														b140					3.69494	3.69494	329	4_way	narrow	23
109.76	1	1	0.084	3.81526	10														b140					3.69494	3.69494	329	4_way	narrow	23
112.692	1	1	0.084	3.91717	10														b140					3.69494	3.69494	329	4_way	narrow	23
107.784	1	1	0.084	3.74656	10														b140					3.69494	3.69494	329	4_way	narrow	23
106.447	1	1	0.084	3.70008	10														b140					3.69494	3.69494	329	4_way	narrow	23
106.108	0	1	0.084	3.68829	10														b140					3.69494	3.69494	329	4_way	narrow	23
101.518	0	1	0.084	3.52877	10														b140					3.69494	3.69494	329	4_way	narrow	23
106.541	1	1	0.084	3.70334	10														b140					3.69494	3.69494	329	4_way	narrow	23
114.698	1	1	0.084	3.98689	10														b140					3.69494	3.69494	329	4_way	narrow	23
108.958	0	1	0.084	3.78736	10														b140					3.69494	3.69494	329	4_way	narrow	23
103.066	0	1	0.084	3.58257	10														b140					3.69494	3.69494	329	4_way	narrow	23
101.301	0	1	0.084	3.52123	10														b140					3.69494	3.69494	329	4_way	narrow	23
105.509	1	1	0.084	3.66747	10														b140					3.69494	3.69494	329	4_way	narrow	23
107.82	1	1	0.084	3.74783	10														b140					3.69494	3.69494	329	4_way	narrow	23
105.748	1	1	0.084	3.67581	10														b140					3.69494	3.69494	329	4_way	narrow	23
108.615	1	1	0.084	3.77544	10														b140					3.69494	3.69494	329	4_way	narrow	23
109.27	1	1	0.084	3.79821	10														b140					3.69494	3.69494	329	4_way	narrow	23
95.7333	1	1	0.088	3.32768	10														b146					3.14997	3.14997	335	4_way	narrow	21
83.6395	1	1	0.088	2.9073	10														b146					3.14997	3.14997	335	4_way	narrow	21
110.625	0	1	0.088	3.84533	10														b146					3.14997	3.14997	335	4_way	narrow	21
88.5146	0	1	0.088	3.07676	10														b146					3.14997	3.14997	335	4_way	narrow	21
91.3282	1	1	0.088	3.17456	10														b146					3.14997	3.14997	335	4_way	narrow	21
86.3001	1	1	0.088	2.99979	10														b146					3.14997	3.14997	335	4_way	narrow	21
97.4407	1	1	0.088	3.38703	10														b146					3.14997	3.14997	335	4_way	narrow	21
86.0809	1	1	0.088	2.99216	10														b146					3.14997	3.14997	335	4_way	narrow	21
88.4688	1	1	0.088	3.07517	10														b146					3.14997	3.14997	335	4_way	narrow	21
86.2362	1	1	0.088	2.99756	10														b146					3.14997	3.14997	335	4_way	narrow	21
89.346	1	1	0.088	3.10566	10														b146					3.14997	3.14997	335	4_way	narrow	21
94.8863	1	1	0.088	3.29824	10														b146					3.14997	3.14997	335	4_way	narrow	21
84.9795	1	1	0.088	2.95388	10														b146					3.14997	3.14997	335	4_way	narrow	21
82.8392	1	1	0.088	2.87949	10														b146					3.14997	3.14997	335	4_way	narrow	21
84.0301	1	1	0.088	2.92088	10														b146					3.14997	3.14997	335	4_way	narrow	21
89.6916	1	1	0.088	3.11767	10														b146					3.14997	3.14997	335	4_way	narrow	21
107.681	1	1	0.088	3.743	10														b146					3.14997	3.14997	335	4_way	narrow	21
90.5609	1	1	0.088	3.14789	10														b146					3.14997	3.14997	335	4_way	narrow	21
87.3101	1	1	0.088	3.03489	10														b146					3.14997	3.14997	335	4_way	narrow	21
86.9438	1	1	0.088	3.02216	10														b146					3.14997	3.14997	335	4_way	narrow	21
90.4012	1	1	0.088	3.14234	10														b146					3.14997	3.14997	335	4_way	narrow	21
101.273	1	1	0.02	3.52024	10														b152					3.63864	3.63864	329	4_way	narrow	75
101.702	1	1	0.02	3.53516	10														b152					3.63864	3.63864	329	4_way	narrow	75
107.683	1	1	0.02	3.74306	10														b152					3.63864	3.63864	329	4_way	narrow	75
105.938	1	1	0.02	3.68239	10														b152					3.63864	3.63864	329	4_way	narrow	75
101.326	0	1	0.02	3.52209	10														b152					3.63864	3.63864	329	4_way	narrow	75
102.567	0	1	0.02	3.56522	10														b152					3.63864	3.63864	329	4_way	narrow	75
103.655	0	1	0.02	3.60304	10														b152					3.63864	3.63864	329	4_way	narrow	75
102.218	0	1	0.02	3.55309	10														b152					3.63864	3.63864	329	4_way	narrow	75
101.14	1	1	0.02	3.51563	10														b152					3.63864	3.63864	329	4_way	narrow	75
102.025	1	1	0.02	3.54638	10														b152					3.63864	3.63864	329	4_way	narrow	75
100.679	1	1	0.02	3.49958	10														b152					3.63864	3.63864	329	4_way	narrow	75
105.056	1	1	0.02	3.65173	10														b152					3.63864	3.63864	329	4_way	narrow	75
105.767	1	1	0.02	3.67645	10														b152					3.63864	3.63864	329	4_way	narrow	75
110.512	1	1	0.02	3.84137	10														b152					3.63864	3.63864	329	4_way	narrow	75
104.686	1	1	0.02	3.63887	10														b152					3.63864	3.63864	329	4_way	narrow	75
104.727	1	1	0.02	3.6403	10														b152					3.63864	3.63864	329	4_way	narrow	75
107.888	0	1	0.02	3.75019	10														b152					3.63864	3.63864	329	4_way	narrow	75
102.575	1	1	0.02	3.56549	10														b152					3.63864	3.63864	329	4_way	narrow	75
108.523	1	1	0.02	3.77226	10														b152					3.63864	3.63864	329	4_way	narrow	75
100.698	1	1	0.02	3.50027	10														b152					3.63864	3.63864	329	4_way	narrow	75
107.814	0	1	0.02	3.74759	10														b152					3.63864	3.63864	329	4_way	narrow	75
100.343	0	1	0.02	3.48793	10														b152					3.63864	3.63864	329	4_way	narrow	75
104.269	0	1	0.02	3.62439	10														b152					3.63864	3.63864	329	4_way	narrow	75
103.294	0	1	0.02	3.5905	10														b152					3.63864	3.63864	329	4_way	narrow	75
104.166	0	1	0.02	3.62079	10														b152					3.63864	3.63864	329	4_way	narrow	75
99.2922	0	1	0.02	3.45139	10														b152					3.63864	3.63864	329	4_way	narrow	75
102.951	0	1	0.02	3.57856	10														b152					3.63864	3.63864	329	4_way	narrow	75
104.218	1	1	0.02	3.6226	10														b152					3.63864	3.63864	329	4_way	narrow	75
100.818	1	1	0.02	3.50444	10														b152					3.63864	3.63864	329	4_way	narrow	75
102.962	0	1	0.02	3.57897	10														b152					3.63864	3.63864	329	4_way	narrow	75
102.424	0	1	0.02	3.56026	10														b152					3.63864	3.63864	329	4_way	narrow	75
104.737	0	1	0.02	3.64064	10														b152					3.63864	3.63864	329	4_way	narrow	75
99.0796	0	1	0.02	3.444	10														b152					3.63864	3.63864	329	4_way	narrow	75
104.772	1	1	0.02	3.64186	10														b152					3.63864	3.63864	329	4_way	narrow	75
102.077	1	1	0.02	3.54818	10														b152					3.63864	3.63864	329	4_way	narrow	75
107.779	0	1	0.02	3.74639	10														b152					3.63864	3.63864	329	4_way	narrow	75
103.611	0	1	0.02	3.60153	10														b152					3.63864	3.63864	329	4_way	narrow	75
108.271	0	1	0.02	3.76349	10														b152					3.63864	3.63864	329	4_way	narrow	75
101.827	1	1	0.02	3.53949	10														b152					3.63864	3.63864	329	4_way	narrow	75
104.107	1	1	0.02	3.61877	10														b152					3.63864	3.63864	329	4_way	narrow	75
102.01	1	1	0.02	3.54587	10														b152					3.63864	3.63864	329	4_way	narrow	75
107.453	1	1	0.02	3.73505	10														b152					3.63864	3.63864	329	4_way	narrow	75
105.968	1	1	0.02	3.68345	10														b152					3.63864	3.63864	329	4_way	narrow	75
107.031	1	1	0.02	3.72041	10														b152					3.63864	3.63864	329	4_way	narrow	75
111.481	0	1	0.02	3.87508	10														b152					3.63864	3.63864	329	4_way	narrow	75
104.673	0	1	0.02	3.63842	10														b152					3.63864	3.63864	329	4_way	narrow	75
105.697	1	1	0.02	3.67403	10														b152					3.63864	3.63864	329	4_way	narrow	75
108.42	1	1	0.02	3.76867	10														b152					3.63864	3.63864	329	4_way	narrow	75
99.3221	1	1	0.02	3.45243	10														b152					3.63864	3.63864	329	4_way	narrow	75
105.819	1	1	0.02	3.67825	10														b152					3.63864	3.63864	329	4_way	narrow	75
109.357	0	1	0.02	3.80124	10														b152					3.63864	3.63864	329	4_way	narrow	75
101.55	0	1	0.02	3.52986	10														b152					3.63864	3.63864	329	4_way	narrow	75
104.992	1	1	0.02	3.6495	10														b152					3.63864	3.63864	329	4_way	narrow	75
101.684	1	1	0.02	3.53451	10														b152					3.63864	3.63864	329	4_way	narrow	75
110.409	1	1	0.02	3.83779	10														b152					3.63864	3.63864	329	4_way	narrow	75
106.662	0	1	0.02	3.70755	10														b152					3.63864	3.63864	329	4_way	narrow	75
103.994	0	1	0.02	3.61482	10														b152					3.63864	3.63864	329	4_way	narrow	75
101.025	0	1	0.02	3.51162	10														b152					3.63864	3.63864	329	4_way	narrow	75
110.182	1	1	0.02	3.82992	10														b152					3.63864	3.63864	329	4_way	narrow	75
102.386	1	1	0.02	3.55894	10														b152					3.63864	3.63864	329	4_way	narrow	75
105.961	1	1	0.02	3.68319	10														b152					3.63864	3.63864	329	4_way	narrow	75
111.698	1	1	0.02	3.88263	10														b152					3.63864	3.63864	329	4_way	narrow	75
102.912	1	1	0.02	3.5772	10														b152					3.63864	3.63864	329	4_way	narrow	75
103.786	1	1	0.02	3.60759	10														b152					3.63864	3.63864	329	4_way	narrow	75
100.929	1	1	0.02	3.50829	10														b152					3.63864	3.63864	329	4_way	narrow	75
103.246	1	1	0.02	3.58883	10														b152					3.63864	3.63864	329	4_way	narrow	75
106.359	1	1	0.02	3.69703	10														b152					3.63864	3.63864	329	4_way	narrow	75
109.298	1	1	0.02	3.7992	10														b152					3.63864	3.63864	329	4_way	narrow	75
103.585	1	1	0.02	3.6006	10														b152					3.63864	3.63864	329	4_way	narrow	75
108.204	1	1	0.02	3.76116	10														b152					3.63864	3.63864	329	4_way	narrow	75
99.3552	1	1	0.02	3.45358	10														b152					3.63864	3.63864	329	4_way	narrow	75
106.087	0	1	0.02	3.68756	10														b152					3.63864	3.63864	329	4_way	narrow	75
112.651	0	1	0.02	3.91573	10														b152					3.63864	3.63864	329	4_way	narrow	75
107.732	1	1	0.02	3.74476	10														b152					3.63864	3.63864	329	4_way	narrow	75
109.568	1	1	0.02	3.80857	10														b152					3.63864	3.63864	329	4_way	narrow	75
111.509	0	1	0.062	3.87606	10														b154					3.76736	3.76736	329	4_way	narrow	34
106.34	0	1	0.062	3.69637	10														b154					3.76736	3.76736	329	4_way	narrow	34
110.179	0	1	0.062	3.8298	10														b154					3.76736	3.76736	329	4_way	narrow	34
113.986	0	1	0.062	3.96213	10														b154					3.76736	3.76736	329	4_way	narrow	34
108.168	1	1	0.062	3.75992	10														b154					3.76736	3.76736	329	4_way	narrow	34
104.555	1	1	0.062	3.63433	10														b154					3.76736	3.76736	329	4_way	narrow	34
103.947	1	1	0.062	3.61319	10														b154					3.76736	3.76736	329	4_way	narrow	34
109.089	0	1	0.062	3.79191	10														b154					3.76736	3.76736	329	4_way	narrow	34
104.586	0	1	0.062	3.63541	10														b154					3.76736	3.76736	329	4_way	narrow	34
114.196	0	1	0.062	3.96945	10														b154					3.76736	3.76736	329	4_way	narrow	34
105.1	0	1	0.062	3.65326	10														b154					3.76736	3.76736	329	4_way	narrow	34
106.635	1	1	0.062	3.70663	10														b154					3.76736	3.76736	329	4_way	narrow	34
110.067	0	1	0.062	3.82592	10														b154					3.76736	3.76736	329	4_way	narrow	34
102.459	0	1	0.062	3.56148	10														b154					3.76736	3.76736	329	4_way	narrow	34
105.124	0	1	0.062	3.65411	10														b154					3.76736	3.76736	329	4_way	narrow	34
110.129	0	1	0.062	3.82808	10														b154					3.76736	3.76736	329	4_way	narrow	34
112.892	1	1	0.062	3.92411	10														b154					3.76736	3.76736	329	4_way	narrow	34
105.448	0	1	0.062	3.66538	10														b154					3.76736	3.76736	329	4_way	narrow	34
101.373	0	1	0.062	3.5237	10														b154					3.76736	3.76736	329	4_way	narrow	34
113.383	0	1	0.062	3.9412	10														b154					3.76736	3.76736	329	4_way	narrow	34
105.016	0	1	0.062	3.65035	10														b154					3.76736	3.76736	329	4_way	narrow	34
115.71	0	1	0.062	4.02208	10														b154					3.76736	3.76736	329	4_way	narrow	34
103.916	0	1	0.062	3.6121	10														b154					3.76736	3.76736	329	4_way	narrow	34
104.333	0	1	0.062	3.62661	10														b154					3.76736	3.76736	329	4_way	narrow	34
109.013	0	1	0.062	3.78929	10														b154					3.76736	3.76736	329	4_way	narrow	34
105.409	0	1	0.062	3.66399	10														b154					3.76736	3.76736	329	4_way	narrow	34
114.35	1	1	0.062	3.9748	10														b154					3.76736	3.76736	329	4_way	narrow	34
105.138	0	1	0.062	3.6546	10														b154					3.76736	3.76736	329	4_way	narrow	34
112.344	0	1	0.062	3.90508	10														b154					3.76736	3.76736	329	4_way	narrow	34
116.692	1	1	0.062	4.05622	10														b154					3.76736	3.76736	329	4_way	narrow	34
110.441	1	1	0.062	3.83892	10														b154					3.76736	3.76736	329	4_way	narrow	34
108.393	0	1	0.062	3.76771	10														b154					3.76736	3.76736	329	4_way	narrow	34
110.714	1	1	0.062	3.84842	10														b154					3.76736	3.76736	329	4_way	narrow	34
104.364	1	1	0.062	3.62769	10														b154					3.76736	3.76736	329	4_way	narrow	34
92.7584	1	1	0.034	3.22427	10														b119		3.4901	3.49784	3.50558	3.26029	3.26029		4_way	narrow	82
92.5442	0	1	0.034	3.21683	10														b119		3.4901	3.49784	3.50558	3.26029	3.26029		4_way	narrow	82
94.7558	0	1	0.034	3.2937	10														b119		3.4901	3.49784	3.50558	3.26029	3.26029		4_way	narrow	82
106.319	0	1	0.034	3.69565	10														b119		3.4901	3.49784	3.50558	3.26029	3.26029		4_way	narrow	82
96.9532	0	1	0.034	3.37008	10														b119		3.4901	3.49784	3.50558	3.26029	3.26029		4_way	narrow	82
89.2845	0	1	0.034	3.10352	10														b119		3.4901	3.49784	3.50558	3.26029	3.26029		4_way	narrow	82
99.0327	0	1	0.034	3.44237	10														b119		3.4901	3.49784	3.50558	3.26029	3.26029		4_way	narrow	82
92.2624	0	1	0.034	3.20703	10														b119		3.4901	3.49784	3.50558	3.26029	3.26029		4_way	narrow	82
98.6717	0	1	0.034	3.42982	10														b119		3.4901	3.49784	3.50558	3.26029	3.26029		4_way	narrow	82
94.0055	0	1	0.034	3.26762	10														b119		3.4901	3.49784	3.50558	3.26029	3.26029		4_way	narrow	82
94.9745	1	1	0.034	3.3013	10														b119		3.4901	3.49784	3.50558	3.26029	3.26029		4_way	narrow	82
91.9793	1	1	0.034	3.19719	10														b119		3.4901	3.49784	3.50558	3.26029	3.26029		4_way	narrow	82
92.8393	0	1	0.034	3.22709	10														b119		3.4901	3.49784	3.50558	3.26029	3.26029		4_way	narrow	82
94.8305	0	1	0.034	3.2963	10														b119		3.4901	3.49784	3.50558	3.26029	3.26029		4_way	narrow	82
89.6771	0	1	0.034	3.11717	10														b119		3.4901	3.49784	3.50558	3.26029	3.26029		4_way	narrow	82
90.9534	0	1	0.034	3.16153	10														b119		3.4901	3.49784	3.50558	3.26029	3.26029		4_way	narrow	82
94.7192	0	1	0.034	3.29243	10														b119		3.4901	3.49784	3.50558	3.26029	3.26029		4_way	narrow	82
90.284	0	1	0.034	3.13826	10														b119		3.4901	3.49784	3.50558	3.26029	3.26029		4_way	narrow	82
91.432	0	1	0.034	3.17817	10														b119		3.4901	3.49784	3.50558	3.26029	3.26029		4_way	narrow	82
102.048	1	1	0.034	3.54719	10														b119		3.4901	3.49784	3.50558	3.26029	3.26029		4_way	narrow	82
92.9156	0	1	0.034	3.22974	10														b119		3.4901	3.49784	3.50558	3.26029	3.26029		4_way	narrow	82
89.8458	0	1	0.034	3.12303	10														b119		3.4901	3.49784	3.50558	3.26029	3.26029		4_way	narrow	82
95.9534	0	1	0.034	3.33533	10														b119		3.4901	3.49784	3.50558	3.26029	3.26029		4_way	narrow	82
91.4208	0	1	0.034	3.17778	10														b119		3.4901	3.49784	3.50558	3.26029	3.26029		4_way	narrow	82
88.2321	0	1	0.034	3.06694	10														b119		3.4901	3.49784	3.50558	3.26029	3.26029		4_way	narrow	82
95.2864	1	1	0.034	3.31215	10														b119		3.4901	3.49784	3.50558	3.26029	3.26029		4_way	narrow	82
93.9931	1	1	0.034	3.26719	10														b119		3.4901	3.49784	3.50558	3.26029	3.26029		4_way	narrow	82
87.5212	0	1	0.034	3.04223	10														b119		3.4901	3.49784	3.50558	3.26029	3.26029		4_way	narrow	82
91.7788	0	1	0.034	3.19022	10														b119		3.4901	3.49784	3.50558	3.26029	3.26029		4_way	narrow	82
96.7867	0	1	0.034	3.3643	10														b119		3.4901	3.49784	3.50558	3.26029	3.26029		4_way	narrow	82
95.5116	0	1	0.034	3.31998	10														b119		3.4901	3.49784	3.50558	3.26029	3.26029		4_way	narrow	82
92.5499	0	1	0.034	3.21703	10														b119		3.4901	3.49784	3.50558	3.26029	3.26029		4_way	narrow	82
93.8233	0	1	0.034	3.26129	10														b119		3.4901	3.49784	3.50558	3.26029	3.26029		4_way	narrow	82
86.5291	0	1	0.034	3.00775	10														b119		3.4901	3.49784	3.50558	3.26029	3.26029		4_way	narrow	82
85.9992	0	1	0.034	2.98932	10														b119		3.4901	3.49784	3.50558	3.26029	3.26029		4_way	narrow	82
92.8002	0	1	0.034	3.22573	10														b119		3.4901	3.49784	3.50558	3.26029	3.26029		4_way	narrow	82
99.358	0	1	0.034	3.45368	10														b119		3.4901	3.49784	3.50558	3.26029	3.26029		4_way	narrow	82
97.6795	0	1	0.034	3.39533	10														b119		3.4901	3.49784	3.50558	3.26029	3.26029		4_way	narrow	82
110.444	0	1	0.034	3.83903	10														b119		3.4901	3.49784	3.50558	3.26029	3.26029		4_way	narrow	82
103.248	0	1	0.034	3.58888	10														b119		3.4901	3.49784	3.50558	3.26029	3.26029		4_way	narrow	82
87.9491	0	1	0.034	3.0571	10														b119		3.4901	3.49784	3.50558	3.26029	3.26029		4_way	narrow	82
93.9598	0	1	0.034	3.26603	10														b119		3.4901	3.49784	3.50558	3.26029	3.26029		4_way	narrow	82
87.567	0	1	0.034	3.04382	10														b119		3.4901	3.49784	3.50558	3.26029	3.26029		4_way	narrow	82
97.1734	0	1	0.034	3.37774	10														b119		3.4901	3.49784	3.50558	3.26029	3.26029		4_way	narrow	82
97.1077	0	1	0.034	3.37545	10														b119		3.4901	3.49784	3.50558	3.26029	3.26029		4_way	narrow	82
103.85	0	1	0.034	3.60983	10														b119		3.4901	3.49784	3.50558	3.26029	3.26029		4_way	narrow	82
89.3639	0	1	0.034	3.10628	10														b119		3.4901	3.49784	3.50558	3.26029	3.26029		4_way	narrow	82
97.1006	1	1	0.034	3.37521	10														b119		3.4901	3.49784	3.50558	3.26029	3.26029		4_way	narrow	82
86.4463	1	1	0.034	3.00487	10														b119		3.4901	3.49784	3.50558	3.26029	3.26029		4_way	narrow	82
88.6882	1	1	0.034	3.08279	10														b119		3.4901	3.49784	3.50558	3.26029	3.26029		4_way	narrow	82
104.364	0	1	0.034	3.62768	10														b119		3.4901	3.49784	3.50558	3.26029	3.26029		4_way	narrow	82
97.1026	0	1	0.034	3.37528	10														b119		3.4901	3.49784	3.50558	3.26029	3.26029		4_way	narrow	82
100.795	0	1	0.034	3.50364	10														b119		3.4901	3.49784	3.50558	3.26029	3.26029		4_way	narrow	82
96.8455	0	1	0.034	3.36634	10														b119		3.4901	3.49784	3.50558	3.26029	3.26029		4_way	narrow	82
95.7802	1	1	0.034	3.32931	10														b119		3.4901	3.49784	3.50558	3.26029	3.26029		4_way	narrow	82
98.376	0	1	0.034	3.41954	10														b119		3.4901	3.49784	3.50558	3.26029	3.26029		4_way	narrow	82
92.1658	0	1	0.034	3.20368	10														b119		3.4901	3.49784	3.50558	3.26029	3.26029		4_way	narrow	82
80.8099	0	1	0.034	2.80895	10														b119		3.4901	3.49784	3.50558	3.26029	3.26029		4_way	narrow	82
99.6589	0	1	0.034	3.46413	10														b119		3.4901	3.49784	3.50558	3.26029	3.26029		4_way	narrow	82
96.3672	0	1	0.034	3.34972	10														b119		3.4901	3.49784	3.50558	3.26029	3.26029		4_way	narrow	82
91.8231	1	1	0.034	3.19176	10														b119		3.4901	3.49784	3.50558	3.26029	3.26029		4_way	narrow	82
101.572	1	1	0.034	3.53064	10														b119		3.4901	3.49784	3.50558	3.26029	3.26029		4_way	narrow	82
91.2259	0	1	0.034	3.17101	10														b119		3.4901	3.49784	3.50558	3.26029	3.26029		4_way	narrow	82
90.2549	0	1	0.034	3.13725	10														b119		3.4901	3.49784	3.50558	3.26029	3.26029		4_way	narrow	82
98.207	1	1	0.034	3.41367	10														b119		3.4901	3.49784	3.50558	3.26029	3.26029		4_way	narrow	82
86.5196	1	1	0.034	3.00741	10														b119		3.4901	3.49784	3.50558	3.26029	3.26029		4_way	narrow	82
95.5732	1	1	0.034	3.32212	10														b119		3.4901	3.49784	3.50558	3.26029	3.26029		4_way	narrow	82
90.9172	1	1	0.034	3.16027	10														b119		3.4901	3.49784	3.50558	3.26029	3.26029		4_way	narrow	82
93.125	0	1	0.034	3.23702	10														b119		3.4901	3.49784	3.50558	3.26029	3.26029		4_way	narrow	82
77.8852	0	1	0.034	2.70728	10														b119		3.4901	3.49784	3.50558	3.26029	3.26029		4_way	narrow	82
90.936	0	1	0.034	3.16093	10														b119		3.4901	3.49784	3.50558	3.26029	3.26029		4_way	narrow	82
85.7056	0	1	0.034	2.97912	10														b119		3.4901	3.49784	3.50558	3.26029	3.26029		4_way	narrow	82
90.9975	0	1	0.034	3.16307	10														b119		3.4901	3.49784	3.50558	3.26029	3.26029		4_way	narrow	82
92.2662	0	1	0.034	3.20716	10														b119		3.4901	3.49784	3.50558	3.26029	3.26029		4_way	narrow	82
97.6977	0	1	0.034	3.39596	10														b119		3.4901	3.49784	3.50558	3.26029	3.26029		4_way	narrow	82
88.9015	1	1	0.034	3.09021	10														b119		3.4901	3.49784	3.50558	3.26029	3.26029		4_way	narrow	82
93.6069	0	1	0.034	3.25377	10														b119		3.4901	3.49784	3.50558	3.26029	3.26029		4_way	narrow	82
97.0379	0	1	0.034	3.37303	10														b119		3.4901	3.49784	3.50558	3.26029	3.26029		4_way	narrow	82
90.7642	1	1	0.034	3.15496	10														b119		3.4901	3.49784	3.50558	3.26029	3.26029		4_way	narrow	82
96.6054	1	1	0.034	3.35799	10														b119		3.4901	3.49784	3.50558	3.26029	3.26029		4_way	narrow	82
98.2707	0	1	0.034	3.41588	10														b119		3.4901	3.49784	3.50558	3.26029	3.26029		4_way	narrow	82
87.7854	1	1	0.034	3.05141	10														b119		3.4901	3.49784	3.50558	3.26029	3.26029		4_way	narrow	82
85.2252	0	1	0.022	2.96242	10														b121		3.43338	3.48166	3.52994	3.27486	3.27486		4_way	narrow	54
83.9973	0	1	0.022	2.91974	10														b121		3.43338	3.48166	3.52994	3.27486	3.27486		4_way	narrow	54
89.0221	0	1	0.022	3.0944	10														b121		3.43338	3.48166	3.52994	3.27486	3.27486		4_way	narrow	54
95.0238	0	1	0.022	3.30302	10														b121		3.43338	3.48166	3.52994	3.27486	3.27486		4_way	narrow	54
90.2834	0	1	0.022	3.13824	10														b121		3.43338	3.48166	3.52994	3.27486	3.27486		4_way	narrow	54
100.814	0	1	0.022	3.5043	10														b121		3.43338	3.48166	3.52994	3.27486	3.27486		4_way	narrow	54
94.7805	0	1	0.022	3.29456	10														b121		3.43338	3.48166	3.52994	3.27486	3.27486		4_way	narrow	54
84.0832	0	1	0.022	2.92273	10														b121		3.43338	3.48166	3.52994	3.27486	3.27486		4_way	narrow	54
94.4002	0	1	0.022	3.28134	10														b121		3.43338	3.48166	3.52994	3.27486	3.27486		4_way	narrow	54
94.847	0	1	0.022	3.29688	10														b121		3.43338	3.48166	3.52994	3.27486	3.27486		4_way	narrow	54
96.9877	0	1	0.022	3.37128	10														b121		3.43338	3.48166	3.52994	3.27486	3.27486		4_way	narrow	54
87.915	1	1	0.022	3.05592	10														b121		3.43338	3.48166	3.52994	3.27486	3.27486		4_way	narrow	54
96.3588	0	1	0.022	3.34942	10														b121		3.43338	3.48166	3.52994	3.27486	3.27486		4_way	narrow	54
93.3613	0	1	0.022	3.24523	10														b121		3.43338	3.48166	3.52994	3.27486	3.27486		4_way	narrow	54
94.8184	0	1	0.022	3.29588	10														b121		3.43338	3.48166	3.52994	3.27486	3.27486		4_way	narrow	54
85.0506	1	1	0.022	2.95635	10														b121		3.43338	3.48166	3.52994	3.27486	3.27486		4_way	narrow	54
87.401	0	1	0.022	3.03805	10														b121		3.43338	3.48166	3.52994	3.27486	3.27486		4_way	narrow	54
95.9539	0	1	0.022	3.33535	10														b121		3.43338	3.48166	3.52994	3.27486	3.27486		4_way	narrow	54
88.1772	1	1	0.022	3.06503	10														b121		3.43338	3.48166	3.52994	3.27486	3.27486		4_way	narrow	54
94.1042	1	1	0.022	3.27105	10														b121		3.43338	3.48166	3.52994	3.27486	3.27486		4_way	narrow	54
104.48	1	1	0.022	3.63172	10														b121		3.43338	3.48166	3.52994	3.27486	3.27486		4_way	narrow	54
99.7067	0	1	0.022	3.4658	10														b121		3.43338	3.48166	3.52994	3.27486	3.27486		4_way	narrow	54
93.6766	0	1	0.022	3.25619	10														b121		3.43338	3.48166	3.52994	3.27486	3.27486		4_way	narrow	54
92.7721	0	1	0.022	3.22475	10														b121		3.43338	3.48166	3.52994	3.27486	3.27486		4_way	narrow	54
104.051	1	1	0.022	3.61681	10														b121		3.43338	3.48166	3.52994	3.27486	3.27486		4_way	narrow	54
100.574	1	1	0.022	3.49594	10														b121		3.43338	3.48166	3.52994	3.27486	3.27486		4_way	narrow	54
93.2978	0	1	0.022	3.24302	10														b121		3.43338	3.48166	3.52994	3.27486	3.27486		4_way	narrow	54
87.0811	1	1	0.022	3.02693	10														b121		3.43338	3.48166	3.52994	3.27486	3.27486		4_way	narrow	54
88.8627	0	1	0.022	3.08886	10														b121		3.43338	3.48166	3.52994	3.27486	3.27486		4_way	narrow	54
102.173	0	1	0.022	3.55152	10														b121		3.43338	3.48166	3.52994	3.27486	3.27486		4_way	narrow	54
90.215	0	1	0.022	3.13587	10														b121		3.43338	3.48166	3.52994	3.27486	3.27486		4_way	narrow	54
87.7105	0	1	0.022	3.04881	10														b121		3.43338	3.48166	3.52994	3.27486	3.27486		4_way	narrow	54
91.7193	1	1	0.022	3.18816	10														b121		3.43338	3.48166	3.52994	3.27486	3.27486		4_way	narrow	54
95.9186	0	1	0.022	3.33412	10														b121		3.43338	3.48166	3.52994	3.27486	3.27486		4_way	narrow	54
88.3105	0	1	0.022	3.06966	10														b121		3.43338	3.48166	3.52994	3.27486	3.27486		4_way	narrow	54
93.0846	1	1	0.022	3.23561	10														b121		3.43338	3.48166	3.52994	3.27486	3.27486		4_way	narrow	54
95.0752	0	1	0.022	3.30481	10														b121		3.43338	3.48166	3.52994	3.27486	3.27486		4_way	narrow	54
99.2527	0	1	0.022	3.45001	10														b121		3.43338	3.48166	3.52994	3.27486	3.27486		4_way	narrow	54
96.3013	0	1	0.022	3.34742	10														b121		3.43338	3.48166	3.52994	3.27486	3.27486		4_way	narrow	54
87.4371	0	1	0.022	3.03931	10														b121		3.43338	3.48166	3.52994	3.27486	3.27486		4_way	narrow	54
103.272	0	1	0.022	3.58972	10														b121		3.43338	3.48166	3.52994	3.27486	3.27486		4_way	narrow	54
85.3245	0	1	0.022	2.96587	10														b121		3.43338	3.48166	3.52994	3.27486	3.27486		4_way	narrow	54
93.9487	1	1	0.022	3.26565	10														b121		3.43338	3.48166	3.52994	3.27486	3.27486		4_way	narrow	54
100.513	1	1	0.022	3.49381	10														b121		3.43338	3.48166	3.52994	3.27486	3.27486		4_way	narrow	54
108.599	0	1	0.022	3.77491	10														b121		3.43338	3.48166	3.52994	3.27486	3.27486		4_way	narrow	54
103.74	1	1	0.022	3.606	10														b121		3.43338	3.48166	3.52994	3.27486	3.27486		4_way	narrow	54
84.5435	1	1	0.022	2.93872	10														b121		3.43338	3.48166	3.52994	3.27486	3.27486		4_way	narrow	54
99.3646	0	1	0.022	3.4539	10														b121		3.43338	3.48166	3.52994	3.27486	3.27486		4_way	narrow	54
111.329	1	1	0.022	3.86977	10														b121		3.43338	3.48166	3.52994	3.27486	3.27486		4_way	narrow	54
90.5927	1	1	0.022	3.14899	10														b121		3.43338	3.48166	3.52994	3.27486	3.27486		4_way	narrow	54
99.9322	1	1	0.022	3.47364	10														b121		3.43338	3.48166	3.52994	3.27486	3.27486		4_way	narrow	54
97.4881	0	1	0.022	3.38868	10														b121		3.43338	3.48166	3.52994	3.27486	3.27486		4_way	narrow	54
94.5707	1	1	0.022	3.28727	10														b121		3.43338	3.48166	3.52994	3.27486	3.27486		4_way	narrow	54
90.0231	1	1	0.022	3.12919	10														b121		3.43338	3.48166	3.52994	3.27486	3.27486		4_way	narrow	54
94.9104	0	1	0.004	3.29908	10														b129		3.45503	3.51034	3.56566	3.35038	3.35038		4_way	narrow	67
88.6937	0	1	0.004	3.08298	10														b129		3.45503	3.51034	3.56566	3.35038	3.35038		4_way	narrow	67
91.4166	0	1	0.004	3.17763	10														b129		3.45503	3.51034	3.56566	3.35038	3.35038		4_way	narrow	67
105.925	0	1	0.004	3.68194	10														b129		3.45503	3.51034	3.56566	3.35038	3.35038		4_way	narrow	67
94.3656	0	1	0.004	3.28014	10														b129		3.45503	3.51034	3.56566	3.35038	3.35038		4_way	narrow	67
90.5446	0	1	0.004	3.14732	10														b129		3.45503	3.51034	3.56566	3.35038	3.35038		4_way	narrow	67
99.357	0	1	0.004	3.45364	10														b129		3.45503	3.51034	3.56566	3.35038	3.35038		4_way	narrow	67
96.4604	1	1	0.004	3.35296	10														b129		3.45503	3.51034	3.56566	3.35038	3.35038		4_way	narrow	67
92.3501	1	1	0.004	3.21008	10														b129		3.45503	3.51034	3.56566	3.35038	3.35038		4_way	narrow	67
100.251	0	1	0.004	3.48473	10														b129		3.45503	3.51034	3.56566	3.35038	3.35038		4_way	narrow	67
101.722	0	1	0.004	3.53584	10														b129		3.45503	3.51034	3.56566	3.35038	3.35038		4_way	narrow	67
91.2944	0	1	0.004	3.17339	10														b129		3.45503	3.51034	3.56566	3.35038	3.35038		4_way	narrow	67
89.7703	0	1	0.004	3.12041	10														b129		3.45503	3.51034	3.56566	3.35038	3.35038		4_way	narrow	67
100.638	0	1	0.004	3.49818	10														b129		3.45503	3.51034	3.56566	3.35038	3.35038		4_way	narrow	67
93.8173	0	1	0.004	3.26108	10														b129		3.45503	3.51034	3.56566	3.35038	3.35038		4_way	narrow	67
94.6879	0	1	0.004	3.29134	10														b129		3.45503	3.51034	3.56566	3.35038	3.35038		4_way	narrow	67
96.4516	0	1	0.004	3.35265	10														b129		3.45503	3.51034	3.56566	3.35038	3.35038		4_way	narrow	67
100.716	0	1	0.004	3.5009	10														b129		3.45503	3.51034	3.56566	3.35038	3.35038		4_way	narrow	67
99.0368	0	1	0.004	3.44251	10														b129		3.45503	3.51034	3.56566	3.35038	3.35038		4_way	narrow	67
92.3731	1	1	0.004	3.21088	10														b129		3.45503	3.51034	3.56566	3.35038	3.35038		4_way	narrow	67
100.627	1	1	0.004	3.49777	10														b129		3.45503	3.51034	3.56566	3.35038	3.35038		4_way	narrow	67
108.052	1	1	0.004	3.75588	10														b129		3.45503	3.51034	3.56566	3.35038	3.35038		4_way	narrow	67
90.1883	0	1	0.004	3.13494	10														b129		3.45503	3.51034	3.56566	3.35038	3.35038		4_way	narrow	67
102.494	0	1	0.004	3.5627	10														b129		3.45503	3.51034	3.56566	3.35038	3.35038		4_way	narrow	67
101.073	0	1	0.004	3.51328	10														b129		3.45503	3.51034	3.56566	3.35038	3.35038		4_way	narrow	67
87.7393	1	1	0.004	3.04981	10														b129		3.45503	3.51034	3.56566	3.35038	3.35038		4_way	narrow	67
97.7631	1	1	0.004	3.39824	10														b129		3.45503	3.51034	3.56566	3.35038	3.35038		4_way	narrow	67
94.5009	0	1	0.004	3.28484	10														b129		3.45503	3.51034	3.56566	3.35038	3.35038		4_way	narrow	67
98.6479	0	1	0.004	3.42899	10														b129		3.45503	3.51034	3.56566	3.35038	3.35038		4_way	narrow	67
91.9355	0	1	0.004	3.19567	10														b129		3.45503	3.51034	3.56566	3.35038	3.35038		4_way	narrow	67
89.6506	1	1	0.004	3.11625	10														b129		3.45503	3.51034	3.56566	3.35038	3.35038		4_way	narrow	67
110.523	0	1	0.004	3.84178	10														b129		3.45503	3.51034	3.56566	3.35038	3.35038		4_way	narrow	67
94.338	0	1	0.004	3.27918	10														b129		3.45503	3.51034	3.56566	3.35038	3.35038		4_way	narrow	67
95.9028	1	1	0.004	3.33357	10														b129		3.45503	3.51034	3.56566	3.35038	3.35038		4_way	narrow	67
98.1681	0	1	0.004	3.41231	10														b129		3.45503	3.51034	3.56566	3.35038	3.35038		4_way	narrow	67
98.3904	0	1	0.004	3.42004	10														b129		3.45503	3.51034	3.56566	3.35038	3.35038		4_way	narrow	67
89.8551	1	1	0.004	3.12336	10														b129		3.45503	3.51034	3.56566	3.35038	3.35038		4_way	narrow	67
91.1345	0	1	0.004	3.16783	10														b129		3.45503	3.51034	3.56566	3.35038	3.35038		4_way	narrow	67
87.6106	0	1	0.004	3.04534	10														b129		3.45503	3.51034	3.56566	3.35038	3.35038		4_way	narrow	67
100.646	1	1	0.004	3.49844	10														b129		3.45503	3.51034	3.56566	3.35038	3.35038		4_way	narrow	67
91.4661	1	1	0.004	3.17935	10														b129		3.45503	3.51034	3.56566	3.35038	3.35038		4_way	narrow	67
96.6043	1	1	0.004	3.35796	10														b129		3.45503	3.51034	3.56566	3.35038	3.35038		4_way	narrow	67
94.9106	1	1	0.004	3.29909	10														b129		3.45503	3.51034	3.56566	3.35038	3.35038		4_way	narrow	67
91.2569	0	1	0.004	3.17208	10														b129		3.45503	3.51034	3.56566	3.35038	3.35038		4_way	narrow	67
99.0549	1	1	0.004	3.44314	10														b129		3.45503	3.51034	3.56566	3.35038	3.35038		4_way	narrow	67
105.467	1	1	0.004	3.66603	10														b129		3.45503	3.51034	3.56566	3.35038	3.35038		4_way	narrow	67
101.107	0	1	0.004	3.51448	10														b129		3.45503	3.51034	3.56566	3.35038	3.35038		4_way	narrow	67
90.257	0	1	0.004	3.13733	10														b129		3.45503	3.51034	3.56566	3.35038	3.35038		4_way	narrow	67
95.503	0	1	0.004	3.31968	10														b129		3.45503	3.51034	3.56566	3.35038	3.35038		4_way	narrow	67
96.9667	0	1	0.004	3.37055	10														b129		3.45503	3.51034	3.56566	3.35038	3.35038		4_way	narrow	67
93.3627	0	1	0.004	3.24528	10														b129		3.45503	3.51034	3.56566	3.35038	3.35038		4_way	narrow	67
100.973	0	1	0.004	3.50982	10														b129		3.45503	3.51034	3.56566	3.35038	3.35038		4_way	narrow	67
91.0632	0	1	0.004	3.16535	10														b129		3.45503	3.51034	3.56566	3.35038	3.35038		4_way	narrow	67
94.5826	1	1	0.004	3.28768	10														b129		3.45503	3.51034	3.56566	3.35038	3.35038		4_way	narrow	67
101.757	1	1	0.004	3.53705	10														b129		3.45503	3.51034	3.56566	3.35038	3.35038		4_way	narrow	67
107.087	1	1	0.004	3.72233	10														b129		3.45503	3.51034	3.56566	3.35038	3.35038		4_way	narrow	67
92.6792	1	1	0.004	3.22152	10														b129		3.45503	3.51034	3.56566	3.35038	3.35038		4_way	narrow	67
93.5492	1	1	0.004	3.25176	10														b129		3.45503	3.51034	3.56566	3.35038	3.35038		4_way	narrow	67
94.8422	1	1	0.004	3.29671	10														b129		3.45503	3.51034	3.56566	3.35038	3.35038		4_way	narrow	67
102.521	0	1	0.004	3.56361	10														b129		3.45503	3.51034	3.56566	3.35038	3.35038		4_way	narrow	67
99.1634	0	1	0.004	3.44691	10														b129		3.45503	3.51034	3.56566	3.35038	3.35038		4_way	narrow	67
99.16	0	1	0.004	3.44679	10														b129		3.45503	3.51034	3.56566	3.35038	3.35038		4_way	narrow	67
104.899	0	1	0.004	3.64629	10														b129		3.45503	3.51034	3.56566	3.35038	3.35038		4_way	narrow	67
97.0459	0	1	0.004	3.37331	10														b129		3.45503	3.51034	3.56566	3.35038	3.35038		4_way	narrow	67
99.0615	0	1	0.004	3.44337	10														b129		3.45503	3.51034	3.56566	3.35038	3.35038		4_way	narrow	67
88.4721	1	1	0.004	3.07528	10														b129		3.45503	3.51034	3.56566	3.35038	3.35038		4_way	narrow	67
91.0541	1	1	0.004	3.16503	10														b129		3.45503	3.51034	3.56566	3.35038	3.35038		4_way	narrow	67
83.4651	1	1	0.004	2.90124	10														b132		3.58803	3.65102	3.71402	3.28961	3.28961		4_way	narrow	67
84.337	1	1	0.004	2.93155	10														b132		3.58803	3.65102	3.71402	3.28961	3.28961		4_way	narrow	67
85.1989	1	1	0.004	2.96151	10														b132		3.58803	3.65102	3.71402	3.28961	3.28961		4_way	narrow	67
86.6754	1	1	0.004	3.01283	10														b132		3.58803	3.65102	3.71402	3.28961	3.28961		4_way	narrow	67
90.587	1	1	0.004	3.1488	10														b132		3.58803	3.65102	3.71402	3.28961	3.28961		4_way	narrow	67
94.7036	1	1	0.004	3.29189	10														b132		3.58803	3.65102	3.71402	3.28961	3.28961		4_way	narrow	67
87.4206	0	1	0.004	3.03873	10														b132		3.58803	3.65102	3.71402	3.28961	3.28961		4_way	narrow	67
89.7889	1	1	0.004	3.12105	10														b132		3.58803	3.65102	3.71402	3.28961	3.28961		4_way	narrow	67
104.128	1	1	0.004	3.61949	10														b132		3.58803	3.65102	3.71402	3.28961	3.28961		4_way	narrow	67
97.7194	0	1	0.004	3.39672	10														b132		3.58803	3.65102	3.71402	3.28961	3.28961		4_way	narrow	67
87.4013	0	1	0.004	3.03806	10														b132		3.58803	3.65102	3.71402	3.28961	3.28961		4_way	narrow	67
99.314	1	1	0.004	3.45215	10														b132		3.58803	3.65102	3.71402	3.28961	3.28961		4_way	narrow	67
92.5593	1	1	0.004	3.21735	10														b132		3.58803	3.65102	3.71402	3.28961	3.28961		4_way	narrow	67
88.8259	1	1	0.004	3.08758	10														b132		3.58803	3.65102	3.71402	3.28961	3.28961		4_way	narrow	67
108.061	1	1	0.004	3.75619	10														b132		3.58803	3.65102	3.71402	3.28961	3.28961		4_way	narrow	67
90.3637	1	1	0.004	3.14104	10														b132		3.58803	3.65102	3.71402	3.28961	3.28961		4_way	narrow	67
97.8748	1	1	0.004	3.40212	10														b132		3.58803	3.65102	3.71402	3.28961	3.28961		4_way	narrow	67
99.879	0	1	0.004	3.47178	10														b132		3.58803	3.65102	3.71402	3.28961	3.28961		4_way	narrow	67
92.1055	0	1	0.004	3.20158	10														b132		3.58803	3.65102	3.71402	3.28961	3.28961		4_way	narrow	67
92.9388	0	1	0.004	3.23055	10														b132		3.58803	3.65102	3.71402	3.28961	3.28961		4_way	narrow	67
92.733	1	1	0.004	3.22339	10														b132		3.58803	3.65102	3.71402	3.28961	3.28961		4_way	narrow	67
95.0351	1	1	0.004	3.30341	10														b132		3.58803	3.65102	3.71402	3.28961	3.28961		4_way	narrow	67
95.196	1	1	0.004	3.30901	10														b132		3.58803	3.65102	3.71402	3.28961	3.28961		4_way	narrow	67
91.9848	1	1	0.004	3.19738	10														b132		3.58803	3.65102	3.71402	3.28961	3.28961		4_way	narrow	67
98.756	1	1	0.004	3.43275	10														b132		3.58803	3.65102	3.71402	3.28961	3.28961		4_way	narrow	67
99.0369	0	1	0.004	3.44251	10														b132		3.58803	3.65102	3.71402	3.28961	3.28961		4_way	narrow	67
95.8009	0	1	0.004	3.33003	10														b132		3.58803	3.65102	3.71402	3.28961	3.28961		4_way	narrow	67
89.3596	0	1	0.004	3.10613	10														b132		3.58803	3.65102	3.71402	3.28961	3.28961		4_way	narrow	67
95.1043	1	1	0.004	3.30582	10														b132		3.58803	3.65102	3.71402	3.28961	3.28961		4_way	narrow	67
97.6667	0	1	0.004	3.39489	10														b132		3.58803	3.65102	3.71402	3.28961	3.28961		4_way	narrow	67
107.656	0	1	0.004	3.7421	10														b132		3.58803	3.65102	3.71402	3.28961	3.28961		4_way	narrow	67
87.6109	1	1	0.004	3.04535	10														b132		3.58803	3.65102	3.71402	3.28961	3.28961		4_way	narrow	67
93.7613	1	1	0.004	3.25914	10														b132		3.58803	3.65102	3.71402	3.28961	3.28961		4_way	narrow	67
89.1027	0	1	0.004	3.0972	10														b132		3.58803	3.65102	3.71402	3.28961	3.28961		4_way	narrow	67
93.7801	0	1	0.004	3.25979	10														b132		3.58803	3.65102	3.71402	3.28961	3.28961		4_way	narrow	67
102.474	0	1	0.004	3.56198	10														b132		3.58803	3.65102	3.71402	3.28961	3.28961		4_way	narrow	67
97.0902	0	1	0.004	3.37485	10														b132		3.58803	3.65102	3.71402	3.28961	3.28961		4_way	narrow	67
88.46	0	1	0.004	3.07486	10														b132		3.58803	3.65102	3.71402	3.28961	3.28961		4_way	narrow	67
93.6057	0	1	0.004	3.25373	10														b132		3.58803	3.65102	3.71402	3.28961	3.28961		4_way	narrow	67
104.165	0	1	0.004	3.62077	10														b132		3.58803	3.65102	3.71402	3.28961	3.28961		4_way	narrow	67
92.5549	0	1	0.004	3.2172	10														b132		3.58803	3.65102	3.71402	3.28961	3.28961		4_way	narrow	67
105.571	0	1	0.004	3.66963	10														b132		3.58803	3.65102	3.71402	3.28961	3.28961		4_way	narrow	67
90.14	0	1	0.004	3.13326	10														b132		3.58803	3.65102	3.71402	3.28961	3.28961		4_way	narrow	67
101.469	0	1	0.004	3.52707	10														b132		3.58803	3.65102	3.71402	3.28961	3.28961		4_way	narrow	67
90.4656	1	1	0.004	3.14458	10														b132		3.58803	3.65102	3.71402	3.28961	3.28961		4_way	narrow	67
98.2114	1	1	0.004	3.41382	10														b132		3.58803	3.65102	3.71402	3.28961	3.28961		4_way	narrow	67
89.5572	1	1	0.004	3.113	10														b132		3.58803	3.65102	3.71402	3.28961	3.28961		4_way	narrow	67
99.5077	1	1	0.004	3.45888	10														b132		3.58803	3.65102	3.71402	3.28961	3.28961		4_way	narrow	67
98.5139	0	1	0.004	3.42434	10														b132		3.58803	3.65102	3.71402	3.28961	3.28961		4_way	narrow	67
93.5071	0	1	0.004	3.2503	10														b132		3.58803	3.65102	3.71402	3.28961	3.28961		4_way	narrow	67
97.5717	0	1	0.004	3.39158	10														b132		3.58803	3.65102	3.71402	3.28961	3.28961		4_way	narrow	67
89.3293	0	1	0.004	3.10508	10														b132		3.58803	3.65102	3.71402	3.28961	3.28961		4_way	narrow	67
87.902	0	1	0.004	3.05547	10														b132		3.58803	3.65102	3.71402	3.28961	3.28961		4_way	narrow	67
92.8425	1	1	0.004	3.2272	10														b132		3.58803	3.65102	3.71402	3.28961	3.28961		4_way	narrow	67
98.5759	1	1	0.004	3.42649	10														b132		3.58803	3.65102	3.71402	3.28961	3.28961		4_way	narrow	67
95.2774	1	1	0.004	3.31184	10														b132		3.58803	3.65102	3.71402	3.28961	3.28961		4_way	narrow	67
95.0053	1	1	0.004	3.30237	10														b132		3.58803	3.65102	3.71402	3.28961	3.28961		4_way	narrow	67
95.0209	0	1	0.004	3.30292	10														b132		3.58803	3.65102	3.71402	3.28961	3.28961		4_way	narrow	67
93.8848	0	1	0.004	3.26343	10														b132		3.58803	3.65102	3.71402	3.28961	3.28961		4_way	narrow	67
92.257	0	1	0.004	3.20685	10														b132		3.58803	3.65102	3.71402	3.28961	3.28961		4_way	narrow	67
94.0198	1	1	0.004	3.26812	10														b132		3.58803	3.65102	3.71402	3.28961	3.28961		4_way	narrow	67
97.8106	1	1	0.004	3.39989	10														b132		3.58803	3.65102	3.71402	3.28961	3.28961		4_way	narrow	67
92.1282	1	1	0.004	3.20237	10														b132		3.58803	3.65102	3.71402	3.28961	3.28961		4_way	narrow	67
93.6234	1	1	0.004	3.25434	10														b132		3.58803	3.65102	3.71402	3.28961	3.28961		4_way	narrow	67
100.303	1	1	0.004	3.48654	10														b132		3.58803	3.65102	3.71402	3.28961	3.28961		4_way	narrow	67
97.9961	0	1	0.004	3.40634	10														b132		3.58803	3.65102	3.71402	3.28961	3.28961		4_way	narrow	67
105.985	0	1	0.004	3.68402	10														b132		3.58803	3.65102	3.71402	3.28961	3.28961		4_way	narrow	67
103.279	0	1	0.084	3.58996	10														b147					3.09965	3.09965	335	4_way	narrow	23
97.8311	1	1	0.084	3.4006	10														b147					3.09965	3.09965	335	4_way	narrow	23
81.7631	1	1	0.084	2.84208	10														b147					3.09965	3.09965	335	4_way	narrow	23
94.4699	1	1	0.084	3.28376	10														b147					3.09965	3.09965	335	4_way	narrow	23
83.8594	1	1	0.084	2.91495	10														b147					3.09965	3.09965	335	4_way	narrow	23
96.5947	1	1	0.084	3.35762	10														b147					3.09965	3.09965	335	4_way	narrow	23
84.5311	1	1	0.084	2.93829	10														b147					3.09965	3.09965	335	4_way	narrow	23
90.8569	1	1	0.084	3.15818	10														b147					3.09965	3.09965	335	4_way	narrow	23
85.1279	1	1	0.084	2.95904	10														b147					3.09965	3.09965	335	4_way	narrow	23
89.0777	1	1	0.084	3.09633	10														b147					3.09965	3.09965	335	4_way	narrow	23
85.5536	1	1	0.084	2.97384	10														b147					3.09965	3.09965	335	4_way	narrow	23
86.7163	1	1	0.084	3.01425	10														b147					3.09965	3.09965	335	4_way	narrow	23
83.8621	1	1	0.084	2.91504	10														b147					3.09965	3.09965	335	4_way	narrow	23
84.144	0	1	0.084	2.92484	10														b147					3.09965	3.09965	335	4_way	narrow	23
87.8101	0	1	0.084	3.05227	10														b147					3.09965	3.09965	335	4_way	narrow	23
90.866	1	1	0.084	3.15849	10														b147					3.09965	3.09965	335	4_way	narrow	23
91.3885	1	1	0.084	3.17666	10														b147					3.09965	3.09965	335	4_way	narrow	23
82.7691	1	1	0.084	2.87705	10														b147					3.09965	3.09965	335	4_way	narrow	23
94.6011	0	1	0.084	3.28833	10														b147					3.09965	3.09965	335	4_way	narrow	23
79.5166	1	1	0.084	2.76399	10														b147					3.09965	3.09965	335	4_way	narrow	23
88.466	1	1	0.084	3.07507	10														b147					3.09965	3.09965	335	4_way	narrow	23
90.7209	1	1	0.084	3.15345	10														b147					3.09965	3.09965	335	4_way	narrow	23
97.1799	0	1	0.084	3.37796	10														b147					3.09965	3.09965	335	4_way	narrow	23
87.4628	0	1	0.006	3.0402	10														b118		3.33838	3.43576	3.53314	3.24195	3.24195		4_way	narrow	68
90.7458	0	1	0.006	3.15432	10														b118		3.33838	3.43576	3.53314	3.24195	3.24195		4_way	narrow	68
89.821	1	1	0.006	3.12217	10														b118		3.33838	3.43576	3.53314	3.24195	3.24195		4_way	narrow	68
100.23	1	1	0.006	3.48399	10														b118		3.33838	3.43576	3.53314	3.24195	3.24195		4_way	narrow	68
101.77	0	1	0.006	3.53751	10														b118		3.33838	3.43576	3.53314	3.24195	3.24195		4_way	narrow	68
104.054	0	1	0.006	3.61692	10														b118		3.33838	3.43576	3.53314	3.24195	3.24195		4_way	narrow	68
86.1715	0	1	0.006	2.99531	10														b118		3.33838	3.43576	3.53314	3.24195	3.24195		4_way	narrow	68
95.4469	0	1	0.006	3.31773	10														b118		3.33838	3.43576	3.53314	3.24195	3.24195		4_way	narrow	68
94.7497	0	1	0.006	3.29349	10														b118		3.33838	3.43576	3.53314	3.24195	3.24195		4_way	narrow	68
85.3086	0	1	0.006	2.96532	10														b118		3.33838	3.43576	3.53314	3.24195	3.24195		4_way	narrow	68
100.94	0	1	0.006	3.50866	10														b118		3.33838	3.43576	3.53314	3.24195	3.24195		4_way	narrow	68
93.641	0	1	0.006	3.25495	10														b118		3.33838	3.43576	3.53314	3.24195	3.24195		4_way	narrow	68
108.42	0	1	0.006	3.76866	10														b118		3.33838	3.43576	3.53314	3.24195	3.24195		4_way	narrow	68
94.0178	0	1	0.006	3.26805	10														b118		3.33838	3.43576	3.53314	3.24195	3.24195		4_way	narrow	68
90.2136	0	1	0.006	3.13582	10														b118		3.33838	3.43576	3.53314	3.24195	3.24195		4_way	narrow	68
90.8566	0	1	0.006	3.15817	10														b118		3.33838	3.43576	3.53314	3.24195	3.24195		4_way	narrow	68
86.5746	0	1	0.006	3.00933	10														b118		3.33838	3.43576	3.53314	3.24195	3.24195		4_way	narrow	68
99.1221	0	1	0.006	3.44547	10														b118		3.33838	3.43576	3.53314	3.24195	3.24195		4_way	narrow	68
91.4721	1	1	0.006	3.17956	10														b118		3.33838	3.43576	3.53314	3.24195	3.24195		4_way	narrow	68
94.2449	0	1	0.006	3.27594	10														b118		3.33838	3.43576	3.53314	3.24195	3.24195		4_way	narrow	68
100.283	0	1	0.006	3.48583	10														b118		3.33838	3.43576	3.53314	3.24195	3.24195		4_way	narrow	68
89.6066	0	1	0.006	3.11472	10														b118		3.33838	3.43576	3.53314	3.24195	3.24195		4_way	narrow	68
101.47	1	1	0.006	3.52709	10														b118		3.33838	3.43576	3.53314	3.24195	3.24195		4_way	narrow	68
89.1905	0	1	0.006	3.10026	10														b118		3.33838	3.43576	3.53314	3.24195	3.24195		4_way	narrow	68
100.243	0	1	0.006	3.48444	10														b118		3.33838	3.43576	3.53314	3.24195	3.24195		4_way	narrow	68
93.3745	0	1	0.006	3.24569	10														b118		3.33838	3.43576	3.53314	3.24195	3.24195		4_way	narrow	68
94.1692	1	1	0.006	3.27331	10														b118		3.33838	3.43576	3.53314	3.24195	3.24195		4_way	narrow	68
90.0862	0	1	0.006	3.13139	10														b118		3.33838	3.43576	3.53314	3.24195	3.24195		4_way	narrow	68
93.9974	0	1	0.006	3.26734	10														b118		3.33838	3.43576	3.53314	3.24195	3.24195		4_way	narrow	68
86.8684	0	1	0.006	3.01954	10														b118		3.33838	3.43576	3.53314	3.24195	3.24195		4_way	narrow	68
102.608	1	1	0.006	3.56663	10														b118		3.33838	3.43576	3.53314	3.24195	3.24195		4_way	narrow	68
92.6372	0	1	0.006	3.22006	10														b118		3.33838	3.43576	3.53314	3.24195	3.24195		4_way	narrow	68
102.703	0	1	0.006	3.56993	10														b118		3.33838	3.43576	3.53314	3.24195	3.24195		4_way	narrow	68
97.5606	0	1	0.006	3.3912	10														b118		3.33838	3.43576	3.53314	3.24195	3.24195		4_way	narrow	68
88.6329	0	1	0.006	3.08087	10														b118		3.33838	3.43576	3.53314	3.24195	3.24195		4_way	narrow	68
90.3344	1	1	0.006	3.14002	10														b118		3.33838	3.43576	3.53314	3.24195	3.24195		4_way	narrow	68
89.5638	0	1	0.006	3.11323	10														b118		3.33838	3.43576	3.53314	3.24195	3.24195		4_way	narrow	68
81.5804	0	1	0.006	2.83573	10														b118		3.33838	3.43576	3.53314	3.24195	3.24195		4_way	narrow	68
90.1834	0	1	0.006	3.13477	10														b118		3.33838	3.43576	3.53314	3.24195	3.24195		4_way	narrow	68
92.3753	1	1	0.006	3.21096	10														b118		3.33838	3.43576	3.53314	3.24195	3.24195		4_way	narrow	68
95.163	0	1	0.006	3.30786	10														b118		3.33838	3.43576	3.53314	3.24195	3.24195		4_way	narrow	68
91.4504	0	1	0.006	3.17881	10														b118		3.33838	3.43576	3.53314	3.24195	3.24195		4_way	narrow	68
89.2746	0	1	0.006	3.10318	10														b118		3.33838	3.43576	3.53314	3.24195	3.24195		4_way	narrow	68
89.1667	0	1	0.006	3.09943	10														b118		3.33838	3.43576	3.53314	3.24195	3.24195		4_way	narrow	68
91.8386	0	1	0.006	3.1923	10														b118		3.33838	3.43576	3.53314	3.24195	3.24195		4_way	narrow	68
87.7107	0	1	0.006	3.04882	10														b118		3.33838	3.43576	3.53314	3.24195	3.24195		4_way	narrow	68
97.6881	0	1	0.006	3.39563	10														b118		3.33838	3.43576	3.53314	3.24195	3.24195		4_way	narrow	68
92.2596	0	1	0.006	3.20694	10														b118		3.33838	3.43576	3.53314	3.24195	3.24195		4_way	narrow	68
90.228	0	1	0.006	3.13632	10														b118		3.33838	3.43576	3.53314	3.24195	3.24195		4_way	narrow	68
89.4075	1	1	0.006	3.1078	10														b118		3.33838	3.43576	3.53314	3.24195	3.24195		4_way	narrow	68
91.1729	0	1	0.006	3.16916	10														b118		3.33838	3.43576	3.53314	3.24195	3.24195		4_way	narrow	68
87.2929	0	1	0.006	3.03429	10														b118		3.33838	3.43576	3.53314	3.24195	3.24195		4_way	narrow	68
103.521	0	1	0.006	3.59839	10														b118		3.33838	3.43576	3.53314	3.24195	3.24195		4_way	narrow	68
88.2314	0	1	0.006	3.06692	10														b118		3.33838	3.43576	3.53314	3.24195	3.24195		4_way	narrow	68
97.8483	0	1	0.006	3.4012	10														b118		3.33838	3.43576	3.53314	3.24195	3.24195		4_way	narrow	68
97.2359	0	1	0.006	3.37991	10														b118		3.33838	3.43576	3.53314	3.24195	3.24195		4_way	narrow	68
91.4058	0	1	0.006	3.17726	10														b118		3.33838	3.43576	3.53314	3.24195	3.24195		4_way	narrow	68
92.7238	1	1	0.006	3.22307	10														b118		3.33838	3.43576	3.53314	3.24195	3.24195		4_way	narrow	68
93.3287	1	1	0.006	3.2441	10														b118		3.33838	3.43576	3.53314	3.24195	3.24195		4_way	narrow	68
83.136	0	1	0.006	2.8898	10														b118		3.33838	3.43576	3.53314	3.24195	3.24195		4_way	narrow	68
93.0774	1	1	0.006	3.23536	10														b118		3.33838	3.43576	3.53314	3.24195	3.24195		4_way	narrow	68
91.4045	0	1	0.006	3.17721	10														b118		3.33838	3.43576	3.53314	3.24195	3.24195		4_way	narrow	68
88.8839	0	1	0.006	3.0896	10														b118		3.33838	3.43576	3.53314	3.24195	3.24195		4_way	narrow	68
99.4356	0	1	0.006	3.45637	10														b118		3.33838	3.43576	3.53314	3.24195	3.24195		4_way	narrow	68
92.3578	0	1	0.006	3.21035	10														b118		3.33838	3.43576	3.53314	3.24195	3.24195		4_way	narrow	68
97.3892	0	1	0.006	3.38524	10														b118		3.33838	3.43576	3.53314	3.24195	3.24195		4_way	narrow	68
95.4473	0	1	0.006	3.31774	10														b118		3.33838	3.43576	3.53314	3.24195	3.24195		4_way	narrow	68
91.3485	0	1	0.006	3.17527	10														b118		3.33838	3.43576	3.53314	3.24195	3.24195		4_way	narrow	68
89.2425	0	1	0.012	3.10206	10														b120		3.45487	3.44954	3.44421	3.24772	3.24772		4_way	narrow	59
97.5705	0	1	0.012	3.39154	10														b120		3.45487	3.44954	3.44421	3.24772	3.24772		4_way	narrow	59
108.565	0	1	0.012	3.77372	10														b120		3.45487	3.44954	3.44421	3.24772	3.24772		4_way	narrow	59
88.8321	0	1	0.012	3.0878	10														b120		3.45487	3.44954	3.44421	3.24772	3.24772		4_way	narrow	59
83.3261	0	1	0.012	2.89641	10														b120		3.45487	3.44954	3.44421	3.24772	3.24772		4_way	narrow	59
82.7257	0	1	0.012	2.87554	10														b120		3.45487	3.44954	3.44421	3.24772	3.24772		4_way	narrow	59
89.5623	0	1	0.012	3.11318	10														b120		3.45487	3.44954	3.44421	3.24772	3.24772		4_way	narrow	59
101.88	1	1	0.012	3.54135	10														b120		3.45487	3.44954	3.44421	3.24772	3.24772		4_way	narrow	59
96.6038	0	1	0.012	3.35794	10														b120		3.45487	3.44954	3.44421	3.24772	3.24772		4_way	narrow	59
85.4119	1	1	0.012	2.96891	10														b120		3.45487	3.44954	3.44421	3.24772	3.24772		4_way	narrow	59
91.102	0	1	0.012	3.1667	10														b120		3.45487	3.44954	3.44421	3.24772	3.24772		4_way	narrow	59
89.7718	1	1	0.012	3.12046	10														b120		3.45487	3.44954	3.44421	3.24772	3.24772		4_way	narrow	59
95.7298	1	1	0.012	3.32756	10														b120		3.45487	3.44954	3.44421	3.24772	3.24772		4_way	narrow	59
90.9656	1	1	0.012	3.16196	10														b120		3.45487	3.44954	3.44421	3.24772	3.24772		4_way	narrow	59
91.5637	0	1	0.012	3.18275	10														b120		3.45487	3.44954	3.44421	3.24772	3.24772		4_way	narrow	59
92.1196	0	1	0.012	3.20207	10														b120		3.45487	3.44954	3.44421	3.24772	3.24772		4_way	narrow	59
93.4173	0	1	0.012	3.24718	10														b120		3.45487	3.44954	3.44421	3.24772	3.24772		4_way	narrow	59
85.2252	0	1	0.012	2.96242	10														b120		3.45487	3.44954	3.44421	3.24772	3.24772		4_way	narrow	59
85.5269	0	1	0.012	2.97291	10														b120		3.45487	3.44954	3.44421	3.24772	3.24772		4_way	narrow	59
87.1214	0	1	0.012	3.02833	10														b120		3.45487	3.44954	3.44421	3.24772	3.24772		4_way	narrow	59
92.4591	0	1	0.012	3.21387	10														b120		3.45487	3.44954	3.44421	3.24772	3.24772		4_way	narrow	59
86.5594	0	1	0.012	3.0088	10														b120		3.45487	3.44954	3.44421	3.24772	3.24772		4_way	narrow	59
98.4628	0	1	0.012	3.42256	10														b120		3.45487	3.44954	3.44421	3.24772	3.24772		4_way	narrow	59
96.7875	0	1	0.012	3.36433	10														b120		3.45487	3.44954	3.44421	3.24772	3.24772		4_way	narrow	59
90.0221	0	1	0.012	3.12916	10														b120		3.45487	3.44954	3.44421	3.24772	3.24772		4_way	narrow	59
98.7871	0	1	0.012	3.43383	10														b120		3.45487	3.44954	3.44421	3.24772	3.24772		4_way	narrow	59
101.745	0	1	0.012	3.53664	10														b120		3.45487	3.44954	3.44421	3.24772	3.24772		4_way	narrow	59
105.774	0	1	0.012	3.67669	10														b120		3.45487	3.44954	3.44421	3.24772	3.24772		4_way	narrow	59
80.7429	0	1	0.012	2.80662	10														b120		3.45487	3.44954	3.44421	3.24772	3.24772		4_way	narrow	59
97.1608	0	1	0.012	3.3773	10														b120		3.45487	3.44954	3.44421	3.24772	3.24772		4_way	narrow	59
93.4109	0	1	0.012	3.24696	10														b120		3.45487	3.44954	3.44421	3.24772	3.24772		4_way	narrow	59
88.1044	0	1	0.012	3.0625	10														b120		3.45487	3.44954	3.44421	3.24772	3.24772		4_way	narrow	59
90.2564	1	1	0.012	3.13731	10														b120		3.45487	3.44954	3.44421	3.24772	3.24772		4_way	narrow	59
97.1643	1	1	0.012	3.37742	10														b120		3.45487	3.44954	3.44421	3.24772	3.24772		4_way	narrow	59
98.2952	1	1	0.012	3.41673	10														b120		3.45487	3.44954	3.44421	3.24772	3.24772		4_way	narrow	59
92.3619	1	1	0.012	3.21049	10														b120		3.45487	3.44954	3.44421	3.24772	3.24772		4_way	narrow	59
84.5207	1	1	0.012	2.93793	10														b120		3.45487	3.44954	3.44421	3.24772	3.24772		4_way	narrow	59
88.0406	0	1	0.012	3.06028	10														b120		3.45487	3.44954	3.44421	3.24772	3.24772		4_way	narrow	59
86.841	0	1	0.012	3.01858	10														b120		3.45487	3.44954	3.44421	3.24772	3.24772		4_way	narrow	59
95.427	1	1	0.012	3.31704	10														b120		3.45487	3.44954	3.44421	3.24772	3.24772		4_way	narrow	59
93.3483	0	1	0.012	3.24478	10														b120		3.45487	3.44954	3.44421	3.24772	3.24772		4_way	narrow	59
97.8486	0	1	0.012	3.40121	10														b120		3.45487	3.44954	3.44421	3.24772	3.24772		4_way	narrow	59
101.14	0	1	0.012	3.51561	10														b120		3.45487	3.44954	3.44421	3.24772	3.24772		4_way	narrow	59
104.476	0	1	0.012	3.63156	10														b120		3.45487	3.44954	3.44421	3.24772	3.24772		4_way	narrow	59
95.7968	0	1	0.012	3.32989	10														b120		3.45487	3.44954	3.44421	3.24772	3.24772		4_way	narrow	59
93.5332	0	1	0.012	3.25121	10														b120		3.45487	3.44954	3.44421	3.24772	3.24772		4_way	narrow	59
94.1469	0	1	0.012	3.27254	10														b120		3.45487	3.44954	3.44421	3.24772	3.24772		4_way	narrow	59
103.019	0	1	0.012	3.58093	10														b120		3.45487	3.44954	3.44421	3.24772	3.24772		4_way	narrow	59
101.15	0	1	0.012	3.51598	10														b120		3.45487	3.44954	3.44421	3.24772	3.24772		4_way	narrow	59
98.7983	0	1	0.012	3.43422	10														b120		3.45487	3.44954	3.44421	3.24772	3.24772		4_way	narrow	59
86.0112	1	1	0.012	2.98974	10														b120		3.45487	3.44954	3.44421	3.24772	3.24772		4_way	narrow	59
88.4303	1	1	0.012	3.07383	10														b120		3.45487	3.44954	3.44421	3.24772	3.24772		4_way	narrow	59
99.5713	1	1	0.012	3.46109	10														b120		3.45487	3.44954	3.44421	3.24772	3.24772		4_way	narrow	59
94.94	0	1	0.012	3.30011	10														b120		3.45487	3.44954	3.44421	3.24772	3.24772		4_way	narrow	59
94.5814	0	1	0.012	3.28764	10														b120		3.45487	3.44954	3.44421	3.24772	3.24772		4_way	narrow	59
89.2216	0	1	0.012	3.10133	10														b120		3.45487	3.44954	3.44421	3.24772	3.24772		4_way	narrow	59
87.7873	1	1	0.012	3.05148	10														b120		3.45487	3.44954	3.44421	3.24772	3.24772		4_way	narrow	59
102.716	0	1	0.012	3.57042	10														b120		3.45487	3.44954	3.44421	3.24772	3.24772		4_way	narrow	59
96.8375	0	1	0.012	3.36606	10														b120		3.45487	3.44954	3.44421	3.24772	3.24772		4_way	narrow	59
100.651	1	1	0.024	3.49861	10														b122		3.4773	3.50353	3.52975	3.32418	3.32418		4_way	narrow	53
87.937	1	1	0.024	3.05668	10														b122		3.4773	3.50353	3.52975	3.32418	3.32418		4_way	narrow	53
88.8717	1	1	0.024	3.08917	10														b122		3.4773	3.50353	3.52975	3.32418	3.32418		4_way	narrow	53
94.7283	1	1	0.024	3.29275	10														b122		3.4773	3.50353	3.52975	3.32418	3.32418		4_way	narrow	53
94.5404	0	1	0.024	3.28622	10														b122		3.4773	3.50353	3.52975	3.32418	3.32418		4_way	narrow	53
94.4085	0	1	0.024	3.28163	10														b122		3.4773	3.50353	3.52975	3.32418	3.32418		4_way	narrow	53
90.1699	0	1	0.024	3.1343	10														b122		3.4773	3.50353	3.52975	3.32418	3.32418		4_way	narrow	53
99.7912	1	1	0.024	3.46873	10														b122		3.4773	3.50353	3.52975	3.32418	3.32418		4_way	narrow	53
101.915	0	1	0.024	3.54257	10														b122		3.4773	3.50353	3.52975	3.32418	3.32418		4_way	narrow	53
99.9068	0	1	0.024	3.47275	10														b122		3.4773	3.50353	3.52975	3.32418	3.32418		4_way	narrow	53
90.3125	0	1	0.024	3.13926	10														b122		3.4773	3.50353	3.52975	3.32418	3.32418		4_way	narrow	53
96.0293	1	1	0.024	3.33797	10														b122		3.4773	3.50353	3.52975	3.32418	3.32418		4_way	narrow	53
100.95	0	1	0.024	3.50902	10														b122		3.4773	3.50353	3.52975	3.32418	3.32418		4_way	narrow	53
92.7017	0	1	0.024	3.2223	10														b122		3.4773	3.50353	3.52975	3.32418	3.32418		4_way	narrow	53
105.727	1	1	0.024	3.67507	10														b122		3.4773	3.50353	3.52975	3.32418	3.32418		4_way	narrow	53
98.7627	0	1	0.024	3.43298	10														b122		3.4773	3.50353	3.52975	3.32418	3.32418		4_way	narrow	53
93.1716	0	1	0.024	3.23864	10														b122		3.4773	3.50353	3.52975	3.32418	3.32418		4_way	narrow	53
87.5094	0	1	0.024	3.04182	10														b122		3.4773	3.50353	3.52975	3.32418	3.32418		4_way	narrow	53
90.1439	0	1	0.024	3.13339	10														b122		3.4773	3.50353	3.52975	3.32418	3.32418		4_way	narrow	53
102.779	0	1	0.024	3.5726	10														b122		3.4773	3.50353	3.52975	3.32418	3.32418		4_way	narrow	53
91.3588	0	1	0.024	3.17562	10														b122		3.4773	3.50353	3.52975	3.32418	3.32418		4_way	narrow	53
96.3771	0	1	0.024	3.35006	10														b122		3.4773	3.50353	3.52975	3.32418	3.32418		4_way	narrow	53
92.4201	0	1	0.024	3.21251	10														b122		3.4773	3.50353	3.52975	3.32418	3.32418		4_way	narrow	53
91.792	1	1	0.024	3.19068	10														b122		3.4773	3.50353	3.52975	3.32418	3.32418		4_way	narrow	53
92.0522	0	1	0.024	3.19973	10														b122		3.4773	3.50353	3.52975	3.32418	3.32418		4_way	narrow	53
90.8905	0	1	0.024	3.15934	10														b122		3.4773	3.50353	3.52975	3.32418	3.32418		4_way	narrow	53
94.7575	0	1	0.024	3.29376	10														b122		3.4773	3.50353	3.52975	3.32418	3.32418		4_way	narrow	53
98.2344	0	1	0.024	3.41462	10														b122		3.4773	3.50353	3.52975	3.32418	3.32418		4_way	narrow	53
99.7087	0	1	0.024	3.46587	10														b122		3.4773	3.50353	3.52975	3.32418	3.32418		4_way	narrow	53
95.6559	0	1	0.024	3.32499	10														b122		3.4773	3.50353	3.52975	3.32418	3.32418		4_way	narrow	53
101.773	0	1	0.024	3.53762	10														b122		3.4773	3.50353	3.52975	3.32418	3.32418		4_way	narrow	53
103.005	0	1	0.024	3.58045	10														b122		3.4773	3.50353	3.52975	3.32418	3.32418		4_way	narrow	53
86.2385	1	1	0.024	2.99764	10														b122		3.4773	3.50353	3.52975	3.32418	3.32418		4_way	narrow	53
97.7183	0	1	0.024	3.39668	10														b122		3.4773	3.50353	3.52975	3.32418	3.32418		4_way	narrow	53
99.4623	0	1	0.024	3.4573	10														b122		3.4773	3.50353	3.52975	3.32418	3.32418		4_way	narrow	53
105.693	0	1	0.024	3.67388	10														b122		3.4773	3.50353	3.52975	3.32418	3.32418		4_way	narrow	53
98.5763	1	1	0.024	3.42651	10														b122		3.4773	3.50353	3.52975	3.32418	3.32418		4_way	narrow	53
93.6029	0	1	0.024	3.25363	10														b122		3.4773	3.50353	3.52975	3.32418	3.32418		4_way	narrow	53
93.9994	0	1	0.024	3.26741	10														b122		3.4773	3.50353	3.52975	3.32418	3.32418		4_way	narrow	53
106.719	0	1	0.024	3.70955	10														b122		3.4773	3.50353	3.52975	3.32418	3.32418		4_way	narrow	53
92.5994	0	1	0.024	3.21875	10														b122		3.4773	3.50353	3.52975	3.32418	3.32418		4_way	narrow	53
92.0799	0	1	0.024	3.20069	10														b122		3.4773	3.50353	3.52975	3.32418	3.32418		4_way	narrow	53
103.688	0	1	0.024	3.60419	10														b122		3.4773	3.50353	3.52975	3.32418	3.32418		4_way	narrow	53
96.6536	0	1	0.024	3.35967	10														b122		3.4773	3.50353	3.52975	3.32418	3.32418		4_way	narrow	53
99.5221	0	1	0.024	3.45938	10														b122		3.4773	3.50353	3.52975	3.32418	3.32418		4_way	narrow	53
95.1418	0	1	0.024	3.30712	10														b122		3.4773	3.50353	3.52975	3.32418	3.32418		4_way	narrow	53
87.2757	1	1	0.024	3.0337	10														b122		3.4773	3.50353	3.52975	3.32418	3.32418		4_way	narrow	53
92.2956	0	1	0.024	3.20819	10														b122		3.4773	3.50353	3.52975	3.32418	3.32418		4_way	narrow	53
95.0815	0	1	0.024	3.30503	10														b122		3.4773	3.50353	3.52975	3.32418	3.32418		4_way	narrow	53
98.854	0	1	0.024	3.43616	10														b122		3.4773	3.50353	3.52975	3.32418	3.32418		4_way	narrow	53
86.0556	1	1	0.024	2.99129	10														b122		3.4773	3.50353	3.52975	3.32418	3.32418		4_way	narrow	53
95.13	1	1	0.024	3.30671	10														b122		3.4773	3.50353	3.52975	3.32418	3.32418		4_way	narrow	53
93.105	1	1	0.024	3.23632	10														b122		3.4773	3.50353	3.52975	3.32418	3.32418		4_way	narrow	53
90.3756	0	1	0.026	3.14145	10														b125		3.56673	3.59707	3.62741	3.26352	3.26352		4_way	narrow	52
86.7144	0	1	0.026	3.01419	10														b125		3.56673	3.59707	3.62741	3.26352	3.26352		4_way	narrow	52
93.2468	1	1	0.026	3.24125	10														b125		3.56673	3.59707	3.62741	3.26352	3.26352		4_way	narrow	52
100.495	1	1	0.026	3.4932	10														b125		3.56673	3.59707	3.62741	3.26352	3.26352		4_way	narrow	52
89.4908	1	1	0.026	3.11069	10														b125		3.56673	3.59707	3.62741	3.26352	3.26352		4_way	narrow	52
86.675	0	1	0.026	3.01281	10														b125		3.56673	3.59707	3.62741	3.26352	3.26352		4_way	narrow	52
88.8864	0	1	0.026	3.08968	10														b125		3.56673	3.59707	3.62741	3.26352	3.26352		4_way	narrow	52
90.8537	1	1	0.026	3.15807	10														b125		3.56673	3.59707	3.62741	3.26352	3.26352		4_way	narrow	52
88.1121	1	1	0.026	3.06277	10														b125		3.56673	3.59707	3.62741	3.26352	3.26352		4_way	narrow	52
94.615	0	1	0.026	3.28881	10														b125		3.56673	3.59707	3.62741	3.26352	3.26352		4_way	narrow	52
98.6557	0	1	0.026	3.42927	10														b125		3.56673	3.59707	3.62741	3.26352	3.26352		4_way	narrow	52
92.1851	0	1	0.026	3.20435	10														b125		3.56673	3.59707	3.62741	3.26352	3.26352		4_way	narrow	52
92.1759	0	1	0.026	3.20403	10														b125		3.56673	3.59707	3.62741	3.26352	3.26352		4_way	narrow	52
97.8561	1	1	0.026	3.40147	10														b125		3.56673	3.59707	3.62741	3.26352	3.26352		4_way	narrow	52
100.447	1	1	0.026	3.49153	10														b125		3.56673	3.59707	3.62741	3.26352	3.26352		4_way	narrow	52
96.3512	1	1	0.026	3.34916	10														b125		3.56673	3.59707	3.62741	3.26352	3.26352		4_way	narrow	52
94.2157	0	1	0.026	3.27493	10														b125		3.56673	3.59707	3.62741	3.26352	3.26352		4_way	narrow	52
101.532	0	1	0.026	3.52923	10														b125		3.56673	3.59707	3.62741	3.26352	3.26352		4_way	narrow	52
97.5566	0	1	0.026	3.39106	10														b125		3.56673	3.59707	3.62741	3.26352	3.26352		4_way	narrow	52
99.1909	0	1	0.026	3.44787	10														b125		3.56673	3.59707	3.62741	3.26352	3.26352		4_way	narrow	52
92.5317	0	1	0.026	3.21639	10														b125		3.56673	3.59707	3.62741	3.26352	3.26352		4_way	narrow	52
89.5599	0	1	0.026	3.11309	10														b125		3.56673	3.59707	3.62741	3.26352	3.26352		4_way	narrow	52
86.2844	0	1	0.026	2.99924	10														b125		3.56673	3.59707	3.62741	3.26352	3.26352		4_way	narrow	52
96.7306	0	1	0.026	3.36235	10														b125		3.56673	3.59707	3.62741	3.26352	3.26352		4_way	narrow	52
97.7106	0	1	0.026	3.39641	10														b125		3.56673	3.59707	3.62741	3.26352	3.26352		4_way	narrow	52
92.5026	0	1	0.026	3.21538	10														b125		3.56673	3.59707	3.62741	3.26352	3.26352		4_way	narrow	52
93.0602	0	1	0.026	3.23476	10														b125		3.56673	3.59707	3.62741	3.26352	3.26352		4_way	narrow	52
84.2697	1	1	0.026	2.92921	10														b125		3.56673	3.59707	3.62741	3.26352	3.26352		4_way	narrow	52
99.4033	0	1	0.026	3.45525	10														b125		3.56673	3.59707	3.62741	3.26352	3.26352		4_way	narrow	52
89.9932	0	1	0.026	3.12816	10														b125		3.56673	3.59707	3.62741	3.26352	3.26352		4_way	narrow	52
90.7575	0	1	0.026	3.15472	10														b125		3.56673	3.59707	3.62741	3.26352	3.26352		4_way	narrow	52
88.8441	0	1	0.026	3.08821	10														b125		3.56673	3.59707	3.62741	3.26352	3.26352		4_way	narrow	52
94.8913	0	1	0.026	3.29842	10														b125		3.56673	3.59707	3.62741	3.26352	3.26352		4_way	narrow	52
92.6983	0	1	0.026	3.22218	10														b125		3.56673	3.59707	3.62741	3.26352	3.26352		4_way	narrow	52
95.9973	0	1	0.026	3.33686	10														b125		3.56673	3.59707	3.62741	3.26352	3.26352		4_way	narrow	52
93.454	1	1	0.026	3.24845	10														b125		3.56673	3.59707	3.62741	3.26352	3.26352		4_way	narrow	52
101.401	0	1	0.026	3.52467	10														b125		3.56673	3.59707	3.62741	3.26352	3.26352		4_way	narrow	52
90.5683	0	1	0.026	3.14815	10														b125		3.56673	3.59707	3.62741	3.26352	3.26352		4_way	narrow	52
85.9362	0	1	0.026	2.98714	10														b125		3.56673	3.59707	3.62741	3.26352	3.26352		4_way	narrow	52
95.2189	0	1	0.026	3.3098	10														b125		3.56673	3.59707	3.62741	3.26352	3.26352		4_way	narrow	52
89.195	1	1	0.026	3.10041	10														b125		3.56673	3.59707	3.62741	3.26352	3.26352		4_way	narrow	52
94.5106	0	1	0.026	3.28518	10														b125		3.56673	3.59707	3.62741	3.26352	3.26352		4_way	narrow	52
99.5817	0	1	0.026	3.46145	10														b125		3.56673	3.59707	3.62741	3.26352	3.26352		4_way	narrow	52
99.4415	0	1	0.026	3.45658	10														b125		3.56673	3.59707	3.62741	3.26352	3.26352		4_way	narrow	52
99.597	0	1	0.026	3.46198	10														b125		3.56673	3.59707	3.62741	3.26352	3.26352		4_way	narrow	52
99.4478	0	1	0.026	3.4568	10														b125		3.56673	3.59707	3.62741	3.26352	3.26352		4_way	narrow	52
96.5668	0	1	0.026	3.35665	10														b125		3.56673	3.59707	3.62741	3.26352	3.26352		4_way	narrow	52
87.9033	0	1	0.026	3.05551	10														b125		3.56673	3.59707	3.62741	3.26352	3.26352		4_way	narrow	52
94.9266	0	1	0.026	3.29964	10														b125		3.56673	3.59707	3.62741	3.26352	3.26352		4_way	narrow	52
96.0124	1	1	0.026	3.33738	10														b125		3.56673	3.59707	3.62741	3.26352	3.26352		4_way	narrow	52
93.0104	1	1	0.026	3.23303	10														b125		3.56673	3.59707	3.62741	3.26352	3.26352		4_way	narrow	52
100.509	1	1	0.026	3.49367	10														b125		3.56673	3.59707	3.62741	3.26352	3.26352		4_way	narrow	52
88.8679	1	1	0.022	3.08904	10														b131		3.52826	3.55825	3.58825	3.27631	3.27631		4_way	narrow	76
92.7271	1	1	0.022	3.22319	10														b131		3.52826	3.55825	3.58825	3.27631	3.27631		4_way	narrow	76
92.2771	1	1	0.022	3.20755	10														b131		3.52826	3.55825	3.58825	3.27631	3.27631		4_way	narrow	76
91.7886	1	1	0.022	3.19056	10														b131		3.52826	3.55825	3.58825	3.27631	3.27631		4_way	narrow	76
103.315	1	1	0.022	3.59121	10														b131		3.52826	3.55825	3.58825	3.27631	3.27631		4_way	narrow	76
90.1715	1	1	0.022	3.13436	10														b131		3.52826	3.55825	3.58825	3.27631	3.27631		4_way	narrow	76
88.5251	1	1	0.022	3.07712	10														b131		3.52826	3.55825	3.58825	3.27631	3.27631		4_way	narrow	76
85.1227	1	1	0.022	2.95886	10														b131		3.52826	3.55825	3.58825	3.27631	3.27631		4_way	narrow	76
96.7193	0	1	0.022	3.36195	10														b131		3.52826	3.55825	3.58825	3.27631	3.27631		4_way	narrow	76
87.8492	0	1	0.022	3.05363	10														b131		3.52826	3.55825	3.58825	3.27631	3.27631		4_way	narrow	76
89.1936	1	1	0.022	3.10036	10														b131		3.52826	3.55825	3.58825	3.27631	3.27631		4_way	narrow	76
92.2461	1	1	0.022	3.20647	10														b131		3.52826	3.55825	3.58825	3.27631	3.27631		4_way	narrow	76
103.178	0	1	0.022	3.58645	10														b131		3.52826	3.55825	3.58825	3.27631	3.27631		4_way	narrow	76
97.6121	0	1	0.022	3.39299	10														b131		3.52826	3.55825	3.58825	3.27631	3.27631		4_way	narrow	76
91.6086	0	1	0.022	3.18431	10														b131		3.52826	3.55825	3.58825	3.27631	3.27631		4_way	narrow	76
87.9482	0	1	0.022	3.05707	10														b131		3.52826	3.55825	3.58825	3.27631	3.27631		4_way	narrow	76
92.8498	1	1	0.022	3.22745	10														b131		3.52826	3.55825	3.58825	3.27631	3.27631		4_way	narrow	76
103.702	1	1	0.022	3.60467	10														b131		3.52826	3.55825	3.58825	3.27631	3.27631		4_way	narrow	76
98.8308	0	1	0.022	3.43535	10														b131		3.52826	3.55825	3.58825	3.27631	3.27631		4_way	narrow	76
93.4587	0	1	0.022	3.24862	10														b131		3.52826	3.55825	3.58825	3.27631	3.27631		4_way	narrow	76
91.3111	0	1	0.022	3.17397	10														b131		3.52826	3.55825	3.58825	3.27631	3.27631		4_way	narrow	76
88.0097	1	1	0.022	3.05921	10														b131		3.52826	3.55825	3.58825	3.27631	3.27631		4_way	narrow	76
86.9814	1	1	0.022	3.02347	10														b131		3.52826	3.55825	3.58825	3.27631	3.27631		4_way	narrow	76
90.7321	1	1	0.022	3.15384	10														b131		3.52826	3.55825	3.58825	3.27631	3.27631		4_way	narrow	76
89.9852	1	1	0.022	3.12788	10														b131		3.52826	3.55825	3.58825	3.27631	3.27631		4_way	narrow	76
88.966	0	1	0.022	3.09245	10														b131		3.52826	3.55825	3.58825	3.27631	3.27631		4_way	narrow	76
93.8527	0	1	0.022	3.26231	10														b131		3.52826	3.55825	3.58825	3.27631	3.27631		4_way	narrow	76
88.6257	1	1	0.022	3.08062	10														b131		3.52826	3.55825	3.58825	3.27631	3.27631		4_way	narrow	76
91.2389	1	1	0.022	3.17145	10														b131		3.52826	3.55825	3.58825	3.27631	3.27631		4_way	narrow	76
101.971	0	1	0.022	3.54451	10														b131		3.52826	3.55825	3.58825	3.27631	3.27631		4_way	narrow	76
92.5947	0	1	0.022	3.21858	10														b131		3.52826	3.55825	3.58825	3.27631	3.27631		4_way	narrow	76
103.404	0	1	0.022	3.5943	10														b131		3.52826	3.55825	3.58825	3.27631	3.27631		4_way	narrow	76
103.8	0	1	0.022	3.60807	10														b131		3.52826	3.55825	3.58825	3.27631	3.27631		4_way	narrow	76
94.2945	0	1	0.022	3.27767	10														b131		3.52826	3.55825	3.58825	3.27631	3.27631		4_way	narrow	76
85.3481	0	1	0.022	2.96669	10														b131		3.52826	3.55825	3.58825	3.27631	3.27631		4_way	narrow	76
99.2557	0	1	0.022	3.45012	10														b131		3.52826	3.55825	3.58825	3.27631	3.27631		4_way	narrow	76
96.6862	0	1	0.022	3.3608	10														b131		3.52826	3.55825	3.58825	3.27631	3.27631		4_way	narrow	76
92.4996	0	1	0.022	3.21528	10														b131		3.52826	3.55825	3.58825	3.27631	3.27631		4_way	narrow	76
100.979	0	1	0.022	3.51003	10														b131		3.52826	3.55825	3.58825	3.27631	3.27631		4_way	narrow	76
87.2841	1	1	0.022	3.03399	10														b131		3.52826	3.55825	3.58825	3.27631	3.27631		4_way	narrow	76
94.8308	0	1	0.022	3.29631	10														b131		3.52826	3.55825	3.58825	3.27631	3.27631		4_way	narrow	76
81.6654	1	1	0.022	2.83868	10														b131		3.52826	3.55825	3.58825	3.27631	3.27631		4_way	narrow	76
101.446	0	1	0.022	3.52625	10														b131		3.52826	3.55825	3.58825	3.27631	3.27631		4_way	narrow	76
95.3946	0	1	0.022	3.31591	10														b131		3.52826	3.55825	3.58825	3.27631	3.27631		4_way	narrow	76
100.807	1	1	0.022	3.50405	10														b131		3.52826	3.55825	3.58825	3.27631	3.27631		4_way	narrow	76
88.8221	0	1	0.022	3.08745	10														b131		3.52826	3.55825	3.58825	3.27631	3.27631		4_way	narrow	76
89.4211	0	1	0.022	3.10827	10														b131		3.52826	3.55825	3.58825	3.27631	3.27631		4_way	narrow	76
93.9871	0	1	0.022	3.26698	10														b131		3.52826	3.55825	3.58825	3.27631	3.27631		4_way	narrow	76
92.886	1	1	0.022	3.22871	10														b131		3.52826	3.55825	3.58825	3.27631	3.27631		4_way	narrow	76
91.4161	1	1	0.022	3.17761	10														b131		3.52826	3.55825	3.58825	3.27631	3.27631		4_way	narrow	76
99.8262	0	1	0.022	3.46995	10														b131		3.52826	3.55825	3.58825	3.27631	3.27631		4_way	narrow	76
94.6075	0	1	0.022	3.28855	10														b131		3.52826	3.55825	3.58825	3.27631	3.27631		4_way	narrow	76
96.0548	0	1	0.022	3.33886	10														b131		3.52826	3.55825	3.58825	3.27631	3.27631		4_way	narrow	76
91.0458	1	1	0.022	3.16474	10														b131		3.52826	3.55825	3.58825	3.27631	3.27631		4_way	narrow	76
91.987	0	1	0.022	3.19746	10														b131		3.52826	3.55825	3.58825	3.27631	3.27631		4_way	narrow	76
97.935	0	1	0.022	3.40421	10														b131		3.52826	3.55825	3.58825	3.27631	3.27631		4_way	narrow	76
93.0683	0	1	0.022	3.23504	10														b131		3.52826	3.55825	3.58825	3.27631	3.27631		4_way	narrow	76
87.0379	1	1	0.022	3.02543	10														b131		3.52826	3.55825	3.58825	3.27631	3.27631		4_way	narrow	76
96.3362	0	1	0.022	3.34864	10														b131		3.52826	3.55825	3.58825	3.27631	3.27631		4_way	narrow	76
94.468	0	1	0.022	3.2837	10														b131		3.52826	3.55825	3.58825	3.27631	3.27631		4_way	narrow	76
103.326	0	1	0.022	3.5916	10														b131		3.52826	3.55825	3.58825	3.27631	3.27631		4_way	narrow	76
97.2113	1	1	0.022	3.37906	10														b131		3.52826	3.55825	3.58825	3.27631	3.27631		4_way	narrow	76
95.437	1	1	0.022	3.31738	10														b131		3.52826	3.55825	3.58825	3.27631	3.27631		4_way	narrow	76
103.28	1	1	0.022	3.59001	10														b131		3.52826	3.55825	3.58825	3.27631	3.27631		4_way	narrow	76
91.2391	1	1	0.022	3.17146	10														b131		3.52826	3.55825	3.58825	3.27631	3.27631		4_way	narrow	76
100.649	0	1	0.022	3.49857	10														b131		3.52826	3.55825	3.58825	3.27631	3.27631		4_way	narrow	76
88.0015	1	1	0.022	3.05892	10														b131		3.52826	3.55825	3.58825	3.27631	3.27631		4_way	narrow	76
93.6083	1	1	0.022	3.25381	10														b131		3.52826	3.55825	3.58825	3.27631	3.27631		4_way	narrow	76
96.9837	0	1	0.022	3.37114	10														b131		3.52826	3.55825	3.58825	3.27631	3.27631		4_way	narrow	76
84.2694	0	1	0.022	2.9292	10														b131		3.52826	3.55825	3.58825	3.27631	3.27631		4_way	narrow	76
100.595	0	1	0.022	3.49667	10														b131		3.52826	3.55825	3.58825	3.27631	3.27631		4_way	narrow	76
94.7647	1	1	0.022	3.29401	10														b131		3.52826	3.55825	3.58825	3.27631	3.27631		4_way	narrow	76
95.5023	1	1	0.022	3.31965	10														b131		3.52826	3.55825	3.58825	3.27631	3.27631		4_way	narrow	76
99.9336	1	1	0.022	3.47368	10														b131		3.52826	3.55825	3.58825	3.27631	3.27631		4_way	narrow	76
106.197	0	1	0.022	3.6914	10														b131		3.52826	3.55825	3.58825	3.27631	3.27631		4_way	narrow	76
103.568	1	1	0.022	3.60003	10														b131		3.52826	3.55825	3.58825	3.27631	3.27631		4_way	narrow	76
100.041	1	1	0.002	3.47743	10														b141					3.68312	3.68312	329	4_way	narrow	64
107.121	0	1	0.002	3.72351	10														b141					3.68312	3.68312	329	4_way	narrow	64
96.8623	0	1	0.002	3.36693	10														b141					3.68312	3.68312	329	4_way	narrow	64
112.356	0	1	0.002	3.90549	10														b141					3.68312	3.68312	329	4_way	narrow	64
109.046	0	1	0.002	3.79042	10														b141					3.68312	3.68312	329	4_way	narrow	64
104.379	1	1	0.002	3.62819	10														b141					3.68312	3.68312	329	4_way	narrow	64
109.17	0	1	0.002	3.79476	10														b141					3.68312	3.68312	329	4_way	narrow	64
101.888	0	1	0.002	3.54161	10														b141					3.68312	3.68312	329	4_way	narrow	64
106.227	1	1	0.002	3.69245	10														b141					3.68312	3.68312	329	4_way	narrow	64
108	1	1	0.002	3.75406	10														b141					3.68312	3.68312	329	4_way	narrow	64
103.562	1	1	0.002	3.5998	10														b141					3.68312	3.68312	329	4_way	narrow	64
106.9	1	1	0.002	3.71583	10														b141					3.68312	3.68312	329	4_way	narrow	64
111.382	1	1	0.002	3.87162	10														b141					3.68312	3.68312	329	4_way	narrow	64
105.022	1	1	0.002	3.65055	10														b141					3.68312	3.68312	329	4_way	narrow	64
103.709	0	1	0.002	3.60493	10														b141					3.68312	3.68312	329	4_way	narrow	64
108.855	0	1	0.002	3.7838	10														b141					3.68312	3.68312	329	4_way	narrow	64
107.084	1	1	0.002	3.72222	10														b141					3.68312	3.68312	329	4_way	narrow	64
101.829	1	1	0.002	3.53955	10														b141					3.68312	3.68312	329	4_way	narrow	64
103.506	1	1	0.002	3.59786	10														b141					3.68312	3.68312	329	4_way	narrow	64
106.428	1	1	0.002	3.69944	10														b141					3.68312	3.68312	329	4_way	narrow	64
103.534	1	1	0.002	3.59884	10														b141					3.68312	3.68312	329	4_way	narrow	64
100.262	1	1	0.002	3.48511	10														b141					3.68312	3.68312	329	4_way	narrow	64
104.931	0	1	0.002	3.64739	10														b141					3.68312	3.68312	329	4_way	narrow	64
106.019	0	1	0.002	3.68522	10														b141					3.68312	3.68312	329	4_way	narrow	64
108.333	1	1	0.002	3.76563	10														b141					3.68312	3.68312	329	4_way	narrow	64
102.957	0	1	0.002	3.57877	10														b141					3.68312	3.68312	329	4_way	narrow	64
108.705	1	1	0.002	3.77856	10														b141					3.68312	3.68312	329	4_way	narrow	64
100.611	1	1	0.002	3.49723	10														b141					3.68312	3.68312	329	4_way	narrow	64
101.157	0	1	0.002	3.51621	10														b141					3.68312	3.68312	329	4_way	narrow	64
101.008	0	1	0.002	3.51102	10														b141					3.68312	3.68312	329	4_way	narrow	64
103.066	0	1	0.002	3.58257	10														b141					3.68312	3.68312	329	4_way	narrow	64
105.372	0	1	0.002	3.66274	10														b141					3.68312	3.68312	329	4_way	narrow	64
107.646	1	1	0.002	3.74176	10														b141					3.68312	3.68312	329	4_way	narrow	64
110.646	1	1	0.002	3.84606	10														b141					3.68312	3.68312	329	4_way	narrow	64
106.239	0	1	0.002	3.69285	10														b141					3.68312	3.68312	329	4_way	narrow	64
100.848	0	1	0.002	3.50547	10														b141					3.68312	3.68312	329	4_way	narrow	64
114.409	1	1	0.002	3.97685	10														b141					3.68312	3.68312	329	4_way	narrow	64
103.96	1	1	0.002	3.61363	10														b141					3.68312	3.68312	329	4_way	narrow	64
100.78	0	1	0.002	3.50309	10														b141					3.68312	3.68312	329	4_way	narrow	64
112.057	0	1	0.002	3.89509	10														b141					3.68312	3.68312	329	4_way	narrow	64
101.805	1	1	0.002	3.53875	10														b141					3.68312	3.68312	329	4_way	narrow	64
106.577	1	1	0.002	3.70461	10														b141					3.68312	3.68312	329	4_way	narrow	64
104.766	1	1	0.002	3.64164	10														b141					3.68312	3.68312	329	4_way	narrow	64
107.59	1	1	0.002	3.73981	10														b141					3.68312	3.68312	329	4_way	narrow	64
106.919	0	1	0.002	3.71649	10														b141					3.68312	3.68312	329	4_way	narrow	64
116.541	0	1	0.002	4.05095	10														b141					3.68312	3.68312	329	4_way	narrow	64
108.618	1	1	0.002	3.77556	10														b141					3.68312	3.68312	329	4_way	narrow	64
110.681	0	1	0.002	3.84728	10														b141					3.68312	3.68312	329	4_way	narrow	64
108.657	0	1	0.002	3.77691	10														b141					3.68312	3.68312	329	4_way	narrow	64
104.294	0	1	0.002	3.62524	10														b141					3.68312	3.68312	329	4_way	narrow	64
99.9782	0	1	0.002	3.47523	10														b141					3.68312	3.68312	329	4_way	narrow	64
107.27	0	1	0.002	3.72869	10														b141					3.68312	3.68312	329	4_way	narrow	64
108.806	0	1	0.002	3.78209	10														b141					3.68312	3.68312	329	4_way	narrow	64
101.701	1	1	0.002	3.53511	10														b141					3.68312	3.68312	329	4_way	narrow	64
110.617	0	1	0.002	3.84504	10														b141					3.68312	3.68312	329	4_way	narrow	64
110.089	0	1	0.002	3.82669	10														b141					3.68312	3.68312	329	4_way	narrow	64
106.663	0	1	0.002	3.7076	10														b141					3.68312	3.68312	329	4_way	narrow	64
106.802	0	1	0.002	3.71243	10														b141					3.68312	3.68312	329	4_way	narrow	64
104.157	0	1	0.002	3.62049	10														b141					3.68312	3.68312	329	4_way	narrow	64
110.667	0	1	0.002	3.84679	10														b141					3.68312	3.68312	329	4_way	narrow	64
101.112	0	1	0.002	3.51465	10														b141					3.68312	3.68312	329	4_way	narrow	64
111.983	1	1	0.002	3.89251	10														b141					3.68312	3.68312	329	4_way	narrow	64
105.103	1	1	0.002	3.65338	10														b141					3.68312	3.68312	329	4_way	narrow	64
104.061	0	1	0.002	3.61717	10														b141					3.68312	3.68312	329	4_way	narrow	64
106.31	1	1	0.026	3.69531	10														b142					3.69343	3.69343	329	4_way	narrow	52
113.017	0	1	0.026	3.92847	10														b142					3.69343	3.69343	329	4_way	narrow	52
108.25	0	1	0.026	3.76275	10														b142					3.69343	3.69343	329	4_way	narrow	52
103.747	0	1	0.026	3.60622	10														b142					3.69343	3.69343	329	4_way	narrow	52
104.706	0	1	0.026	3.63957	10														b142					3.69343	3.69343	329	4_way	narrow	52
103.626	1	1	0.026	3.60204	10														b142					3.69343	3.69343	329	4_way	narrow	52
101.545	1	1	0.026	3.52968	10														b142					3.69343	3.69343	329	4_way	narrow	52
102.055	1	1	0.026	3.54742	10														b142					3.69343	3.69343	329	4_way	narrow	52
103.511	1	1	0.026	3.59802	10														b142					3.69343	3.69343	329	4_way	narrow	52
105.154	0	1	0.026	3.65514	10														b142					3.69343	3.69343	329	4_way	narrow	52
107.636	0	1	0.026	3.74143	10														b142					3.69343	3.69343	329	4_way	narrow	52
106.843	0	1	0.026	3.71384	10														b142					3.69343	3.69343	329	4_way	narrow	52
103.699	0	1	0.026	3.60457	10														b142					3.69343	3.69343	329	4_way	narrow	52
102.772	1	1	0.026	3.57235	10														b142					3.69343	3.69343	329	4_way	narrow	52
99.8926	0	1	0.026	3.47226	10														b142					3.69343	3.69343	329	4_way	narrow	52
106.531	0	1	0.026	3.703	10														b142					3.69343	3.69343	329	4_way	narrow	52
107.389	0	1	0.026	3.73283	10														b142					3.69343	3.69343	329	4_way	narrow	52
106.216	0	1	0.026	3.69207	10														b142					3.69343	3.69343	329	4_way	narrow	52
107.24	0	1	0.026	3.72765	10														b142					3.69343	3.69343	329	4_way	narrow	52
104.473	1	1	0.026	3.63147	10														b142					3.69343	3.69343	329	4_way	narrow	52
109.026	1	1	0.026	3.78972	10														b142					3.69343	3.69343	329	4_way	narrow	52
115.353	1	1	0.026	4.00967	10														b142					3.69343	3.69343	329	4_way	narrow	52
116.733	1	1	0.026	4.05764	10														b142					3.69343	3.69343	329	4_way	narrow	52
104.027	1	1	0.026	3.61596	10														b142					3.69343	3.69343	329	4_way	narrow	52
102.941	1	1	0.026	3.57823	10														b142					3.69343	3.69343	329	4_way	narrow	52
106.144	1	1	0.026	3.68956	10														b142					3.69343	3.69343	329	4_way	narrow	52
105.12	1	1	0.026	3.65398	10														b142					3.69343	3.69343	329	4_way	narrow	52
109.339	0	1	0.026	3.80061	10														b142					3.69343	3.69343	329	4_way	narrow	52
103.815	0	1	0.026	3.60859	10														b142					3.69343	3.69343	329	4_way	narrow	52
99.7637	1	1	0.026	3.46778	10														b142					3.69343	3.69343	329	4_way	narrow	52
110.481	1	1	0.026	3.84032	10														b142					3.69343	3.69343	329	4_way	narrow	52
100.977	0	1	0.026	3.50995	10														b142					3.69343	3.69343	329	4_way	narrow	52
99.4673	0	1	0.026	3.45747	10														b142					3.69343	3.69343	329	4_way	narrow	52
107.763	1	1	0.026	3.74582	10														b142					3.69343	3.69343	329	4_way	narrow	52
103.508	0	1	0.026	3.59794	10														b142					3.69343	3.69343	329	4_way	narrow	52
103.681	0	1	0.026	3.60395	10														b142					3.69343	3.69343	329	4_way	narrow	52
109.106	1	1	0.026	3.79253	10														b142					3.69343	3.69343	329	4_way	narrow	52
100.182	1	1	0.026	3.48232	10														b142					3.69343	3.69343	329	4_way	narrow	52
107.656	1	1	0.026	3.74212	10														b142					3.69343	3.69343	329	4_way	narrow	52
108.883	1	1	0.026	3.78475	10														b142					3.69343	3.69343	329	4_way	narrow	52
112.107	1	1	0.026	3.89684	10														b142					3.69343	3.69343	329	4_way	narrow	52
102.995	1	1	0.026	3.5801	10														b142					3.69343	3.69343	329	4_way	narrow	52
111.443	1	1	0.026	3.87374	10														b142					3.69343	3.69343	329	4_way	narrow	52
102.815	1	1	0.026	3.57386	10														b142					3.69343	3.69343	329	4_way	narrow	52
111.347	0	1	0.026	3.8704	10														b142					3.69343	3.69343	329	4_way	narrow	52
111.791	0	1	0.026	3.88584	10														b142					3.69343	3.69343	329	4_way	narrow	52
102.085	1	1	0.026	3.54847	10														b142					3.69343	3.69343	329	4_way	narrow	52
111.573	1	1	0.026	3.87828	10														b142					3.69343	3.69343	329	4_way	narrow	52
103.632	0	1	0.026	3.60222	10														b142					3.69343	3.69343	329	4_way	narrow	52
111.622	0	1	0.026	3.87997	10														b142					3.69343	3.69343	329	4_way	narrow	52
104.933	1	1	0.026	3.64748	10														b142					3.69343	3.69343	329	4_way	narrow	52
110.36	1	1	0.026	3.83609	10														b142					3.69343	3.69343	329	4_way	narrow	52
86.1437	1	1	0.008	2.99435	10														b124		3.43782	3.54829	3.65876	3.2705	3.2705		4_way	narrow	61
90.8904	1	1	0.008	3.15934	10														b124		3.43782	3.54829	3.65876	3.2705	3.2705		4_way	narrow	61
90.9525	1	1	0.008	3.1615	10														b124		3.43782	3.54829	3.65876	3.2705	3.2705		4_way	narrow	61
110.197	1	1	0.008	3.83045	10														b124		3.43782	3.54829	3.65876	3.2705	3.2705		4_way	narrow	61
86.2526	1	1	0.008	2.99813	10														b124		3.43782	3.54829	3.65876	3.2705	3.2705		4_way	narrow	61
93.6755	0	1	0.008	3.25615	10														b124		3.43782	3.54829	3.65876	3.2705	3.2705		4_way	narrow	61
87.7134	0	1	0.008	3.04891	10														b124		3.43782	3.54829	3.65876	3.2705	3.2705		4_way	narrow	61
91.8001	1	1	0.008	3.19096	10														b124		3.43782	3.54829	3.65876	3.2705	3.2705		4_way	narrow	61
93.3695	1	1	0.008	3.24551	10														b124		3.43782	3.54829	3.65876	3.2705	3.2705		4_way	narrow	61
102.618	0	1	0.008	3.567	10														b124		3.43782	3.54829	3.65876	3.2705	3.2705		4_way	narrow	61
89.8976	0	1	0.008	3.12483	10														b124		3.43782	3.54829	3.65876	3.2705	3.2705		4_way	narrow	61
89.1361	0	1	0.008	3.09836	10														b124		3.43782	3.54829	3.65876	3.2705	3.2705		4_way	narrow	61
85.9291	0	1	0.008	2.98689	10														b124		3.43782	3.54829	3.65876	3.2705	3.2705		4_way	narrow	61
85.5649	1	1	0.008	2.97423	10														b124		3.43782	3.54829	3.65876	3.2705	3.2705		4_way	narrow	61
99.341	1	1	0.008	3.45309	10														b124		3.43782	3.54829	3.65876	3.2705	3.2705		4_way	narrow	61
96.3407	0	1	0.008	3.34879	10														b124		3.43782	3.54829	3.65876	3.2705	3.2705		4_way	narrow	61
86.6804	0	1	0.008	3.013	10														b124		3.43782	3.54829	3.65876	3.2705	3.2705		4_way	narrow	61
89.018	0	1	0.008	3.09426	10														b124		3.43782	3.54829	3.65876	3.2705	3.2705		4_way	narrow	61
93.2893	1	1	0.008	3.24273	10														b124		3.43782	3.54829	3.65876	3.2705	3.2705		4_way	narrow	61
107.061	0	1	0.008	3.72142	10														b124		3.43782	3.54829	3.65876	3.2705	3.2705		4_way	narrow	61
103.409	0	1	0.008	3.59448	10														b124		3.43782	3.54829	3.65876	3.2705	3.2705		4_way	narrow	61
88.722	0	1	0.008	3.08397	10														b124		3.43782	3.54829	3.65876	3.2705	3.2705		4_way	narrow	61
85.4261	0	1	0.008	2.9694	10														b124		3.43782	3.54829	3.65876	3.2705	3.2705		4_way	narrow	61
90.563	0	1	0.008	3.14796	10														b124		3.43782	3.54829	3.65876	3.2705	3.2705		4_way	narrow	61
99.5308	0	1	0.008	3.45968	10														b124		3.43782	3.54829	3.65876	3.2705	3.2705		4_way	narrow	61
92.4749	1	1	0.008	3.21442	10														b124		3.43782	3.54829	3.65876	3.2705	3.2705		4_way	narrow	61
100.375	1	1	0.008	3.48903	10														b124		3.43782	3.54829	3.65876	3.2705	3.2705		4_way	narrow	61
99.7928	0	1	0.008	3.46879	10														b124		3.43782	3.54829	3.65876	3.2705	3.2705		4_way	narrow	61
87.2089	0	1	0.008	3.03137	10														b124		3.43782	3.54829	3.65876	3.2705	3.2705		4_way	narrow	61
92.8106	1	1	0.008	3.22609	10														b124		3.43782	3.54829	3.65876	3.2705	3.2705		4_way	narrow	61
107.346	0	1	0.008	3.73133	10														b124		3.43782	3.54829	3.65876	3.2705	3.2705		4_way	narrow	61
99.8528	0	1	0.008	3.47088	10														b124		3.43782	3.54829	3.65876	3.2705	3.2705		4_way	narrow	61
91.706	0	1	0.008	3.18769	10														b124		3.43782	3.54829	3.65876	3.2705	3.2705		4_way	narrow	61
85.7517	1	1	0.008	2.98072	10														b124		3.43782	3.54829	3.65876	3.2705	3.2705		4_way	narrow	61
86.2353	1	1	0.008	2.99753	10														b124		3.43782	3.54829	3.65876	3.2705	3.2705		4_way	narrow	61
90.3668	1	1	0.008	3.14114	10														b124		3.43782	3.54829	3.65876	3.2705	3.2705		4_way	narrow	61
93.7301	0	1	0.008	3.25805	10														b124		3.43782	3.54829	3.65876	3.2705	3.2705		4_way	narrow	61
87.3805	0	1	0.008	3.03734	10														b124		3.43782	3.54829	3.65876	3.2705	3.2705		4_way	narrow	61
96.6788	0	1	0.008	3.36055	10														b124		3.43782	3.54829	3.65876	3.2705	3.2705		4_way	narrow	61
97.0309	0	1	0.008	3.37279	10														b124		3.43782	3.54829	3.65876	3.2705	3.2705		4_way	narrow	61
90.3404	0	1	0.008	3.14022	10														b124		3.43782	3.54829	3.65876	3.2705	3.2705		4_way	narrow	61
92.5776	0	1	0.008	3.21799	10														b124		3.43782	3.54829	3.65876	3.2705	3.2705		4_way	narrow	61
95.4559	0	1	0.008	3.31804	10														b124		3.43782	3.54829	3.65876	3.2705	3.2705		4_way	narrow	61
102.134	0	1	0.008	3.55018	10														b124		3.43782	3.54829	3.65876	3.2705	3.2705		4_way	narrow	61
96.2598	0	1	0.008	3.34598	10														b124		3.43782	3.54829	3.65876	3.2705	3.2705		4_way	narrow	61
95.5832	0	1	0.008	3.32246	10														b124		3.43782	3.54829	3.65876	3.2705	3.2705		4_way	narrow	61
102.702	1	1	0.008	3.56992	10														b124		3.43782	3.54829	3.65876	3.2705	3.2705		4_way	narrow	61
91.797	1	1	0.008	3.19086	10														b124		3.43782	3.54829	3.65876	3.2705	3.2705		4_way	narrow	61
105.381	0	1	0.008	3.66302	10														b124		3.43782	3.54829	3.65876	3.2705	3.2705		4_way	narrow	61
98.6317	0	1	0.008	3.42843	10														b124		3.43782	3.54829	3.65876	3.2705	3.2705		4_way	narrow	61
85.0311	1	1	0.008	2.95567	10														b124		3.43782	3.54829	3.65876	3.2705	3.2705		4_way	narrow	61
98.8468	1	1	0.008	3.43591	10														b124		3.43782	3.54829	3.65876	3.2705	3.2705		4_way	narrow	61
91.4357	1	1	0.008	3.1783	10														b124		3.43782	3.54829	3.65876	3.2705	3.2705		4_way	narrow	61
89.367	1	1	0.008	3.10639	10														b124		3.43782	3.54829	3.65876	3.2705	3.2705		4_way	narrow	61
97.8951	0	1	0.008	3.40283	10														b124		3.43782	3.54829	3.65876	3.2705	3.2705		4_way	narrow	61
93.7736	1	1	0.008	3.25956	10														b124		3.43782	3.54829	3.65876	3.2705	3.2705		4_way	narrow	61
90.7713	1	1	0.008	3.1552	10														b124		3.43782	3.54829	3.65876	3.2705	3.2705		4_way	narrow	61
99.2217	1	1	0.008	3.44894	10														b124		3.43782	3.54829	3.65876	3.2705	3.2705		4_way	narrow	61
88.0748	1	1	0.008	3.06147	10														b124		3.43782	3.54829	3.65876	3.2705	3.2705		4_way	narrow	61
111.578	0	1	0.008	3.87843	10														b124		3.43782	3.54829	3.65876	3.2705	3.2705		4_way	narrow	61
90.2693	0	1	0.008	3.13775	10														b124		3.43782	3.54829	3.65876	3.2705	3.2705		4_way	narrow	61
101.507	1	1	0.056	3.52838	13														b165		2.99435	3.30018	3.606	3.46936	3.46936		4_way	narrow	37
104.791	1	1	0.056	3.64252	13														b165		2.99435	3.30018	3.606	3.46936	3.46936		4_way	narrow	37
99.0834	1	1	0.056	3.44413	13														b165		2.99435	3.30018	3.606	3.46936	3.46936		4_way	narrow	37
93.2081	1	1	0.056	3.23991	13														b165		2.99435	3.30018	3.606	3.46936	3.46936		4_way	narrow	37
105.997	1	1	0.056	3.68443	13														b165		2.99435	3.30018	3.606	3.46936	3.46936		4_way	narrow	37
97.1254	1	1	0.056	3.37607	13														b165		2.99435	3.30018	3.606	3.46936	3.46936		4_way	narrow	37
98.5041	1	1	0.056	3.42399	13														b165		2.99435	3.30018	3.606	3.46936	3.46936		4_way	narrow	37
97.8728	1	1	0.056	3.40205	13														b165		2.99435	3.30018	3.606	3.46936	3.46936		4_way	narrow	37
95.6984	1	1	0.056	3.32647	13														b165		2.99435	3.30018	3.606	3.46936	3.46936		4_way	narrow	37
97.0863	0	1	0.056	3.37471	13														b165		2.99435	3.30018	3.606	3.46936	3.46936		4_way	narrow	37
102.661	0	1	0.056	3.5685	13														b165		2.99435	3.30018	3.606	3.46936	3.46936		4_way	narrow	37
97.8101	0	1	0.056	3.39987	13														b165		2.99435	3.30018	3.606	3.46936	3.46936		4_way	narrow	37
100.262	0	1	0.056	3.48509	13														b165		2.99435	3.30018	3.606	3.46936	3.46936		4_way	narrow	37
100.626	1	1	0.056	3.49776	13														b165		2.99435	3.30018	3.606	3.46936	3.46936		4_way	narrow	37
110.338	0	1	0.056	3.83536	13														b165		2.99435	3.30018	3.606	3.46936	3.46936		4_way	narrow	37
101.027	0	1	0.056	3.51169	13														b165		2.99435	3.30018	3.606	3.46936	3.46936		4_way	narrow	37
95.922	0	1	0.056	3.33424	13														b165		2.99435	3.30018	3.606	3.46936	3.46936		4_way	narrow	37
97.9659	1	1	0.056	3.40529	13														b165		2.99435	3.30018	3.606	3.46936	3.46936		4_way	narrow	37
100.36	1	1	0.056	3.48851	13														b165		2.99435	3.30018	3.606	3.46936	3.46936		4_way	narrow	37
100.662	0	1	0.056	3.49899	13														b165		2.99435	3.30018	3.606	3.46936	3.46936		4_way	narrow	37
94.7297	0	1	0.056	3.2928	13														b165		2.99435	3.30018	3.606	3.46936	3.46936		4_way	narrow	37
102.223	0	1	0.056	3.55327	13														b165		2.99435	3.30018	3.606	3.46936	3.46936		4_way	narrow	37
93.46	1	1	0.056	3.24866	13														b165		2.99435	3.30018	3.606	3.46936	3.46936		4_way	narrow	37
97.8742	1	1	0.056	3.4021	13														b165		2.99435	3.30018	3.606	3.46936	3.46936		4_way	narrow	37
100.08	1	1	0.056	3.47878	13														b165		2.99435	3.30018	3.606	3.46936	3.46936		4_way	narrow	37
99.2765	0	1	0.056	3.45084	13														b165		2.99435	3.30018	3.606	3.46936	3.46936		4_way	narrow	37
92.049	0	1	0.056	3.19962	13														b165		2.99435	3.30018	3.606	3.46936	3.46936		4_way	narrow	37
106.347	0	1	0.056	3.69662	13														b165		2.99435	3.30018	3.606	3.46936	3.46936		4_way	narrow	37
91.8021	0	1	0.056	3.19103	13														b165		2.99435	3.30018	3.606	3.46936	3.46936		4_way	narrow	37
101.199	1	1	0.056	3.51767	13														b165		2.99435	3.30018	3.606	3.46936	3.46936		4_way	narrow	37
100.738	1	1	0.056	3.50163	13														b165		2.99435	3.30018	3.606	3.46936	3.46936		4_way	narrow	37
100.41	1	1	0.056	3.49026	13														b165		2.99435	3.30018	3.606	3.46936	3.46936		4_way	narrow	37
97.557	1	1	0.056	3.39107	13														b165		2.99435	3.30018	3.606	3.46936	3.46936		4_way	narrow	37
105.475	1	1	0.056	3.66629	13														b165		2.99435	3.30018	3.606	3.46936	3.46936		4_way	narrow	37
105.587	1	1	0.056	3.67019	13														b165		2.99435	3.30018	3.606	3.46936	3.46936		4_way	narrow	37
107.851	1	1	0.056	3.74889	13														b165		2.99435	3.30018	3.606	3.46936	3.46936		4_way	narrow	37
97.7747	1	1	0.056	3.39864	13														b165		2.99435	3.30018	3.606	3.46936	3.46936		4_way	narrow	37
103.774	1	1	0.098	3.60716	13														b166		3.02535	3.24251	3.45968	3.56145	3.56145		4_way	narrow	16
97.4615	1	1	0.098	3.38775	13														b166		3.02535	3.24251	3.45968	3.56145	3.56145		4_way	narrow	16
94.325	1	1	0.098	3.27873	13														b166		3.02535	3.24251	3.45968	3.56145	3.56145		4_way	narrow	16
108.674	0	1	0.098	3.77749	13														b166		3.02535	3.24251	3.45968	3.56145	3.56145		4_way	narrow	16
105.61	0	1	0.098	3.671	13														b166		3.02535	3.24251	3.45968	3.56145	3.56145		4_way	narrow	16
94.0976	1	1	0.098	3.27082	13														b166		3.02535	3.24251	3.45968	3.56145	3.56145		4_way	narrow	16
94.6493	1	1	0.098	3.29	13														b166		3.02535	3.24251	3.45968	3.56145	3.56145		4_way	narrow	16
95.3024	1	1	0.098	3.3127	13														b166		3.02535	3.24251	3.45968	3.56145	3.56145		4_way	narrow	16
114.612	1	1	0.098	3.98389	13														b166		3.02535	3.24251	3.45968	3.56145	3.56145		4_way	narrow	16
109.961	1	1	0.098	3.82224	13														b166		3.02535	3.24251	3.45968	3.56145	3.56145		4_way	narrow	16
106.711	1	1	0.098	3.70925	13														b166		3.02535	3.24251	3.45968	3.56145	3.56145		4_way	narrow	16
103.628	1	1	0.098	3.6021	13														b166		3.02535	3.24251	3.45968	3.56145	3.56145		4_way	narrow	16
103.591	0	1	0.098	3.6008	13														b166		3.02535	3.24251	3.45968	3.56145	3.56145		4_way	narrow	16
114.173	0	1	0.098	3.96865	13														b166		3.02535	3.24251	3.45968	3.56145	3.56145		4_way	narrow	16
94.6075	1	1	0.098	3.28855	13														b166		3.02535	3.24251	3.45968	3.56145	3.56145		4_way	narrow	16
98.1622	1	1	0.098	3.41211	13														b166		3.02535	3.24251	3.45968	3.56145	3.56145		4_way	narrow	16
96.7613	1	1	0.036	3.36341	13														b167		3.18712	3.16413	3.14114	3.41345	3.41345		4_way	narrow	47
92.5977	1	1	0.036	3.21869	13														b167		3.18712	3.16413	3.14114	3.41345	3.41345		4_way	narrow	47
95.9958	1	1	0.036	3.33681	13														b167		3.18712	3.16413	3.14114	3.41345	3.41345		4_way	narrow	47
95.3733	1	1	0.036	3.31517	13														b167		3.18712	3.16413	3.14114	3.41345	3.41345		4_way	narrow	47
97.7492	1	1	0.036	3.39775	13														b167		3.18712	3.16413	3.14114	3.41345	3.41345		4_way	narrow	47
99.7855	0	1	0.036	3.46853	13														b167		3.18712	3.16413	3.14114	3.41345	3.41345		4_way	narrow	47
91.7587	1	1	0.036	3.18952	13														b167		3.18712	3.16413	3.14114	3.41345	3.41345		4_way	narrow	47
92.9259	1	1	0.036	3.2301	13														b167		3.18712	3.16413	3.14114	3.41345	3.41345		4_way	narrow	47
103.457	1	1	0.036	3.59617	13														b167		3.18712	3.16413	3.14114	3.41345	3.41345		4_way	narrow	47
102.408	1	1	0.036	3.55969	13														b167		3.18712	3.16413	3.14114	3.41345	3.41345		4_way	narrow	47
94.2941	1	1	0.036	3.27766	13														b167		3.18712	3.16413	3.14114	3.41345	3.41345		4_way	narrow	47
99.6617	1	1	0.036	3.46423	13														b167		3.18712	3.16413	3.14114	3.41345	3.41345		4_way	narrow	47
98.9292	1	1	0.036	3.43877	13														b167		3.18712	3.16413	3.14114	3.41345	3.41345		4_way	narrow	47
98.8766	0	1	0.036	3.43694	13														b167		3.18712	3.16413	3.14114	3.41345	3.41345		4_way	narrow	47
96.4049	0	1	0.036	3.35103	13														b167		3.18712	3.16413	3.14114	3.41345	3.41345		4_way	narrow	47
98.8331	0	1	0.036	3.43543	13														b167		3.18712	3.16413	3.14114	3.41345	3.41345		4_way	narrow	47
94.4622	0	1	0.036	3.2835	13														b167		3.18712	3.16413	3.14114	3.41345	3.41345		4_way	narrow	47
101.505	0	1	0.036	3.5283	13														b167		3.18712	3.16413	3.14114	3.41345	3.41345		4_way	narrow	47
100.868	0	1	0.036	3.50617	13														b167		3.18712	3.16413	3.14114	3.41345	3.41345		4_way	narrow	47
97.5125	1	1	0.036	3.38953	13														b167		3.18712	3.16413	3.14114	3.41345	3.41345		4_way	narrow	47
97.5327	1	1	0.036	3.39023	13														b167		3.18712	3.16413	3.14114	3.41345	3.41345		4_way	narrow	47
100.092	0	1	0.036	3.4792	13														b167		3.18712	3.16413	3.14114	3.41345	3.41345		4_way	narrow	47
98.3951	0	1	0.036	3.4202	13														b167		3.18712	3.16413	3.14114	3.41345	3.41345		4_way	narrow	47
98.8864	0	1	0.036	3.43728	13														b167		3.18712	3.16413	3.14114	3.41345	3.41345		4_way	narrow	47
100.428	0	1	0.036	3.49087	13														b167		3.18712	3.16413	3.14114	3.41345	3.41345		4_way	narrow	47
100.195	0	1	0.036	3.48278	13														b167		3.18712	3.16413	3.14114	3.41345	3.41345		4_way	narrow	47
95.9297	0	1	0.036	3.33451	13														b167		3.18712	3.16413	3.14114	3.41345	3.41345		4_way	narrow	47
99.1163	0	1	0.036	3.44528	13														b167		3.18712	3.16413	3.14114	3.41345	3.41345		4_way	narrow	47
103.807	0	1	0.036	3.60833	13														b167		3.18712	3.16413	3.14114	3.41345	3.41345		4_way	narrow	47
93.0919	0	1	0.036	3.23587	13														b167		3.18712	3.16413	3.14114	3.41345	3.41345		4_way	narrow	47
101.328	0	1	0.036	3.52216	13														b167		3.18712	3.16413	3.14114	3.41345	3.41345		4_way	narrow	47
99.9324	0	1	0.036	3.47364	13														b167		3.18712	3.16413	3.14114	3.41345	3.41345		4_way	narrow	47
99.9977	0	1	0.036	3.47591	13														b167		3.18712	3.16413	3.14114	3.41345	3.41345		4_way	narrow	47
98.0415	0	1	0.036	3.40791	13														b167		3.18712	3.16413	3.14114	3.41345	3.41345		4_way	narrow	47
93.5758	0	1	0.036	3.25269	13														b167		3.18712	3.16413	3.14114	3.41345	3.41345		4_way	narrow	47
97.3031	0	1	0.036	3.38225	13														b167		3.18712	3.16413	3.14114	3.41345	3.41345		4_way	narrow	47
99.2077	0	1	0.036	3.44845	13														b167		3.18712	3.16413	3.14114	3.41345	3.41345		4_way	narrow	47
101.592	1	1	0.036	3.53132	13														b167		3.18712	3.16413	3.14114	3.41345	3.41345		4_way	narrow	47
97.9052	0	1	0.036	3.40318	13														b167		3.18712	3.16413	3.14114	3.41345	3.41345		4_way	narrow	47
97.1703	0	1	0.036	3.37763	13														b167		3.18712	3.16413	3.14114	3.41345	3.41345		4_way	narrow	47
103.048	0	1	0.036	3.58195	13														b167		3.18712	3.16413	3.14114	3.41345	3.41345		4_way	narrow	47
96.7825	0	1	0.036	3.36415	13														b167		3.18712	3.16413	3.14114	3.41345	3.41345		4_way	narrow	47
92.308	0	1	0.036	3.20862	13														b167		3.18712	3.16413	3.14114	3.41345	3.41345		4_way	narrow	47
105.685	1	1	0.036	3.67361	13														b167		3.18712	3.16413	3.14114	3.41345	3.41345		4_way	narrow	47
101.04	1	1	0.036	3.51215	13														b167		3.18712	3.16413	3.14114	3.41345	3.41345		4_way	narrow	47
100.966	1	1	0.036	3.50957	13														b167		3.18712	3.16413	3.14114	3.41345	3.41345		4_way	narrow	47
91.9105	1	1	0.036	3.1948	13														b167		3.18712	3.16413	3.14114	3.41345	3.41345		4_way	narrow	47
104.57	1	1	0.012	3.63486	13														b168		2.9292	3.34893	3.76866	3.43581	3.43581		4_way	narrow	59
97.9832	1	1	0.012	3.40589	13														b168		2.9292	3.34893	3.76866	3.43581	3.43581		4_way	narrow	59
97.1003	1	1	0.012	3.3752	13														b168		2.9292	3.34893	3.76866	3.43581	3.43581		4_way	narrow	59
99.7868	1	1	0.012	3.46858	13														b168		2.9292	3.34893	3.76866	3.43581	3.43581		4_way	narrow	59
92.0144	1	1	0.012	3.19841	13														b168		2.9292	3.34893	3.76866	3.43581	3.43581		4_way	narrow	59
88.8155	0	1	0.012	3.08722	13														b168		2.9292	3.34893	3.76866	3.43581	3.43581		4_way	narrow	59
102.412	0	1	0.012	3.55982	13														b168		2.9292	3.34893	3.76866	3.43581	3.43581		4_way	narrow	59
93.3499	0	1	0.012	3.24483	13														b168		2.9292	3.34893	3.76866	3.43581	3.43581		4_way	narrow	59
93.5231	0	1	0.012	3.25086	13														b168		2.9292	3.34893	3.76866	3.43581	3.43581		4_way	narrow	59
106.308	1	1	0.012	3.69526	13														b168		2.9292	3.34893	3.76866	3.43581	3.43581		4_way	narrow	59
91.2494	1	1	0.012	3.17182	13														b168		2.9292	3.34893	3.76866	3.43581	3.43581		4_way	narrow	59
102.981	0	1	0.012	3.5796	13														b168		2.9292	3.34893	3.76866	3.43581	3.43581		4_way	narrow	59
95.9712	0	1	0.012	3.33595	13														b168		2.9292	3.34893	3.76866	3.43581	3.43581		4_way	narrow	59
95.0853	0	1	0.012	3.30516	13														b168		2.9292	3.34893	3.76866	3.43581	3.43581		4_way	narrow	59
107.424	0	1	0.012	3.73405	13														b168		2.9292	3.34893	3.76866	3.43581	3.43581		4_way	narrow	59
98.9027	1	1	0.012	3.43785	13														b168		2.9292	3.34893	3.76866	3.43581	3.43581		4_way	narrow	59
101.582	0	1	0.012	3.53098	13														b168		2.9292	3.34893	3.76866	3.43581	3.43581		4_way	narrow	59
97.2447	0	1	0.012	3.38022	13														b168		2.9292	3.34893	3.76866	3.43581	3.43581		4_way	narrow	59
96.7552	0	1	0.012	3.3632	13														b168		2.9292	3.34893	3.76866	3.43581	3.43581		4_way	narrow	59
100.783	1	1	0.012	3.5032	13														b168		2.9292	3.34893	3.76866	3.43581	3.43581		4_way	narrow	59
96.3168	1	1	0.012	3.34797	13														b168		2.9292	3.34893	3.76866	3.43581	3.43581		4_way	narrow	59
104.896	0	1	0.012	3.64619	13														b168		2.9292	3.34893	3.76866	3.43581	3.43581		4_way	narrow	59
95.2262	0	1	0.012	3.31006	13														b168		2.9292	3.34893	3.76866	3.43581	3.43581		4_way	narrow	59
99.8546	0	1	0.012	3.47094	13														b168		2.9292	3.34893	3.76866	3.43581	3.43581		4_way	narrow	59
95.3743	0	1	0.012	3.3152	13														b168		2.9292	3.34893	3.76866	3.43581	3.43581		4_way	narrow	59
92.7004	0	1	0.012	3.22226	13														b168		2.9292	3.34893	3.76866	3.43581	3.43581		4_way	narrow	59
94.4628	0	1	0.012	3.28352	13														b168		2.9292	3.34893	3.76866	3.43581	3.43581		4_way	narrow	59
97.236	0	1	0.012	3.37992	13														b168		2.9292	3.34893	3.76866	3.43581	3.43581		4_way	narrow	59
98.6865	1	1	0.012	3.43033	13														b168		2.9292	3.34893	3.76866	3.43581	3.43581		4_way	narrow	59
96.0497	0	1	0.012	3.33868	13														b168		2.9292	3.34893	3.76866	3.43581	3.43581		4_way	narrow	59
95.6566	1	1	0.012	3.32502	13														b168		2.9292	3.34893	3.76866	3.43581	3.43581		4_way	narrow	59
97.8986	0	1	0.012	3.40295	13														b168		2.9292	3.34893	3.76866	3.43581	3.43581		4_way	narrow	59
96.8862	0	1	0.012	3.36776	13														b168		2.9292	3.34893	3.76866	3.43581	3.43581		4_way	narrow	59
97.9577	0	1	0.012	3.405	13														b168		2.9292	3.34893	3.76866	3.43581	3.43581		4_way	narrow	59
98.4088	0	1	0.012	3.42068	13														b168		2.9292	3.34893	3.76866	3.43581	3.43581		4_way	narrow	59
105.366	0	1	0.012	3.66252	13														b168		2.9292	3.34893	3.76866	3.43581	3.43581		4_way	narrow	59
100.343	0	1	0.012	3.48792	13														b168		2.9292	3.34893	3.76866	3.43581	3.43581		4_way	narrow	59
98.4406	0	1	0.012	3.42179	13														b168		2.9292	3.34893	3.76866	3.43581	3.43581		4_way	narrow	59
98.7544	0	1	0.012	3.43269	13														b168		2.9292	3.34893	3.76866	3.43581	3.43581		4_way	narrow	59
102.894	0	1	0.012	3.57658	13														b168		2.9292	3.34893	3.76866	3.43581	3.43581		4_way	narrow	59
100.981	0	1	0.012	3.51011	13														b168		2.9292	3.34893	3.76866	3.43581	3.43581		4_way	narrow	59
94.2052	0	1	0.012	3.27456	13														b168		2.9292	3.34893	3.76866	3.43581	3.43581		4_way	narrow	59
100.628	0	1	0.012	3.49781	13														b168		2.9292	3.34893	3.76866	3.43581	3.43581		4_way	narrow	59
91.215	1	1	0.012	3.17063	13														b168		2.9292	3.34893	3.76866	3.43581	3.43581		4_way	narrow	59
99.6285	1	1	0.012	3.46308	13														b168		2.9292	3.34893	3.76866	3.43581	3.43581		4_way	narrow	59
95.0255	0	1	0.012	3.30308	13														b168		2.9292	3.34893	3.76866	3.43581	3.43581		4_way	narrow	59
98.1676	0	1	0.012	3.4123	13														b168		2.9292	3.34893	3.76866	3.43581	3.43581		4_way	narrow	59
99.5021	1	1	0.012	3.45868	13														b168		2.9292	3.34893	3.76866	3.43581	3.43581		4_way	narrow	59
106.782	0	1	0.012	3.71173	13														b168		2.9292	3.34893	3.76866	3.43581	3.43581		4_way	narrow	59
108.137	0	1	0.012	3.75885	13														b168		2.9292	3.34893	3.76866	3.43581	3.43581		4_way	narrow	59
97.2595	0	1	0.012	3.38073	13														b168		2.9292	3.34893	3.76866	3.43581	3.43581		4_way	narrow	59
106.064	1	1	0.012	3.68677	13														b168		2.9292	3.34893	3.76866	3.43581	3.43581		4_way	narrow	59
109.201	0	1	0.012	3.7958	13														b168		2.9292	3.34893	3.76866	3.43581	3.43581		4_way	narrow	59
101.355	0	1	0.012	3.52311	13														b168		2.9292	3.34893	3.76866	3.43581	3.43581		4_way	narrow	59
90.878	1	1	0.012	3.15891	13														b168		2.9292	3.34893	3.76866	3.43581	3.43581		4_way	narrow	59
101.055	1	1	0.012	3.51265	13														b168		2.9292	3.34893	3.76866	3.43581	3.43581		4_way	narrow	59
103.249	1	1	0.012	3.58893	13														b168		2.9292	3.34893	3.76866	3.43581	3.43581		4_way	narrow	59
101.38	1	1	0.012	3.52395	13														b168		2.9292	3.34893	3.76866	3.43581	3.43581		4_way	narrow	59
99.8311	1	1	0.012	3.47012	13														b168		2.9292	3.34893	3.76866	3.43581	3.43581		4_way	narrow	59
99.3196	1	1	0.01	3.45234	13														b169		3.10041	3.24574	3.39106	3.39087	3.39087		4_way	narrow	70
94.7347	0	1	0.01	3.29297	13														b169		3.10041	3.24574	3.39106	3.39087	3.39087		4_way	narrow	70
96.058	0	1	0.01	3.33897	13														b169		3.10041	3.24574	3.39106	3.39087	3.39087		4_way	narrow	70
97.1917	1	1	0.01	3.37837	13														b169		3.10041	3.24574	3.39106	3.39087	3.39087		4_way	narrow	70
91.074	1	1	0.01	3.16572	13														b169		3.10041	3.24574	3.39106	3.39087	3.39087		4_way	narrow	70
105.851	1	1	0.01	3.67938	13														b169		3.10041	3.24574	3.39106	3.39087	3.39087		4_way	narrow	70
89.7697	0	1	0.01	3.12039	13														b169		3.10041	3.24574	3.39106	3.39087	3.39087		4_way	narrow	70
90.8005	0	1	0.01	3.15622	13														b169		3.10041	3.24574	3.39106	3.39087	3.39087		4_way	narrow	70
95.8645	0	1	0.01	3.33224	13														b169		3.10041	3.24574	3.39106	3.39087	3.39087		4_way	narrow	70
101.383	0	1	0.01	3.52406	13														b169		3.10041	3.24574	3.39106	3.39087	3.39087		4_way	narrow	70
104.195	0	1	0.01	3.62181	13														b169		3.10041	3.24574	3.39106	3.39087	3.39087		4_way	narrow	70
105.37	0	1	0.01	3.66267	13														b169		3.10041	3.24574	3.39106	3.39087	3.39087		4_way	narrow	70
97.3836	0	1	0.01	3.38504	13														b169		3.10041	3.24574	3.39106	3.39087	3.39087		4_way	narrow	70
91.1344	0	1	0.01	3.16783	13														b169		3.10041	3.24574	3.39106	3.39087	3.39087		4_way	narrow	70
87.0179	0	1	0.01	3.02474	13														b169		3.10041	3.24574	3.39106	3.39087	3.39087		4_way	narrow	70
96.4432	0	1	0.01	3.35236	13														b169		3.10041	3.24574	3.39106	3.39087	3.39087		4_way	narrow	70
94.2572	0	1	0.01	3.27637	13														b169		3.10041	3.24574	3.39106	3.39087	3.39087		4_way	narrow	70
97.2965	0	1	0.01	3.38202	13														b169		3.10041	3.24574	3.39106	3.39087	3.39087		4_way	narrow	70
102.591	0	1	0.01	3.56605	13														b169		3.10041	3.24574	3.39106	3.39087	3.39087		4_way	narrow	70
103.342	0	1	0.01	3.59217	13														b169		3.10041	3.24574	3.39106	3.39087	3.39087		4_way	narrow	70
101.844	1	1	0.01	3.54009	13														b169		3.10041	3.24574	3.39106	3.39087	3.39087		4_way	narrow	70
90.3437	1	1	0.01	3.14034	13														b169		3.10041	3.24574	3.39106	3.39087	3.39087		4_way	narrow	70
92.4218	1	1	0.01	3.21257	13														b169		3.10041	3.24574	3.39106	3.39087	3.39087		4_way	narrow	70
101.823	0	1	0.01	3.53936	13														b169		3.10041	3.24574	3.39106	3.39087	3.39087		4_way	narrow	70
98.119	0	1	0.01	3.41061	13														b169		3.10041	3.24574	3.39106	3.39087	3.39087		4_way	narrow	70
96.2843	1	1	0.01	3.34683	13														b169		3.10041	3.24574	3.39106	3.39087	3.39087		4_way	narrow	70
101.862	0	1	0.01	3.54071	13														b169		3.10041	3.24574	3.39106	3.39087	3.39087		4_way	narrow	70
95.7714	0	1	0.01	3.329	13														b169		3.10041	3.24574	3.39106	3.39087	3.39087		4_way	narrow	70
94.9043	0	1	0.01	3.29887	13														b169		3.10041	3.24574	3.39106	3.39087	3.39087		4_way	narrow	70
92.3798	0	1	0.01	3.21111	13														b169		3.10041	3.24574	3.39106	3.39087	3.39087		4_way	narrow	70
94.4891	0	1	0.01	3.28443	13														b169		3.10041	3.24574	3.39106	3.39087	3.39087		4_way	narrow	70
101.67	1	1	0.01	3.53402	13														b169		3.10041	3.24574	3.39106	3.39087	3.39087		4_way	narrow	70
102.142	0	1	0.01	3.55046	13														b169		3.10041	3.24574	3.39106	3.39087	3.39087		4_way	narrow	70
108.862	0	1	0.01	3.78404	13														b169		3.10041	3.24574	3.39106	3.39087	3.39087		4_way	narrow	70
98.4205	0	1	0.01	3.42109	13														b169		3.10041	3.24574	3.39106	3.39087	3.39087		4_way	narrow	70
91.5008	0	1	0.01	3.18056	13														b169		3.10041	3.24574	3.39106	3.39087	3.39087		4_way	narrow	70
105.164	0	1	0.01	3.65551	13														b169		3.10041	3.24574	3.39106	3.39087	3.39087		4_way	narrow	70
99.5705	1	1	0.01	3.46106	13														b169		3.10041	3.24574	3.39106	3.39087	3.39087		4_way	narrow	70
96.879	0	1	0.01	3.36751	13														b169		3.10041	3.24574	3.39106	3.39087	3.39087		4_way	narrow	70
93.9262	0	1	0.01	3.26487	13														b169		3.10041	3.24574	3.39106	3.39087	3.39087		4_way	narrow	70
114.377	0	1	0.01	3.97574	13														b169		3.10041	3.24574	3.39106	3.39087	3.39087		4_way	narrow	70
94.6528	0	1	0.01	3.29012	13														b169		3.10041	3.24574	3.39106	3.39087	3.39087		4_way	narrow	70
98.0147	0	1	0.01	3.40698	13														b169		3.10041	3.24574	3.39106	3.39087	3.39087		4_way	narrow	70
96.6387	0	1	0.01	3.35915	13														b169		3.10041	3.24574	3.39106	3.39087	3.39087		4_way	narrow	70
91.781	0	1	0.01	3.1903	13														b169		3.10041	3.24574	3.39106	3.39087	3.39087		4_way	narrow	70
95.6123	0	1	0.01	3.32347	13														b169		3.10041	3.24574	3.39106	3.39087	3.39087		4_way	narrow	70
90.1284	0	1	0.01	3.13286	13														b169		3.10041	3.24574	3.39106	3.39087	3.39087		4_way	narrow	70
102.911	0	1	0.01	3.57717	13														b169		3.10041	3.24574	3.39106	3.39087	3.39087		4_way	narrow	70
97.1363	0	1	0.01	3.37645	13														b169		3.10041	3.24574	3.39106	3.39087	3.39087		4_way	narrow	70
95.7459	0	1	0.01	3.32812	13														b169		3.10041	3.24574	3.39106	3.39087	3.39087		4_way	narrow	70
99.0619	0	1	0.01	3.44338	13														b169		3.10041	3.24574	3.39106	3.39087	3.39087		4_way	narrow	70
104.092	0	1	0.01	3.61825	13														b169		3.10041	3.24574	3.39106	3.39087	3.39087		4_way	narrow	70
93.5635	1	1	0.01	3.25226	13														b169		3.10041	3.24574	3.39106	3.39087	3.39087		4_way	narrow	70
90.7232	1	1	0.01	3.15353	13														b169		3.10041	3.24574	3.39106	3.39087	3.39087		4_way	narrow	70
94.2599	0	1	0.01	3.27647	13														b169		3.10041	3.24574	3.39106	3.39087	3.39087		4_way	narrow	70
98.2684	0	1	0.01	3.4158	13														b169		3.10041	3.24574	3.39106	3.39087	3.39087		4_way	narrow	70
102.676	0	1	0.01	3.56901	13														b169		3.10041	3.24574	3.39106	3.39087	3.39087		4_way	narrow	70
98.6445	0	1	0.01	3.42887	13														b169		3.10041	3.24574	3.39106	3.39087	3.39087		4_way	narrow	70
93.6515	0	1	0.01	3.25532	13														b169		3.10041	3.24574	3.39106	3.39087	3.39087		4_way	narrow	70
92.9145	1	1	0.01	3.2297	13														b169		3.10041	3.24574	3.39106	3.39087	3.39087		4_way	narrow	70
103.873	1	1	0.01	3.61062	13														b169		3.10041	3.24574	3.39106	3.39087	3.39087		4_way	narrow	70
96.9664	1	1	0.01	3.37054	13														b169		3.10041	3.24574	3.39106	3.39087	3.39087		4_way	narrow	70
93.3254	1	1	0.01	3.24398	13														b169		3.10041	3.24574	3.39106	3.39087	3.39087		4_way	narrow	70
108.814	1	1	0.01	3.78238	13														b169		3.10041	3.24574	3.39106	3.39087	3.39087		4_way	narrow	70
92.9303	1	1	0.01	3.23025	13														b169		3.10041	3.24574	3.39106	3.39087	3.39087		4_way	narrow	70
103.67	1	1	0.01	3.60357	13														b169		3.10041	3.24574	3.39106	3.39087	3.39087		4_way	narrow	70
89.1851	1	1	0.01	3.10007	13														b169		3.10041	3.24574	3.39106	3.39087	3.39087		4_way	narrow	70
91.4793	1	1	0.01	3.17981	13														b169		3.10041	3.24574	3.39106	3.39087	3.39087		4_way	narrow	70
98.9862	1	1	0.01	3.44075	13														b169		3.10041	3.24574	3.39106	3.39087	3.39087		4_way	narrow	70
105.042	1	1	0.01	3.65127	13														b169		3.10041	3.24574	3.39106	3.39087	3.39087		4_way	narrow	70
94.797	1	1	0.01	3.29513	13														b170		2.93155	3.22931	3.52707	3.15941	3.15941		4_way	narrow	60
89.1851	1	1	0.01	3.10007	13														b170		2.93155	3.22931	3.52707	3.15941	3.15941		4_way	narrow	60
83.149	1	1	0.01	2.89025	13														b170		2.93155	3.22931	3.52707	3.15941	3.15941		4_way	narrow	60
86.1707	1	1	0.01	2.99529	13														b170		2.93155	3.22931	3.52707	3.15941	3.15941		4_way	narrow	60
92.5257	1	1	0.01	3.21619	13														b170		2.93155	3.22931	3.52707	3.15941	3.15941		4_way	narrow	60
98.0075	1	1	0.01	3.40673	13														b170		2.93155	3.22931	3.52707	3.15941	3.15941		4_way	narrow	60
103.047	1	1	0.01	3.5819	13														b170		2.93155	3.22931	3.52707	3.15941	3.15941		4_way	narrow	60
107.161	1	1	0.01	3.72491	13														b170		2.93155	3.22931	3.52707	3.15941	3.15941		4_way	narrow	60
84.9547	1	1	0.01	2.95302	13														b170		2.93155	3.22931	3.52707	3.15941	3.15941		4_way	narrow	60
82.1178	1	1	0.01	2.85441	13														b170		2.93155	3.22931	3.52707	3.15941	3.15941		4_way	narrow	60
94.1657	1	1	0.01	3.27319	13														b170		2.93155	3.22931	3.52707	3.15941	3.15941		4_way	narrow	60
102.083	1	1	0.01	3.54839	13														b170		2.93155	3.22931	3.52707	3.15941	3.15941		4_way	narrow	60
88.9532	1	1	0.01	3.09201	13														b170		2.93155	3.22931	3.52707	3.15941	3.15941		4_way	narrow	60
92.6222	1	1	0.01	3.21954	13														b170		2.93155	3.22931	3.52707	3.15941	3.15941		4_way	narrow	60
90.1375	1	1	0.01	3.13317	13														b170		2.93155	3.22931	3.52707	3.15941	3.15941		4_way	narrow	60
92.4833	1	1	0.01	3.21471	13														b170		2.93155	3.22931	3.52707	3.15941	3.15941		4_way	narrow	60
92.9378	1	1	0.01	3.23051	13														b170		2.93155	3.22931	3.52707	3.15941	3.15941		4_way	narrow	60
88.7912	1	1	0.01	3.08638	13														b170		2.93155	3.22931	3.52707	3.15941	3.15941		4_way	narrow	60
92.4435	1	1	0.01	3.21333	13														b170		2.93155	3.22931	3.52707	3.15941	3.15941		4_way	narrow	60
89.383	1	1	0.01	3.10695	13														b170		2.93155	3.22931	3.52707	3.15941	3.15941		4_way	narrow	60
87.2389	1	1	0.01	3.03242	13														b170		2.93155	3.22931	3.52707	3.15941	3.15941		4_way	narrow	60
84.2973	0	1	0.01	2.93017	13														b170		2.93155	3.22931	3.52707	3.15941	3.15941		4_way	narrow	60
94.5953	1	1	0.01	3.28813	13														b170		2.93155	3.22931	3.52707	3.15941	3.15941		4_way	narrow	60
93.7044	1	1	0.01	3.25716	13														b170		2.93155	3.22931	3.52707	3.15941	3.15941		4_way	narrow	60
95.784	1	1	0.01	3.32944	13														b170		2.93155	3.22931	3.52707	3.15941	3.15941		4_way	narrow	60
95.2818	0	1	0.01	3.31199	13														b170		2.93155	3.22931	3.52707	3.15941	3.15941		4_way	narrow	60
94.2771	0	1	0.01	3.27707	13														b170		2.93155	3.22931	3.52707	3.15941	3.15941		4_way	narrow	60
87.3151	1	1	0.01	3.03507	13														b170		2.93155	3.22931	3.52707	3.15941	3.15941		4_way	narrow	60
90.3755	1	1	0.01	3.14144	13														b170		2.93155	3.22931	3.52707	3.15941	3.15941		4_way	narrow	60
86.6324	1	1	0.01	3.01134	13														b170		2.93155	3.22931	3.52707	3.15941	3.15941		4_way	narrow	60
93.7055	0	1	0.01	3.25719	13														b170		2.93155	3.22931	3.52707	3.15941	3.15941		4_way	narrow	60
96.2289	0	1	0.01	3.34491	13														b170		2.93155	3.22931	3.52707	3.15941	3.15941		4_way	narrow	60
81.3501	1	1	0.01	2.82772	13														b170		2.93155	3.22931	3.52707	3.15941	3.15941		4_way	narrow	60
88.0045	1	1	0.01	3.05903	13														b170		2.93155	3.22931	3.52707	3.15941	3.15941		4_way	narrow	60
83.7466	1	1	0.01	2.91102	13														b170		2.93155	3.22931	3.52707	3.15941	3.15941		4_way	narrow	60
94.3476	1	1	0.01	3.27951	13														b170		2.93155	3.22931	3.52707	3.15941	3.15941		4_way	narrow	60
83.6047	0	1	0.01	2.90609	13														b170		2.93155	3.22931	3.52707	3.15941	3.15941		4_way	narrow	60
87.8582	0	1	0.01	3.05394	13														b170		2.93155	3.22931	3.52707	3.15941	3.15941		4_way	narrow	60
97.0126	0	1	0.01	3.37215	13														b170		2.93155	3.22931	3.52707	3.15941	3.15941		4_way	narrow	60
87.9483	1	1	0.01	3.05707	13														b170		2.93155	3.22931	3.52707	3.15941	3.15941		4_way	narrow	60
94.6567	1	1	0.01	3.29026	13														b170		2.93155	3.22931	3.52707	3.15941	3.15941		4_way	narrow	60
92.9474	1	1	0.01	3.23085	13														b170		2.93155	3.22931	3.52707	3.15941	3.15941		4_way	narrow	60
94.8268	0	1	0.01	3.29617	13														b170		2.93155	3.22931	3.52707	3.15941	3.15941		4_way	narrow	60
81.184	0	1	0.01	2.82195	13														b170		2.93155	3.22931	3.52707	3.15941	3.15941		4_way	narrow	60
88.8224	1	1	0.01	3.08746	13														b170		2.93155	3.22931	3.52707	3.15941	3.15941		4_way	narrow	60
83.2748	1	1	0.01	2.89462	13														b170		2.93155	3.22931	3.52707	3.15941	3.15941		4_way	narrow	60
87.9998	1	1	0.01	3.05887	13														b170		2.93155	3.22931	3.52707	3.15941	3.15941		4_way	narrow	60
87.876	1	1	0.01	3.05456	13														b170		2.93155	3.22931	3.52707	3.15941	3.15941		4_way	narrow	60
83.2187	1	1	0.01	2.89267	13														b170		2.93155	3.22931	3.52707	3.15941	3.15941		4_way	narrow	60
97.1205	0	1	0.01	3.3759	13														b170		2.93155	3.22931	3.52707	3.15941	3.15941		4_way	narrow	60
92.9018	0	1	0.01	3.22926	13														b170		2.93155	3.22931	3.52707	3.15941	3.15941		4_way	narrow	60
92.1021	0	1	0.01	3.20146	13														b170		2.93155	3.22931	3.52707	3.15941	3.15941		4_way	narrow	60
90.8887	1	1	0.01	3.15928	13														b170		2.93155	3.22931	3.52707	3.15941	3.15941		4_way	narrow	60
94.1664	1	1	0.01	3.27322	13														b170		2.93155	3.22931	3.52707	3.15941	3.15941		4_way	narrow	60
83.2766	1	1	0.01	2.89469	13														b170		2.93155	3.22931	3.52707	3.15941	3.15941		4_way	narrow	60
94.5354	1	1	0.01	3.28604	13														b170		2.93155	3.22931	3.52707	3.15941	3.15941		4_way	narrow	60
86.7705	1	1	0.01	3.01613	13														b170		2.93155	3.22931	3.52707	3.15941	3.15941		4_way	narrow	60
84.6723	1	1	0.01	2.9432	13														b170		2.93155	3.22931	3.52707	3.15941	3.15941		4_way	narrow	60
91.9015	0	1	0.01	3.19449	13														b170		2.93155	3.22931	3.52707	3.15941	3.15941		4_way	narrow	60
101.978	1	1	0.01	3.54474	13														b170		2.93155	3.22931	3.52707	3.15941	3.15941		4_way	narrow	60
98.1732	0	1	0.072	3.41249	13														b171		3.26698	3.30218	3.33738	3.50522	3.50522		4_way	narrow	29
102.105	0	1	0.072	3.54916	13														b171		3.26698	3.30218	3.33738	3.50522	3.50522		4_way	narrow	29
94.2185	0	1	0.072	3.27503	13														b171		3.26698	3.30218	3.33738	3.50522	3.50522		4_way	narrow	29
97.1358	1	1	0.072	3.37643	13														b171		3.26698	3.30218	3.33738	3.50522	3.50522		4_way	narrow	29
99.2796	1	1	0.072	3.45095	13														b171		3.26698	3.30218	3.33738	3.50522	3.50522		4_way	narrow	29
97.1702	1	1	0.072	3.37763	13														b171		3.26698	3.30218	3.33738	3.50522	3.50522		4_way	narrow	29
106.579	1	1	0.072	3.70468	13														b171		3.26698	3.30218	3.33738	3.50522	3.50522		4_way	narrow	29
101.67	0	1	0.072	3.53405	13														b171		3.26698	3.30218	3.33738	3.50522	3.50522		4_way	narrow	29
101.807	1	1	0.072	3.53881	13														b171		3.26698	3.30218	3.33738	3.50522	3.50522		4_way	narrow	29
97.2327	0	1	0.072	3.3798	13														b171		3.26698	3.30218	3.33738	3.50522	3.50522		4_way	narrow	29
102.364	1	1	0.072	3.55818	13														b171		3.26698	3.30218	3.33738	3.50522	3.50522		4_way	narrow	29
101.018	1	1	0.072	3.51137	13														b171		3.26698	3.30218	3.33738	3.50522	3.50522		4_way	narrow	29
100.407	0	1	0.072	3.49013	13														b171		3.26698	3.30218	3.33738	3.50522	3.50522		4_way	narrow	29
98.528	0	1	0.072	3.42482	13														b171		3.26698	3.30218	3.33738	3.50522	3.50522		4_way	narrow	29
111.349	0	1	0.072	3.87048	13														b171		3.26698	3.30218	3.33738	3.50522	3.50522		4_way	narrow	29
107.462	0	1	0.072	3.73537	13														b171		3.26698	3.30218	3.33738	3.50522	3.50522		4_way	narrow	29
93.8015	1	1	0.072	3.26053	13														b171		3.26698	3.30218	3.33738	3.50522	3.50522		4_way	narrow	29
108.634	1	1	0.072	3.77612	13														b171		3.26698	3.30218	3.33738	3.50522	3.50522		4_way	narrow	29
99.8901	0	1	0.072	3.47217	13														b171		3.26698	3.30218	3.33738	3.50522	3.50522		4_way	narrow	29
100.148	0	1	0.072	3.48113	13														b171		3.26698	3.30218	3.33738	3.50522	3.50522		4_way	narrow	29
97.6326	0	1	0.072	3.3937	13														b171		3.26698	3.30218	3.33738	3.50522	3.50522		4_way	narrow	29
105.562	0	1	0.072	3.66931	13														b171		3.26698	3.30218	3.33738	3.50522	3.50522		4_way	narrow	29
107.872	0	1	0.072	3.74961	13														b171		3.26698	3.30218	3.33738	3.50522	3.50522		4_way	narrow	29
99.7428	0	1	0.072	3.46705	13														b171		3.26698	3.30218	3.33738	3.50522	3.50522		4_way	narrow	29
99.0668	1	1	0.072	3.44355	13														b171		3.26698	3.30218	3.33738	3.50522	3.50522		4_way	narrow	29
104.744	0	1	0.072	3.6409	13														b171		3.26698	3.30218	3.33738	3.50522	3.50522		4_way	narrow	29
89.345	0	1	0.072	3.10562	13														b171		3.26698	3.30218	3.33738	3.50522	3.50522		4_way	narrow	29
102.336	1	1	0.072	3.55721	13														b171		3.26698	3.30218	3.33738	3.50522	3.50522		4_way	narrow	29
99.1141	1	1	0.072	3.4452	13														b171		3.26698	3.30218	3.33738	3.50522	3.50522		4_way	narrow	29
95.7697	1	1	0.018	3.32895	13														b172		3.00741	3.09905	3.19068	3.34509	3.34509		4_way	narrow	74
97.6372	1	1	0.018	3.39386	13														b172		3.00741	3.09905	3.19068	3.34509	3.34509		4_way	narrow	74
97.5144	0	1	0.018	3.38959	13														b172		3.00741	3.09905	3.19068	3.34509	3.34509		4_way	narrow	74
99.2347	1	1	0.018	3.44939	13														b172		3.00741	3.09905	3.19068	3.34509	3.34509		4_way	narrow	74
100.27	1	1	0.018	3.48537	13														b172		3.00741	3.09905	3.19068	3.34509	3.34509		4_way	narrow	74
104.529	0	1	0.018	3.63343	13														b172		3.00741	3.09905	3.19068	3.34509	3.34509		4_way	narrow	74
101.398	0	1	0.018	3.52459	13														b172		3.00741	3.09905	3.19068	3.34509	3.34509		4_way	narrow	74
98.0105	0	1	0.018	3.40684	13														b172		3.00741	3.09905	3.19068	3.34509	3.34509		4_way	narrow	74
95.5304	0	1	0.018	3.32063	13														b172		3.00741	3.09905	3.19068	3.34509	3.34509		4_way	narrow	74
96.6838	0	1	0.018	3.36072	13														b172		3.00741	3.09905	3.19068	3.34509	3.34509		4_way	narrow	74
94.9443	0	1	0.018	3.30025	13														b172		3.00741	3.09905	3.19068	3.34509	3.34509		4_way	narrow	74
88.2622	0	1	0.018	3.06799	13														b172		3.00741	3.09905	3.19068	3.34509	3.34509		4_way	narrow	74
95.1595	0	1	0.018	3.30774	13														b172		3.00741	3.09905	3.19068	3.34509	3.34509		4_way	narrow	74
91.9806	0	1	0.018	3.19724	13														b172		3.00741	3.09905	3.19068	3.34509	3.34509		4_way	narrow	74
101.045	0	1	0.018	3.51231	13														b172		3.00741	3.09905	3.19068	3.34509	3.34509		4_way	narrow	74
97.7917	0	1	0.018	3.39923	13														b172		3.00741	3.09905	3.19068	3.34509	3.34509		4_way	narrow	74
94.7517	0	1	0.018	3.29356	13														b172		3.00741	3.09905	3.19068	3.34509	3.34509		4_way	narrow	74
91.9171	0	1	0.018	3.19503	13														b172		3.00741	3.09905	3.19068	3.34509	3.34509		4_way	narrow	74
96.4047	1	1	0.018	3.35102	13														b172		3.00741	3.09905	3.19068	3.34509	3.34509		4_way	narrow	74
97.5795	1	1	0.018	3.39185	13														b172		3.00741	3.09905	3.19068	3.34509	3.34509		4_way	narrow	74
100.203	1	1	0.018	3.48303	13														b172		3.00741	3.09905	3.19068	3.34509	3.34509		4_way	narrow	74
98.5215	0	1	0.018	3.4246	13														b172		3.00741	3.09905	3.19068	3.34509	3.34509		4_way	narrow	74
92.9094	0	1	0.018	3.22952	13														b172		3.00741	3.09905	3.19068	3.34509	3.34509		4_way	narrow	74
100.934	1	1	0.018	3.50846	13														b172		3.00741	3.09905	3.19068	3.34509	3.34509		4_way	narrow	74
89.3623	1	1	0.018	3.10622	13														b172		3.00741	3.09905	3.19068	3.34509	3.34509		4_way	narrow	74
95.7984	0	1	0.018	3.32995	13														b172		3.00741	3.09905	3.19068	3.34509	3.34509		4_way	narrow	74
88.5937	0	1	0.018	3.07951	13														b172		3.00741	3.09905	3.19068	3.34509	3.34509		4_way	narrow	74
96.9542	0	1	0.018	3.37012	13														b172		3.00741	3.09905	3.19068	3.34509	3.34509		4_way	narrow	74
98.1265	0	1	0.018	3.41087	13														b172		3.00741	3.09905	3.19068	3.34509	3.34509		4_way	narrow	74
106.829	0	1	0.018	3.71335	13														b172		3.00741	3.09905	3.19068	3.34509	3.34509		4_way	narrow	74
96.1826	0	1	0.018	3.3433	13														b172		3.00741	3.09905	3.19068	3.34509	3.34509		4_way	narrow	74
95.611	1	1	0.018	3.32343	13														b172		3.00741	3.09905	3.19068	3.34509	3.34509		4_way	narrow	74
88.1055	0	1	0.018	3.06254	13														b172		3.00741	3.09905	3.19068	3.34509	3.34509		4_way	narrow	74
95.5102	0	1	0.018	3.31993	13														b172		3.00741	3.09905	3.19068	3.34509	3.34509		4_way	narrow	74
100.036	0	1	0.018	3.47725	13														b172		3.00741	3.09905	3.19068	3.34509	3.34509		4_way	narrow	74
92.1982	1	1	0.018	3.2048	13														b172		3.00741	3.09905	3.19068	3.34509	3.34509		4_way	narrow	74
99.4652	0	1	0.018	3.4574	13														b172		3.00741	3.09905	3.19068	3.34509	3.34509		4_way	narrow	74
97.013	0	1	0.018	3.37216	13														b172		3.00741	3.09905	3.19068	3.34509	3.34509		4_way	narrow	74
89.982	0	1	0.018	3.12777	13														b172		3.00741	3.09905	3.19068	3.34509	3.34509		4_way	narrow	74
97.0047	0	1	0.018	3.37188	13														b172		3.00741	3.09905	3.19068	3.34509	3.34509		4_way	narrow	74
104.481	0	1	0.018	3.63177	13														b172		3.00741	3.09905	3.19068	3.34509	3.34509		4_way	narrow	74
87.2584	0	1	0.018	3.0331	13														b172		3.00741	3.09905	3.19068	3.34509	3.34509		4_way	narrow	74
89.9396	0	1	0.018	3.12629	13														b172		3.00741	3.09905	3.19068	3.34509	3.34509		4_way	narrow	74
108.112	0	1	0.018	3.75797	13														b172		3.00741	3.09905	3.19068	3.34509	3.34509		4_way	narrow	74
90.7814	0	1	0.018	3.15555	13														b172		3.00741	3.09905	3.19068	3.34509	3.34509		4_way	narrow	74
94.9194	0	1	0.018	3.29939	13														b172		3.00741	3.09905	3.19068	3.34509	3.34509		4_way	narrow	74
89.751	0	1	0.018	3.11974	13														b172		3.00741	3.09905	3.19068	3.34509	3.34509		4_way	narrow	74
89.4383	1	1	0.018	3.10887	13														b172		3.00741	3.09905	3.19068	3.34509	3.34509		4_way	narrow	74
98.799	0	1	0.018	3.43424	13														b172		3.00741	3.09905	3.19068	3.34509	3.34509		4_way	narrow	74
97.825	0	1	0.018	3.40039	13														b172		3.00741	3.09905	3.19068	3.34509	3.34509		4_way	narrow	74
94.0322	0	1	0.018	3.26855	13														b172		3.00741	3.09905	3.19068	3.34509	3.34509		4_way	narrow	74
99.656	0	1	0.018	3.46403	13														b172		3.00741	3.09905	3.19068	3.34509	3.34509		4_way	narrow	74
99.8054	0	1	0.018	3.46923	13														b172		3.00741	3.09905	3.19068	3.34509	3.34509		4_way	narrow	74
95.2797	0	1	0.018	3.31192	13														b172		3.00741	3.09905	3.19068	3.34509	3.34509		4_way	narrow	74
90.0193	0	1	0.018	3.12906	13														b172		3.00741	3.09905	3.19068	3.34509	3.34509		4_way	narrow	74
92.3763	0	1	0.018	3.21099	13														b172		3.00741	3.09905	3.19068	3.34509	3.34509		4_way	narrow	74
91.2586	0	1	0.018	3.17214	13														b172		3.00741	3.09905	3.19068	3.34509	3.34509		4_way	narrow	74
105.684	1	1	0.018	3.67356	13														b172		3.00741	3.09905	3.19068	3.34509	3.34509		4_way	narrow	74
95.6209	1	1	0.018	3.32378	13														b172		3.00741	3.09905	3.19068	3.34509	3.34509		4_way	narrow	74
90.9909	0	1	0.018	3.16284	13														b172		3.00741	3.09905	3.19068	3.34509	3.34509		4_way	narrow	74
93.1683	1	1	0.018	3.23852	13														b172		3.00741	3.09905	3.19068	3.34509	3.34509		4_way	narrow	74
86.2416	1	1	0.018	2.99775	13														b172		3.00741	3.09905	3.19068	3.34509	3.34509		4_way	narrow	74
102.611	0	1	0.018	3.56676	13														b172		3.00741	3.09905	3.19068	3.34509	3.34509		4_way	narrow	74
96.4826	0	1	0.018	3.35373	13														b172		3.00741	3.09905	3.19068	3.34509	3.34509		4_way	narrow	74
99.9029	1	1	0.018	3.47262	13														b172		3.00741	3.09905	3.19068	3.34509	3.34509		4_way	narrow	74
102.142	0	1	0.018	3.55045	13														b172		3.00741	3.09905	3.19068	3.34509	3.34509		4_way	narrow	74
94.4794	0	1	0.018	3.2841	13														b172		3.00741	3.09905	3.19068	3.34509	3.34509		4_way	narrow	74
91.7266	1	1	0.018	3.18841	13														b172		3.00741	3.09905	3.19068	3.34509	3.34509		4_way	narrow	74
100.912	0	1	0.018	3.5077	13														b172		3.00741	3.09905	3.19068	3.34509	3.34509		4_way	narrow	74
97.389	0	1	0.018	3.38523	13														b172		3.00741	3.09905	3.19068	3.34509	3.34509		4_way	narrow	74
96.231	1	1	0.018	3.34498	13														b172		3.00741	3.09905	3.19068	3.34509	3.34509		4_way	narrow	74
104.902	0	1	0.018	3.64639	13														b172		3.00741	3.09905	3.19068	3.34509	3.34509		4_way	narrow	74
99.8532	0	1	0.018	3.47089	13														b172		3.00741	3.09905	3.19068	3.34509	3.34509		4_way	narrow	74
93.4973	0	1	0.018	3.24996	13														b172		3.00741	3.09905	3.19068	3.34509	3.34509		4_way	narrow	74
97.9265	0	1	0.078	3.40392	13														b173		2.99679	3.13242	3.26805	3.30298	3.30298		4_way	narrow	26
99.4473	1	1	0.078	3.45678	13														b173		2.99679	3.13242	3.26805	3.30298	3.30298		4_way	narrow	26
96.4104	0	1	0.078	3.35122	13														b173		2.99679	3.13242	3.26805	3.30298	3.30298		4_way	narrow	26
94.241	1	1	0.078	3.27581	13														b173		2.99679	3.13242	3.26805	3.30298	3.30298		4_way	narrow	26
104.928	1	1	0.078	3.64729	13														b173		2.99679	3.13242	3.26805	3.30298	3.30298		4_way	narrow	26
[truncated: 146,854 more rows]

## Sheet: fields
AreaShape_MajorAxisLength
Children_pupaeSECONDARYobjectsFILTEREDhigh_Count
Children_pupaeSECONDARYobjectsFILTEREDlower_Count
corrected_length_abs_diff
mm_included_MajorAxisLength
files::photo_date_week
parents_8_way_narrow_cross::cross_parent_father_ID
parents_8_way_narrow_cross::cross_parent_father_ID_dspr
parents_8_way_narrow_cross::cross_parent_mother_ID
parents_8_way_narrow_cross::cross_parent_mother_ID_dspr
parents_8_way_narrow_cross::lookup_father
parents_8_way_narrow_cross::lookup_mother
parents_8_way_narrow_cross::narrow_8_way_duplicate_set
parents_8_way_narrow_cross::RIL_midpoint_mm
reverse::mm_rev_len
RIL::count_greater_15
RIL::DSPR_stock
RIL::mm_RIL_average_using_vialsGreater15
RIL::RIL_average
vial::BARCODE_vial
vial::manual_count_number
vial::mm_parent_father
vial::mm_parent_midpoint
vial::mm_parent_mother
vial::mm_vial_ave
vial::mm_vial_ave_greater15
vial::PUBLICATION_control
vial::PUBLICATION_dataset
vial::PUBLICATION_purpose
vial::vial_included_count
