# Supplementary material for: Automated Phenotyping Indicates Pupal Size in Drosophila Is a Highly Heritable Trait with an Apparent Polygenic Basis
Source: G3 (Bethesda). 2017 Mar 2;7(4):1277–86. doi: 10.1534/g3.117.039883 (PMC5386876; doi:10.1534/g3.117.039883)
Supplement: Supplementary file 11 [file 1277FileS5.zip]

Archive with 7 entries (4 files):
- File S5/
- File S5/.DS_Store
- __MACOSX/
- __MACOSX/File S5/
- __MACOSX/File S5/._.DS_Store
- File S5/Read_Me_S5.docx
- File S5/S5.xlsx
