# Supplementary material for: Automated Phenotyping Indicates Pupal Size in Drosophila Is a Highly Heritable Trait with an Apparent Polygenic Basis
Source: G3 (Bethesda). 2017 Mar 2;7(4):1277–86. doi: 10.1534/g3.117.039883 (PMC5386876; doi:10.1534/g3.117.039883)
Supplement: Supplementary file 11 [file 1277FileS5.zip › File S5/S5.xlsx]

## Sheet: 1
BARCODE_vial	manual_count_number	mm_parent_father	mm_parent_midpoint	mm_parent_mother	mm_vial_ave	mm_vial_ave_greater15	PUBLICATION_control	PUBLICATION_dataset	PUBLICATION_purpose	vial_included_count	files::photo_date_week	parents_8_way_narrow_cross::cross_parent_father_ID	parents_8_way_narrow_cross::cross_parent_father_ID_dspr	parents_8_way_narrow_cross::cross_parent_mother_ID	parents_8_way_narrow_cross::cross_parent_mother_ID_dspr	parents_8_way_narrow_cross::lookup_father	parents_8_way_narrow_cross::lookup_mother	parents_8_way_narrow_cross::narrow_8_way_duplicate_set	parents_8_way_narrow_cross::RIL_midpoint_mm	RIL::count_greater_15	RIL::DSPR_stock	RIL::mm_RIL_average_using_vialsGreater15	RIL::RIL_average
P0D					4.4228			4_way	broad	4	117									4	0	3.69962	95.06
P10A					4.16946			4_way	broad	4	117									4	10	3.97252	102.07
P11A					3.99274			4_way	broad	1	117									3	11	3.81162	97.94
P11D					4.09528			4_way	broad	1	117									3	11	3.81162	97.94
P12A					3.94526			4_way	broad	12	117									4	12	3.61478	92.88
P12D					3.73591			4_way	broad	8	117									4	12	3.61478	92.88
P13A					3.64303			4_way	broad	1	117									4	13	3.75412	96.46
P13D					3.55249			4_way	broad	3	117									4	13	3.75412	96.46
P14D					2.99205			4_way	broad	2	117									2	14	3.63524	93.405
P15A					3.60326	3.60326		4_way	broad	39	117									6	15	3.52018	90.4467
P15D					3.61408	3.61408		4_way	broad	39	117									6	15	3.52018	90.4467
P16A					3.86279			4_way	broad	7	117									5	16	3.61278	92.826
P16D					3.77938	3.77938		4_way	broad	26	117									5	16	3.61278	92.826
P17A					3.74563	3.74563		4_way	broad	29	117									6	17	3.62567	93.1583
P17D					3.7301	3.7301		4_way	broad	29	117									6	17	3.62567	93.1583
P18A					3.66926	3.66926		4_way	broad	47	117									6	18	3.51386	90.2867
P18D					3.60783	3.60783		4_way	broad	47	117									6	18	3.51386	90.2867
P19A					3.77465	3.77465		4_way	broad	20	117									6	19	3.59529	92.38
P19D					3.67819	3.67819		4_way	broad	36	117									6	19	3.59529	92.38
P1A					3.83737			4_way	broad	10	117									5	1	3.5282	90.654
P1D					3.84475	3.84475		4_way	broad	20	117									5	1	3.5282	90.654
P20A					3.94655			4_way	broad	9	117									5	20	3.45456	88.762
P20D					3.6799	3.6799		4_way	broad	40	117									5	20	3.45456	88.762
P21A					3.91623			4_way	broad	12	117									5	21	3.66966	94.286
P21D					3.84657	3.84657		4_way	broad	30	117									5	21	3.66966	94.286
P22A					3.51876	3.51876		4_way	broad	47	117									6	22	3.48081	89.4367
P22D					3.68651	3.68651		4_way	broad	41	117									6	22	3.48081	89.4367
P23A					3.94373			4_way	broad	11	117									5	23	3.62805	93.218
P23D					3.6737	3.6737		4_way	broad	31	117									5	23	3.62805	93.218
P24A					4.13544			4_way	broad	9	117									3	24	3.83038	98.42
P24D					4.31685			4_way	broad	3	117									3	24	3.83038	98.42
P25A					3.69549			4_way	broad	10	117									5	25	3.743	96.172
P25D					3.86787	3.86787		4_way	broad	19	117									5	25	3.743	96.172
P26A					4.05677			4_way	broad	2	117									5	26	3.69485	94.936
P26D					3.75391	3.75391		4_way	broad	47	117									5	26	3.69485	94.936
P27A					3.64951			4_way	broad	10	117									4	27	3.53771	90.9
P27D					3.72874			4_way	broad	5	117									4	27	3.53771	90.9
P28A					4.21646			4_way	broad	2	117									5	28	3.72702	95.764
P28D					3.96115	3.96115		4_way	broad	26	117									5	28	3.72702	95.764
P29A					3.86104	3.86104		4_way	broad	43	117									6	29	3.73439	95.9533
P29D					3.76041	3.76041		4_way	broad	36	117									6	29	3.73439	95.9533
P2A					3.86222	3.86222		4_way	broad	29	117									6	2	3.72505	95.7117
P2D					3.90981	3.90981		4_way	broad	25	117									6	2	3.72505	95.7117
P30A					4.08554	4.08554		4_way	broad	16	117									6	30	3.8911	99.98
P30D					3.90363	3.90363		4_way	broad	38	117									6	30	3.8911	99.98
P3A					3.77462	3.77462		4_way	broad	18	117									6	3	3.67128	94.3317
P3D					3.72828	3.72828		4_way	broad	23	117									6	3	3.67128	94.3317
P4A					3.69121	3.69121		4_way	broad	23	117									6	4	3.71476	95.4483
P4D					3.78903	3.78903		4_way	broad	17	117									6	4	3.71476	95.4483
P5A					3.91694	3.91694		4_way	broad	27	117									6	5	3.74863	96.3167
P5D					3.80292	3.80292		4_way	broad	20	117									6	5	3.74863	96.3167
P6A					3.82566	3.82566		4_way	broad	37	117									6	6	3.64705	93.7067
P6D					3.74787	3.74787		4_way	broad	45	117									6	6	3.64705	93.7067
P7A					3.7571	3.7571		4_way	broad	44	117									6	7	3.69275	94.8833
P7D					3.84927	3.84927		4_way	broad	29	117									6	7	3.69275	94.8833
P8A					3.86302	3.86302		4_way	broad	36	117									5	8	3.76581	96.762
P8D					3.74074	3.74074		4_way	broad	56	117									5	8	3.76581	96.762
P9D					3.92488			4_way	broad	11	117									4	9	3.64717	93.71
P0B					3.83106	3.83106		4_way	broad	54	117									4	0	3.69962	95.06
P0E					3.79846	3.79846		4_way	broad	45	117									4	0	3.69962	95.06
P10B					4.00562	4.00562		4_way	broad	53	117									4	10	3.97252	102.07
P10E					4.05206	4.05206		4_way	broad	23	117									4	10	3.97252	102.07
P11B					3.79253	3.79253		4_way	broad	16	117									3	11	3.81162	97.94
P11E					3.94372			4_way	broad	13	117									3	11	3.81162	97.94
P12B					3.64937	3.64937		4_way	broad	58	117									4	12	3.61478	92.88
P12E					3.59286	3.59286		4_way	broad	26	117									4	12	3.61478	92.88
P13B					3.8474	3.8474		4_way	broad	34	117									4	13	3.75412	96.46
P13E					3.68327	3.68327		4_way	broad	64	117									4	13	3.75412	96.46
P14B					3.64033	3.64033		4_way	broad	44	117									2	14	3.63524	93.405
P14E					3.75135			4_way	broad	10	117									2	14	3.63524	93.405
P15B					3.49432	3.49432		4_way	broad	33	117									6	15	3.52018	90.4467
P15E					3.47465	3.47465		4_way	broad	62	117									6	15	3.52018	90.4467
P16B					3.62316	3.62316		4_way	broad	77	117									5	16	3.61278	92.826
P16E					3.55272	3.55272		4_way	broad	48	117									5	16	3.61278	92.826
P17B					3.73981	3.73981		4_way	broad	57	117									6	17	3.62567	93.1583
P17E					3.48165	3.48165		4_way	broad	31	117									6	17	3.62567	93.1583
P18B					3.46312	3.46312		4_way	broad	75	117									6	18	3.51386	90.2867
P18E					3.51117	3.51117		4_way	broad	79	117									6	18	3.51386	90.2867
P19B					3.57387	3.57387		4_way	broad	87	117									6	19	3.59529	92.38
P19E					3.58064	3.58064		4_way	broad	70	117									6	19	3.59529	92.38
P1B					3.44898	3.44898		4_way	broad	61	117									5	1	3.5282	90.654
P1E					3.51801	3.51801		4_way	broad	74	117									5	1	3.5282	90.654
P20B					3.4457	3.4457		4_way	broad	87	117									5	20	3.45456	88.762
P20E					3.40577	3.40577		4_way	broad	26	117									5	20	3.45456	88.762
P21B					3.63153	3.63153		4_way	broad	67	117									5	21	3.66966	94.286
P21E					3.66868	3.66868		4_way	broad	92	117									5	21	3.66966	94.286
P22B					3.40223	3.40223		4_way	broad	83	117									6	22	3.48081	89.4367
P22E					3.482	3.482		4_way	broad	92	117									6	22	3.48081	89.4367
P23B					3.62314	3.62314		4_way	broad	50	117									5	23	3.62805	93.218
P23E					3.49427	3.49427		4_way	broad	61	117									5	23	3.62805	93.218
P24B					3.88702	3.88702		4_way	broad	28	117									3	24	3.83038	98.42
P24E					4.05103			4_way	broad	10	117									3	24	3.83038	98.42
P25B					3.76619	3.76619		4_way	broad	62	117									5	25	3.743	96.172
P25E					3.65265	3.65265		4_way	broad	90	117									5	25	3.743	96.172
P26B					3.80579	3.80579		4_way	broad	43	117									5	26	3.69485	94.936
P26E					3.64488	3.64488		4_way	broad	83	117									5	26	3.69485	94.936
P27B					3.55843	3.55843		4_way	broad	53	117									4	27	3.53771	90.9
P27E					3.49525	3.49525		4_way	broad	80	117									4	27	3.53771	90.9
P28B					3.70511	3.70511		4_way	broad	59	117									5	28	3.72702	95.764
P28E					3.68716	3.68716		4_way	broad	36	117									5	28	3.72702	95.764
P29B					3.76637	3.76637		4_way	broad	54	117									6	29	3.73439	95.9533
P29E					3.69492	3.69492		4_way	broad	71	117									6	29	3.73439	95.9533
P2B					3.73321	3.73321		4_way	broad	57	117									6	2	3.72505	95.7117
P2E					3.67474	3.67474		4_way	broad	81	117									6	2	3.72505	95.7117
P30B					4.05065	4.05065		4_way	broad	18	117									6	30	3.8911	99.98
P30E					3.63279	3.63279		4_way	broad	44	117									6	30	3.8911	99.98
P3B					3.62835	3.62835		4_way	broad	56	117									6	3	3.67128	94.3317
P3E					3.62264	3.62264		4_way	broad	68	117									6	3	3.67128	94.3317
P4B					3.75234	3.75234		4_way	broad	44	117									6	4	3.71476	95.4483
P4E					3.74739	3.74739		4_way	broad	39	117									6	4	3.71476	95.4483
P5B					3.76607	3.76607		4_way	broad	74	117									6	5	3.74863	96.3167
P5E					3.64907	3.64907		4_way	broad	70	117									6	5	3.74863	96.3167
P6B					3.58224	3.58224		4_way	broad	83	117									6	6	3.64705	93.7067
P6E					3.58931	3.58931		4_way	broad	73	117									6	6	3.64705	93.7067
P7B					3.64399	3.64399		4_way	broad	77	117									6	7	3.69275	94.8833
P7E					3.68719	3.68719		4_way	broad	79	117									6	7	3.69275	94.8833
P8E					3.81388	3.81388		4_way	broad	57	117									5	8	3.76581	96.762
P9B					3.72223	3.72223		4_way	broad	59	117									4	9	3.64717	93.71
P9E					3.69584	3.69584		4_way	broad	58	117									4	9	3.64717	93.71
P0C					3.58812	3.58812		4_way	broad	89	117									4	0	3.69962	95.06
P0F					3.58084	3.58084		4_way	broad	111	117									4	0	3.69962	95.06
P10C					3.88658	3.88658		4_way	broad	62	117									4	10	3.97252	102.07
P10F					3.94583	3.94583		4_way	broad	73	117									4	10	3.97252	102.07
P11C					3.78041	3.78041		4_way	broad	15	117									3	11	3.81162	97.94
P11F					3.86193	3.86193		4_way	broad	27	117									3	11	3.81162	97.94
P12C					3.67257	3.67257		4_way	broad	25	117									4	12	3.61478	92.88
P12F					3.54431	3.54431		4_way	broad	69	117									4	12	3.61478	92.88
P13C					3.81282	3.81282		4_way	broad	40	117									4	13	3.75412	96.46
P13F					3.67297	3.67297		4_way	broad	66	117									4	13	3.75412	96.46
P14C					3.63014	3.63014		4_way	broad	73	117									2	14	3.63524	93.405
P14F					3.69329			4_way	broad	2	117									2	14	3.63524	93.405
P15C					3.4822	3.4822		4_way	broad	45	117									6	15	3.52018	90.4467
P15F					3.45257	3.45257		4_way	broad	88	117									6	15	3.52018	90.4467
P16C					3.54697	3.54697		4_way	broad	47	117									5	16	3.61278	92.826
P16F					3.56166	3.56166		4_way	broad	76	117									5	16	3.61278	92.826
P17C					3.56746	3.56746		4_way	broad	66	117									6	17	3.62567	93.1583
P17F					3.48936	3.48936		4_way	broad	39	117									6	17	3.62567	93.1583
P18C					3.39248	3.39248		4_way	broad	101	117									6	18	3.51386	90.2867
P18F					3.43929	3.43929		4_way	broad	75	117									6	18	3.51386	90.2867
P19C					3.44668	3.44668		4_way	broad	106	117									6	19	3.59529	92.38
P19F					3.51771	3.51771		4_way	broad	114	117									6	19	3.59529	92.38
P1C					3.44166	3.44166		4_way	broad	101	117									5	1	3.5282	90.654
P1F					3.38763	3.38763		4_way	broad	80	117									5	1	3.5282	90.654
P20C					3.37972	3.37972		4_way	broad	120	117									5	20	3.45456	88.762
P20F					3.36172	3.36172		4_way	broad	66	117									5	20	3.45456	88.762
P21C					3.6126	3.6126		4_way	broad	84	117									5	21	3.66966	94.286
P21F					3.58891	3.58891		4_way	broad	98	117									5	21	3.66966	94.286
P22C					3.369	3.369		4_way	broad	83	117									6	22	3.48081	89.4367
P22F					3.42635	3.42635		4_way	broad	85	117									6	22	3.48081	89.4367
P23C					3.72273	3.72273		4_way	broad	67	117									5	23	3.62805	93.218
P23F					3.6264	3.6264		4_way	broad	66	117									5	23	3.62805	93.218
P24C					3.81358	3.81358		4_way	broad	32	117									3	24	3.83038	98.42
P24F					3.79053	3.79053		4_way	broad	35	117									3	24	3.83038	98.42
P25C					3.89632	3.89632		4_way	broad	31	117									5	25	3.743	96.172
P25F					3.53198	3.53198		4_way	broad	97	117									5	25	3.743	96.172
P26C					3.68242	3.68242		4_way	broad	76	117									5	26	3.69485	94.936
P26F					3.58725	3.58725		4_way	broad	69	117									5	26	3.69485	94.936
P27C					3.5551	3.5551		4_way	broad	82	117									4	27	3.53771	90.9
P27F					3.54206	3.54206		4_way	broad	72	117									4	27	3.53771	90.9
P28C					3.64283	3.64283		4_way	broad	58	117									5	28	3.72702	95.764
P28F					3.63887	3.63887		4_way	broad	74	117									5	28	3.72702	95.764
P29C					3.69684	3.69684		4_way	broad	67	117									6	29	3.73439	95.9533
P29F					3.62677	3.62677		4_way	broad	85	117									6	29	3.73439	95.9533
P2C					3.60165	3.60165		4_way	broad	61	117									6	2	3.72505	95.7117
P2F					3.56868	3.56868		4_way	broad	79	117									6	2	3.72505	95.7117
P30C					4.05494	4.05494		4_way	broad	20	117									6	30	3.8911	99.98
P30F					3.61901	3.61901		4_way	broad	95	117									6	30	3.8911	99.98
P3C					3.66552	3.66552		4_way	broad	42	117									6	3	3.67128	94.3317
P3F					3.60827	3.60827		4_way	broad	47	117									6	3	3.67128	94.3317
P4C					3.62847	3.62847		4_way	broad	61	117									6	4	3.71476	95.4483
P4F					3.6801	3.6801		4_way	broad	78	117									6	4	3.71476	95.4483
P5C					3.68655	3.68655		4_way	broad	42	117									6	5	3.74863	96.3167
P5F					3.6702	3.6702		4_way	broad	49	117									6	5	3.74863	96.3167
P6C					3.58564	3.58564		4_way	broad	93	117									6	6	3.64705	93.7067
P6F					3.55155	3.55155		4_way	broad	81	117									6	6	3.64705	93.7067
P7C					3.6023	3.6023		4_way	broad	81	117									6	7	3.69275	94.8833
P7F					3.61668	3.61668		4_way	broad	88	117									6	7	3.69275	94.8833
P8C					3.71782	3.71782		4_way	broad	70	117									5	8	3.76581	96.762
P8F					3.6936	3.6936		4_way	broad	70	117									5	8	3.76581	96.762
P9C					3.61797	3.61797		4_way	broad	66	117									4	9	3.64717	93.71
P9F					3.55265	3.55265		4_way	broad	99	117									4	9	3.64717	93.71
P31A					3.5622	3.5622		4_way	broad	39	126									6	31	3.49081	89.695
P31D					3.41717	3.41717		4_way	broad	76	126									6	31	3.49081	89.695
P32A					3.99063	3.99063		4_way	broad	22	126									6	32	3.92659	100.893
P32D					4.0303	4.0303		4_way	broad	34	126									6	32	3.92659	100.893
P33A					3.58615	3.58615		4_way	broad	41	126									6	33	3.45933	88.8833
P33D					3.40085	3.40085		4_way	broad	71	126									6	33	3.45933	88.8833
P34A					3.58935	3.58935		4_way	broad	50	126									6	34	3.40218	87.4183
P34D					3.45527	3.45527		4_way	broad	81	126									6	34	3.40218	87.4183
P35A					3.7019	3.7019		4_way	broad	43	126									5	35	3.57386	91.828
P35D					3.51445	3.51445		4_way	broad	74	126									5	35	3.57386	91.828
P36A					3.44191	3.44191		4_way	broad	74	126									6	36	3.40883	87.5867
P36D					3.36623	3.36623		4_way	broad	92	126									6	36	3.40883	87.5867
P37A					3.79021	3.79021		4_way	broad	58	126									6	37	3.8278	98.3533
P37D					3.86814	3.86814		4_way	broad	68	126									6	37	3.8278	98.3533
P38A					3.87649	3.87649		4_way	broad	29	126									6	38	3.80521	97.7717
P38D					3.84874	3.84874		4_way	broad	57	126									6	38	3.80521	97.7717
P39A					3.67958	3.67958		4_way	broad	45	126									6	39	3.58434	92.0967
P39D					3.58949	3.58949		4_way	broad	76	126									6	39	3.58434	92.0967
P40A					3.72517	3.72517		4_way	broad	34	126									6	40	3.54625	91.12
P40D					3.46223	3.46223		4_way	broad	81	126									6	40	3.54625	91.12
P41A					3.73636	3.73636		4_way	broad	43	126									6	41	3.57594	91.8817
P41D					3.4482	3.4482		4_way	broad	92	126									6	41	3.57594	91.8817
P42A					3.2382			4_way	broad	8	126									4	42	3.40452	87.4775
P42D					3.53695			4_way	broad	10	126									4	42	3.40452	87.4775
P43A					3.66589	3.66589		4_way	broad	72	126									6	43	3.55461	91.3333
P43D					3.60351	3.60351		4_way	broad	98	126									6	43	3.55461	91.3333
P44A					4.07266	4.07266		4_way	broad	45	126									6	44	3.88832	99.9067
P44D					3.84511	3.84511		4_way	broad	59	126									6	44	3.88832	99.9067
P45A					3.68265	3.68265		4_way	broad	62	126									6	45	3.6567	93.9567
P45D					3.64209	3.64209		4_way	broad	70	126									6	45	3.6567	93.9567
P46A					3.67328	3.67328		4_way	broad	30	126									6	46	3.68711	94.7367
P46D					3.72069	3.72069		4_way	broad	31	126									6	46	3.68711	94.7367
P47A					3.59959	3.59959		4_way	broad	52	126									6	47	3.56462	91.5933
P47D					3.51888	3.51888		4_way	broad	65	126									6	47	3.56462	91.5933
P48A					3.59888	3.59888		4_way	broad	29	126									5	48	3.50928	90.168
P48D					3.46754	3.46754		4_way	broad	79	126									5	48	3.50928	90.168
P49A					3.51372	3.51372		4_way	broad	49	126									6	49	3.4565	88.8133
P49D					3.3555	3.3555		4_way	broad	102	126									6	49	3.4565	88.8133
P50A					3.7253			4_way	broad	12	126									3	50	3.65473	93.9067
P50D					3.55924	3.55924		4_way	broad	55	126									3	50	3.65473	93.9067
P31C					3.49482	3.49482		4_way	broad	71	126									6	31	3.49081	89.695
P32C					3.9112	3.9112		4_way	broad	38	126									6	32	3.92659	100.893
P33C					3.46815	3.46815		4_way	broad	79	126									6	33	3.45933	88.8833
P34C					3.31928	3.31928		4_way	broad	115	126									6	34	3.40218	87.4183
P35C					3.61092	3.61092		4_way	broad	64	126									5	35	3.57386	91.828
P36C					3.4254	3.4254		4_way	broad	78	126									6	36	3.40883	87.5867
P37C					3.83737	3.83737		4_way	broad	82	126									6	37	3.8278	98.3533
P38C					3.84441	3.84441		4_way	broad	37	126									6	38	3.80521	97.7717
P39C					3.59073	3.59073		4_way	broad	101	126									6	39	3.58434	92.0967
P40C					3.65796	3.65796		4_way	broad	43	126									6	40	3.54625	91.12
P41C					3.7283	3.7283		4_way	broad	57	126									6	41	3.57594	91.8817
P42C					3.3888	3.3888		4_way	broad	44	126									4	42	3.40452	87.4775
P43C					3.53655	3.53655		4_way	broad	86	126									6	43	3.55461	91.3333
P44C					3.83937	3.83937		4_way	broad	59	126									6	44	3.88832	99.9067
P45C					3.68834	3.68834		4_way	broad	44	126									6	45	3.6567	93.9567
P46C					3.66308	3.66308		4_way	broad	62	126									6	46	3.68711	94.7367
P47C					3.57303	3.57303		4_way	broad	50	126									6	47	3.56462	91.5933
P48C					3.46337			4_way	broad	13	126									5	48	3.50928	90.168
P49C					3.52164	3.52164		4_way	broad	54	126									6	49	3.4565	88.8133
P50C					3.70352			4_way	broad	11	126									3	50	3.65473	93.9067
P31F					3.47324	3.47324		4_way	broad	94	126									6	31	3.49081	89.695
P32F					3.82176	3.82176		4_way	broad	48	126									6	32	3.92659	100.893
P33F					3.36267	3.36267		4_way	broad	74	126									6	33	3.45933	88.8833
P34F					3.23443	3.23443		4_way	broad	129	126									6	34	3.40218	87.4183
P35F					3.45713	3.45713		4_way	broad	93	126									5	35	3.57386	91.828
P36F					3.43752	3.43752		4_way	broad	81	126									6	36	3.40883	87.5867
P37F					3.85584	3.85584		4_way	broad	76	126									6	37	3.8278	98.3533
P38F					3.64157	3.64157		4_way	broad	34	126									6	38	3.80521	97.7717
P39F					3.58161	3.58161		4_way	broad	73	126									6	39	3.58434	92.0967
P40F					3.41473	3.41473		4_way	broad	104	126									6	40	3.54625	91.12
P41F					3.41526	3.41526		4_way	broad	97	126									6	41	3.57594	91.8817
P42F					3.39554	3.39554		4_way	broad	28	126									4	42	3.40452	87.4775
P43F					3.48797	3.48797		4_way	broad	81	126									6	43	3.55461	91.3333
P44F					3.80285	3.80285		4_way	broad	61	126									6	44	3.88832	99.9067
P45F					3.60804	3.60804		4_way	broad	54	126									6	45	3.6567	93.9567
P46F					3.63345	3.63345		4_way	broad	42	126									6	46	3.68711	94.7367
P47F					3.54547	3.54547		4_way	broad	74	126									6	47	3.56462	91.5933
P48F					3.48306	3.48306		4_way	broad	32	126									5	48	3.50928	90.168
P49F					3.46403	3.46403		4_way	broad	84	126									6	49	3.4565	88.8133
P50F					3.72634	3.72634		4_way	broad	21	126									3	50	3.65473	93.9067
P31B					3.5485	3.5485		4_way	broad	53	126									6	31	3.49081	89.695
P32B					3.99084	3.99084		4_way	broad	28	126									6	32	3.92659	100.893
P33B					3.48394	3.48394		4_way	broad	57	126									6	33	3.45933	88.8833
P34B					3.38099	3.38099		4_way	broad	56	126									6	34	3.40218	87.4183
P35B					3.58489	3.58489		4_way	broad	53	126									5	35	3.57386	91.828
P36B					3.42483	3.42483		4_way	broad	80	126									6	36	3.40883	87.5867
P37B					3.83586	3.83586		4_way	broad	54	126									6	37	3.8278	98.3533
P38B					3.81729	3.81729		4_way	broad	31	126									6	38	3.80521	97.7717
P39B					3.57662	3.57662		4_way	broad	81	126									6	39	3.58434	92.0967
P40B					3.59459	3.59459		4_way	broad	35	126									6	40	3.54625	91.12
P41B					3.71794	3.71794		4_way	broad	45	126									6	41	3.57594	91.8817
P42B					3.4028	3.4028		4_way	broad	23	126									4	42	3.40452	87.4775
P43B					3.58973	3.58973		4_way	broad	66	126									6	43	3.55461	91.3333
P44B					3.86597	3.86597		4_way	broad	54	126									6	44	3.88832	99.9067
P45B					3.67055	3.67055		4_way	broad	39	126									6	45	3.6567	93.9567
P46B					3.69925	3.69925		4_way	broad	36	126									6	46	3.68711	94.7367
P47B					3.60268	3.60268		4_way	broad	55	126									6	47	3.56462	91.5933
P48B					3.57563	3.57563		4_way	broad	27	126									5	48	3.50928	90.168
P49B					3.49371	3.49371		4_way	broad	62	126									6	49	3.4565	88.8133
P50B					3.79645			4_way	broad	6	126									3	50	3.65473	93.9067
P31E					3.44896	3.44896		4_way	broad	70	126									6	31	3.49081	89.695
P32E					3.81485	3.81485		4_way	broad	39	126									6	32	3.92659	100.893
P33E					3.45419	3.45419		4_way	broad	54	126									6	33	3.45933	88.8833
P34E					3.43378	3.43378		4_way	broad	92	126									6	34	3.40218	87.4183
P36E					3.35706	3.35706		4_way	broad	70	126									6	36	3.40883	87.5867
P37E					3.77935	3.77935		4_way	broad	79	126									6	37	3.8278	98.3533
P38E					3.80278	3.80278		4_way	broad	50	126									6	38	3.80521	97.7717
P39E					3.48803	3.48803		4_way	broad	93	126									6	39	3.58434	92.0967
P40E					3.42281	3.42281		4_way	broad	76	126									6	40	3.54625	91.12
P41E					3.40958	3.40958		4_way	broad	69	126									6	41	3.57594	91.8817
P42E					3.43094	3.43094		4_way	broad	17	126									4	42	3.40452	87.4775
P43E					3.44402	3.44402		4_way	broad	111	126									6	43	3.55461	91.3333
P44E					3.90398	3.90398		4_way	broad	56	126									6	44	3.88832	99.9067
P45E					3.64853	3.64853		4_way	broad	48	126									6	45	3.6567	93.9567
P46E					3.73293	3.73293		4_way	broad	16	126									6	46	3.68711	94.7367
P47E					3.54807	3.54807		4_way	broad	81	126									6	47	3.56462	91.5933
P48E					3.42128	3.42128		4_way	broad	61	126									5	48	3.50928	90.168
P49E					3.39039	3.39039		4_way	broad	67	126									6	49	3.4565	88.8133
P50E					3.67862	3.67862		4_way	broad	33	126									3	50	3.65473	93.9067
P51A					3.75862	3.75862		4_way	broad	20	130									6	51	3.69242	94.875
P52A					3.89639	3.89639		4_way	broad	37	130									6	52	3.81939	98.1383
P53A					3.87717	3.87717		4_way	broad	21	130									6	53	3.65737	93.9733
P54A					3.5058	3.5058		4_way	broad	55	130									6	54	3.47902	89.39
P55A					3.60558	3.60558		4_way	broad	24	130									6	55	3.58115	92.015
P56A					3.5331	3.5331		4_way	broad	24	130									6	56	3.52932	90.6817
P57A					3.71715	3.71715		4_way	broad	15	130									6	57	3.57396	91.8317
P58A					3.72242	3.72242		4_way	broad	27	130									6	58	3.63685	93.4467
P59A					3.7744	3.7744		4_way	broad	34	130									6	59	3.74158	96.1367
P60A					3.78263			4_way	broad	12	130									5	60	3.56093	91.498
P61D					3.65479	3.65479		4_way	broad	33	130									6	61	3.6124	92.8183
P62A					3.74163			4_way	broad	10	130									5	62	3.65196	93.834
P63A					3.65312			4_way	broad	14	130									4	63	3.64162	93.5725
P64A					3.75807			4_way	broad	12	130									4	64	3.72674	95.755
P65A					3.73786	3.73786		4_way	broad	28	130									6	65	3.70051	95.08
P66A					3.55108	3.55108		4_way	broad	42	130									6	66	3.504	90.03
P67A					3.3719			4_way	broad	8	130									3	67	3.42039	87.8833
P68A					3.91672			4_way	broad	13	130									5	68	3.93183	101.026
P69A					3.73137	3.73137		4_way	broad	24	130									6	69	3.60282	92.5717
P70A					3.74318			4_way	broad	12	130									5	70	3.69206	94.866
P61A					3.41354	3.41354		4_way	broad	41	130									6	61	3.6124	92.8183
P51D					3.65064	3.65064		4_way	broad	53	130									6	51	3.69242	94.875
P52D					3.56669	3.56669		4_way	broad	52	130									6	52	3.81939	98.1383
P53D					3.49916	3.49916		4_way	broad	61	130									6	53	3.65737	93.9733
P54D					3.37953	3.37953		4_way	broad	116	130									6	54	3.47902	89.39
P55D					3.61631	3.61631		4_way	broad	27	130									6	55	3.58115	92.015
P56D					3.57019	3.57019		4_way	broad	46	130									6	56	3.52932	90.6817
P57D					3.37718	3.37718		4_way	broad	78	130									6	57	3.57396	91.8317
P58D					3.62214	3.62214		4_way	broad	70	130									6	58	3.63685	93.4467
P59D					3.80855	3.80855		4_way	broad	47	130									6	59	3.74158	96.1367
P60D					3.56856	3.56856		4_way	broad	39	130									5	60	3.56093	91.498
P62D					3.59567	3.59567		4_way	broad	45	130									5	62	3.65196	93.834
P63D					3.67232			4_way	broad	10	130									4	63	3.64162	93.5725
P64D					3.65873	3.65873		4_way	broad	58	130									4	64	3.72674	95.755
P65D					3.87337	3.87337		4_way	broad	21	130									6	65	3.70051	95.08
P66D					3.52198	3.52198		4_way	broad	21	130									6	66	3.504	90.03
P67D					3.45131	3.45131		4_way	broad	71	130									3	67	3.42039	87.8833
P68D					4.02006	4.02006		4_way	broad	46	130									5	68	3.93183	101.026
P69D					3.42305	3.42305		4_way	broad	74	130									6	69	3.60282	92.5717
P70D					3.73924	3.73924		4_way	broad	17	130									5	70	3.69206	94.866
P51B					3.87289	3.87289		4_way	broad	34	130									6	51	3.69242	94.875
P52B					3.84552	3.84552		4_way	broad	42	130									6	52	3.81939	98.1383
P53B					3.74017	3.74017		4_way	broad	40	130									6	53	3.65737	93.9733
P54B					3.45035	3.45035		4_way	broad	89	130									6	54	3.47902	89.39
P55B					3.53918	3.53918		4_way	broad	41	130									6	55	3.58115	92.015
P56B					3.51142	3.51142		4_way	broad	62	130									6	56	3.52932	90.6817
P57B					3.62046	3.62046		4_way	broad	44	130									6	57	3.57396	91.8317
P58B					3.64075	3.64075		4_way	broad	64	130									6	58	3.63685	93.4467
P59B					3.72466	3.72466		4_way	broad	63	130									6	59	3.74158	96.1367
P60B					3.54732	3.54732		4_way	broad	62	130									5	60	3.56093	91.498
P61B					3.61874	3.61874		4_way	broad	66	130									6	61	3.6124	92.8183
P62B					3.7686	3.7686		4_way	broad	27	130									5	62	3.65196	93.834
P63B					3.62559	3.62559		4_way	broad	44	130									4	63	3.64162	93.5725
P64B					3.91815	3.91815		4_way	broad	15	130									4	64	3.72674	95.755
P65B					3.50821	3.50821		4_way	broad	83	130									6	65	3.70051	95.08
P66B					3.628	3.628		4_way	broad	53	130									6	66	3.504	90.03
P67B					3.47649			4_way	broad	14	130									3	67	3.42039	87.8833
P68B					3.97469	3.97469		4_way	broad	24	130									5	68	3.93183	101.026
P69B					3.62906	3.62906		4_way	broad	63	130									6	69	3.60282	92.5717
P70B					3.75279	3.75279		4_way	broad	17	130									5	70	3.69206	94.866
P51E					3.57533	3.57533		4_way	broad	91	130									6	51	3.69242	94.875
P52E					3.84838	3.84838		4_way	broad	69	130									6	52	3.81939	98.1383
P53E					3.55081	3.55081		4_way	broad	108	130									6	53	3.65737	93.9733
P54E					3.49837	3.49837		4_way	broad	97	130									6	54	3.47902	89.39
P55E					3.61377	3.61377		4_way	broad	52	130									6	55	3.58115	92.015
P56E					3.51856	3.51856		4_way	broad	80	130									6	56	3.52932	90.6817
P57E					3.50382	3.50382		4_way	broad	82	130									6	57	3.57396	91.8317
P58E					3.54762	3.54762		4_way	broad	75	130									6	58	3.63685	93.4467
P59E					3.67993	3.67993		4_way	broad	71	130									6	59	3.74158	96.1367
P60E					3.53024	3.53024		4_way	broad	88	130									5	60	3.56093	91.498
P61E					3.70778	3.70778		4_way	broad	47	130									6	61	3.6124	92.8183
P62E					3.62341	3.62341		4_way	broad	76	130									5	62	3.65196	93.834
P63E					3.6248	3.6248		4_way	broad	44	130									4	63	3.64162	93.5725
P64E					3.66683	3.66683		4_way	broad	115	130									4	64	3.72674	95.755
P65E					3.6686	3.6686		4_way	broad	97	130									6	65	3.70051	95.08
P66E					3.38104	3.38104		4_way	broad	85	130									6	66	3.504	90.03
P67E					3.40388	3.40388		4_way	broad	80	130									3	67	3.42039	87.8833
P68E					3.91356	3.91356		4_way	broad	68	130									5	68	3.93183	101.026
P69E					3.56435	3.56435		4_way	broad	99	130									6	69	3.60282	92.5717
P70E					3.66673	3.66673		4_way	broad	30	130									5	70	3.69206	94.866
P51C					3.76717	3.76717		4_way	broad	22	130									6	51	3.69242	94.875
P52C					3.91274	3.91274		4_way	broad	38	130									6	52	3.81939	98.1383
P53C					3.77334	3.77334		4_way	broad	43	130									6	53	3.65737	93.9733
P54C					3.5	3.5		4_way	broad	80	130									6	54	3.47902	89.39
P55C					3.4957	3.4957		4_way	broad	39	130									6	55	3.58115	92.015
P56C					3.49542	3.49542		4_way	broad	40	130									6	56	3.52932	90.6817
P57C					3.62329	3.62329		4_way	broad	45	130									6	57	3.57396	91.8317
P58C					3.67944	3.67944		4_way	broad	50	130									6	58	3.63685	93.4467
P59C					3.72298	3.72298		4_way	broad	49	130									6	59	3.74158	96.1367
P60C					3.66997	3.66997		4_way	broad	33	130									5	60	3.56093	91.498
P61C					3.66517	3.66517		4_way	broad	54	130									6	61	3.6124	92.8183
P62C					3.67785	3.67785		4_way	broad	43	130									5	62	3.65196	93.834
P63C					3.60608	3.60608		4_way	broad	37	130									4	63	3.64162	93.5725
P64C					3.97599			4_way	broad	10	130									4	64	3.72674	95.755
P65C					3.70062	3.70062		4_way	broad	76	130									6	65	3.70051	95.08
P66C					3.62811	3.62811		4_way	broad	50	130									6	66	3.504	90.03
P67C					3.55423			4_way	broad	10	130									3	67	3.42039	87.8833
P68C					3.83834	3.83834		4_way	broad	27	130									5	68	3.93183	101.026
P69C					3.69712	3.69712		4_way	broad	35	130									6	69	3.60282	92.5717
P70C					3.66104	3.66104		4_way	broad	28	130									5	70	3.69206	94.866
P51F					3.52989	3.52989		4_way	broad	81	130									6	51	3.69242	94.875
P52F					3.8466	3.8466		4_way	broad	49	130									6	52	3.81939	98.1383
P53F					3.50356	3.50356		4_way	broad	85	130									6	53	3.65737	93.9733
P54F					3.54007	3.54007		4_way	broad	77	130									6	54	3.47902	89.39
P55F					3.61639	3.61639		4_way	broad	45	130									6	55	3.58115	92.015
P56F					3.54724	3.54724		4_way	broad	58	130									6	56	3.52932	90.6817
P57F					3.60186	3.60186		4_way	broad	63	130									6	57	3.57396	91.8317
P58F					3.60871	3.60871		4_way	broad	46	130									6	58	3.63685	93.4467
P59F					3.73894	3.73894		4_way	broad	65	130									6	59	3.74158	96.1367
P60F					3.48854	3.48854		4_way	broad	94	130									5	60	3.56093	91.498
P61F					3.6144	3.6144		4_way	broad	59	130									6	61	3.6124	92.8183
P62F					3.59429	3.59429		4_way	broad	83	130									5	62	3.65196	93.834
P63F					3.71002	3.71002		4_way	broad	22	130									4	63	3.64162	93.5725
P64F					3.66324	3.66324		4_way	broad	72	130									4	64	3.72674	95.755
P65F					3.71437	3.71437		4_way	broad	82	130									6	65	3.70051	95.08
P66F					3.31377	3.31377		4_way	broad	88	130									6	66	3.504	90.03
P67F					3.40599	3.40599		4_way	broad	73	130									3	67	3.42039	87.8833
P68F					3.91252	3.91252		4_way	broad	57	130									5	68	3.93183	101.026
P69F					3.57197	3.57197		4_way	broad	62	130									6	69	3.60282	92.5717
P70F					3.64052	3.64052		4_way	broad	30	130									5	70	3.69206	94.866
P71A					3.86109			4_way	broad	11	132									5	71	3.6546	93.904
P73A					3.7762	3.7762		4_way	broad	56	132									6	73	3.65393	93.885
P74A					3.71061	3.71061		4_way	broad	48	132									6	74	3.64577	93.6767
P75A					3.60141	3.60141		4_way	broad	31	132									6	75	3.51824	90.4
P76A					3.61311			4_way	broad	7	132									1	76	3.50424	90.04
P77A					3.95297	3.95297		4_way	broad	21	132									6	77	3.79998	97.6383
P78A					3.69828			4_way	broad	14	132									5	78	3.55906	91.448
P79A					3.74602			4_way	broad	11	132									3	79	3.58921	92.22
P80A					3.6481	3.6481		4_way	broad	28	132									6	80	3.48146	89.4567
P81A					3.60183	3.60183		4_way	broad	20	132									6	81	3.57974	91.98
P82A					3.61498	3.61498		4_way	broad	67	132									6	82	3.56543	91.61
P83A					3.61401	3.61401		4_way	broad	29	132									6	83	3.55606	91.3717
P71D					3.72732	3.72732		4_way	broad	58	132									5	71	3.6546	93.904
P73D					3.59899	3.59899		4_way	broad	101	132									6	73	3.65393	93.885
P74D					3.52678	3.52678		4_way	broad	79	132									6	74	3.64577	93.6767
P75D					3.53266	3.53266		4_way	broad	70	132									6	75	3.51824	90.4
P76D					3.43955			4_way	broad	3	132									1	76	3.50424	90.04
P77D					3.93541	3.93541		4_way	broad	34	132									6	77	3.79998	97.6383
P78D					3.44651	3.44651		4_way	broad	93	132									5	78	3.55906	91.448
P79D					3.67548	3.67548		4_way	broad	24	132									3	79	3.58921	92.22
P80D					3.53484	3.53484		4_way	broad	44	132									6	80	3.48146	89.4567
P81D					3.61544	3.61544		4_way	broad	20	132									6	81	3.57974	91.98
P82D					3.47793	3.47793		4_way	broad	63	132									6	82	3.56543	91.61
P83D					3.67524	3.67524		4_way	broad	82	132									6	83	3.55606	91.3717
P71B					3.64499	3.64499		4_way	broad	67	132									5	71	3.6546	93.904
P73B					3.65353	3.65353		4_way	broad	86	132									6	73	3.65393	93.885
P74B					3.79524	3.79524		4_way	broad	32	132									6	74	3.64577	93.6767
P75B					3.5887	3.5887		4_way	broad	39	132									6	75	3.51824	90.4
P76B					3.48669			4_way	broad	12	132									1	76	3.50424	90.04
P77B					3.80611	3.80611		4_way	broad	48	132									6	77	3.79998	97.6383
P78B					3.59842	3.59842		4_way	broad	23	132									5	78	3.55906	91.448
P79B					3.8201			4_way	broad	11	132									3	79	3.58921	92.22
P80B					3.4273	3.4273		4_way	broad	49	132									6	80	3.48146	89.4567
P81B					3.57632	3.57632		4_way	broad	35	132									6	81	3.57974	91.98
P82B					3.55249	3.55249		4_way	broad	89	132									6	82	3.56543	91.61
P83B					3.49522	3.49522		4_way	broad	90	132									6	83	3.55606	91.3717
P71E					3.6225	3.6225		4_way	broad	86	132									5	71	3.6546	93.904
P73E					3.66532	3.66532		4_way	broad	97	132									6	73	3.65393	93.885
P74E					3.57809	3.57809		4_way	broad	94	132									6	74	3.64577	93.6767
P75E					3.47685	3.47685		4_way	broad	93	132									6	75	3.51824	90.4
P76E					3.50598			4_way	broad	4	132									1	76	3.50424	90.04
P77E					3.80643	3.80643		4_way	broad	71	132									6	77	3.79998	97.6383
P78E					3.55364	3.55364		4_way	broad	76	132									5	78	3.55906	91.448
P79E					3.66089	3.66089		4_way	broad	30	132									3	79	3.58921	92.22
P80E					3.55003	3.55003		4_way	broad	69	132									6	80	3.48146	89.4567
P81E					3.62958	3.62958		4_way	broad	19	132									6	81	3.57974	91.98
P82E					3.61525	3.61525		4_way	broad	101	132									6	82	3.56543	91.61
P83E					3.57169	3.57169		4_way	broad	90	132									6	83	3.55606	91.3717
P71C					3.59385	3.59385		4_way	broad	64	132									5	71	3.6546	93.904
P73C					3.62965	3.62965		4_way	broad	68	132									6	73	3.65393	93.885
P74C					3.70331	3.70331		4_way	broad	59	132									6	74	3.64577	93.6767
P75C					3.50363	3.50363		4_way	broad	65	132									6	75	3.51824	90.4
P76C					3.50424	3.50424		4_way	broad	22	132									1	76	3.50424	90.04
P77C					3.65741	3.65741		4_way	broad	73	132									6	77	3.79998	97.6383
P78C					3.74576	3.74576		4_way	broad	19	132									5	78	3.55906	91.448
P79C					3.64725			4_way	broad	11	132									3	79	3.58921	92.22
P80C					3.40066	3.40066		4_way	broad	58	132									6	80	3.48146	89.4567
P81C					3.45055	3.45055		4_way	broad	85	132									6	81	3.57974	91.98
P82C					3.54023	3.54023		4_way	broad	80	132									6	82	3.56543	91.61
P83C					3.44999	3.44999		4_way	broad	82	132									6	83	3.55606	91.3717
P71F					3.68436	3.68436		4_way	broad	72	132									5	71	3.6546	93.904
P73F					3.59987	3.59987		4_way	broad	79	132									6	73	3.65393	93.885
P74F					3.5606	3.5606		4_way	broad	88	132									6	74	3.64577	93.6767
P75F					3.40617	3.40617		4_way	broad	75	132									6	75	3.51824	90.4
P76F					3.47262			4_way	broad	7	132									1	76	3.50424	90.04
P77F					3.64157	3.64157		4_way	broad	77	132									6	77	3.79998	97.6383
P78F					3.45099	3.45099		4_way	broad	63	132									5	78	3.55906	91.448
P79F					3.43127	3.43127		4_way	broad	64	132									3	79	3.58921	92.22
P80F					3.32782	3.32782		4_way	broad	107	132									6	80	3.48146	89.4567
P81F					3.6047	3.6047		4_way	broad	47	132									6	81	3.57974	91.98
P82F					3.59172	3.59172		4_way	broad	65	132									6	82	3.56543	91.61
P83F					3.53023	3.53023		4_way	broad	101	132									6	83	3.55606	91.3717
b117		3.32582	3.34519	3.36455	3.33296	3.33296		4_way	narrow	89	10
b118		3.33838	3.43576	3.53314	3.24195	3.24195		4_way	narrow	68	10
b119		3.4901	3.49784	3.50558	3.26029	3.26029		4_way	narrow	82	10
b120		3.45487	3.44954	3.44421	3.24772	3.24772		4_way	narrow	59	10
b121		3.43338	3.48166	3.52994	3.27486	3.27486		4_way	narrow	54	10
b122		3.4773	3.50353	3.52975	3.32418	3.32418		4_way	narrow	53	10
b124		3.43782	3.54829	3.65876	3.2705	3.2705		4_way	narrow	61	10
b125		3.56673	3.59707	3.62741	3.26352	3.26352		4_way	narrow	52	10
b126		3.59923	3.5738	3.54837	3.22468	3.22468		4_way	narrow	44	10
b127		3.48755	3.61175	3.73595	3.29347	3.29347		4_way	narrow	72	10
b128		3.39032	3.46975	3.54919	3.38995	3.38995		4_way	narrow	57	10
b129		3.45503	3.51034	3.56566	3.35038	3.35038		4_way	narrow	67	10
b130		3.48983	3.52186	3.55388	3.33145	3.33145		4_way	narrow	40	10
b131		3.52826	3.55825	3.58825	3.27631	3.27631		4_way	narrow	76	10
b132		3.58803	3.65102	3.71402	3.28961	3.28961		4_way	narrow	67	10
b155		3.04281	3.01497	2.98714	3.32344	3.32344		4_way	narrow	77	13
b156		2.90124	3.3197	3.73815	3.38083	3.38083		4_way	narrow	89	13
b157		3.20041	3.29919	3.39797	3.38279	3.38279		4_way	narrow	61	13
b158		3.15934	3.29582	3.4323	3.3852	3.3852		4_way	narrow	61	13
b159		3.06277	3.1265	3.19022	3.33492	3.33492		4_way	narrow	50	13
b160		3.25931	3.2536	3.24788	3.31617	3.31617		4_way	narrow	65	13
b162		3.14002	3.25742	3.37483	3.42213	3.42213		4_way	narrow	60	13
b163		3.30648	3.25184	3.19719	3.45471	3.45471		4_way	narrow	60	13
b164		3.19096	3.24613	3.3013	3.47156	3.47156		4_way	narrow	47	13
b165		2.99435	3.30018	3.606	3.46936	3.46936		4_way	narrow	37	13
b166		3.02535	3.24251	3.45968	3.56145	3.56145		4_way	narrow	16	13
b167		3.18712	3.16413	3.14114	3.41345	3.41345		4_way	narrow	47	13
b168		2.9292	3.34893	3.76866	3.43581	3.43581		4_way	narrow	59	13
b169		3.10041	3.24574	3.39106	3.39087	3.39087		4_way	narrow	70	13
b170		2.93155	3.22931	3.52707	3.15941	3.15941		4_way	narrow	60	13
b171		3.26698	3.30218	3.33738	3.50522	3.50522		4_way	narrow	29	13
b172		3.00741	3.09905	3.19068	3.34509	3.34509		4_way	narrow	74	13
b173		2.99679	3.13242	3.26805	3.30298	3.30298		4_way	narrow	26	13
b175		3.14623	3.30855	3.47088	3.45271	3.45271		4_way	narrow	37	13
b176		3.09426	3.17691	3.25956	3.48946	3.48946		4_way	narrow	62	13
b177		3.11069	3.25279	3.39489	3.35228	3.35228		4_way	narrow	70	13
b178		3.51368	3.49368	3.47368	3.61591	3.61591		4_way	narrow	52	13
b179		3.21417	3.3616	3.50902	3.56802	3.56802		4_way	narrow	72	13
b180		3.10639	3.28756	3.46873	3.46049	3.46049		4_way	narrow	76	13
b181		3.17146	3.38574	3.60003	3.70913	3.70913		4_way	narrow	42	13
b182		2.99813	3.08144	3.16474	3.52846	3.52846		4_way	narrow	45	13
b183		3.04534	3.23001	3.41469	3.43899	3.43899		4_way	narrow	44	13
b185		2.83573	2.987	3.13826	3.45503	3.45503		4_way	narrow	59	13
b186		3.15252	3.31308	3.47364	3.31706	3.31706		4_way	narrow	81	13
b187		3.3006	3.34851	3.39641	3.49322	3.49322		4_way	narrow	41	13
b188		3.15807	3.23074	3.30341	3.35648	3.35648		4_way	narrow	73	13
b189		3.27331	3.34349	3.41367	3.39433	3.39433		4_way	narrow	55	13
b190		3.28484	3.51766	3.75047	3.70184	3.70184		4_way	narrow	30	13
b191		3.26812	3.43879	3.60947	3.58468	3.58468		4_way	narrow	70	13
b192		2.99764	3.21022	3.4228	3.44855	3.44855		4_way	narrow	73	13
b193		2.95886	3.13393	3.30901	3.0958	3.0958		4_way	narrow	22	13
b194		3.16503	3.35761	3.55018	3.41409	3.41409		4_way	narrow	40	13
b195		2.96151	3.07618	3.19086	3.31591	3.31591		4_way	narrow	44	13
b196		3.08917	3.29389	3.49861	3.50509	3.50509		4_way	narrow	53	13
b197		3.29908	3.31852	3.33797	3.42086	3.42086		4_way	narrow	62	13
b198		3.28	3.35325	3.42651	3.59947	3.59947		4_way	narrow	53	13
b199		3.01283	3.12516	3.2375	3.23921	3.23921		4_way	narrow	58	13
b214		3.02347	3.04425	3.06503	3.33008	3.33008		4_way	narrow	53	13
b216		3.113	3.44336	3.77372	3.53142	3.53142		4_way	narrow	52	13
b217		3.11625	3.17185	3.22745	3.3612	3.3612		4_way	narrow	58	13
b218		3.175	3.23372	3.29243	3.31291	3.31291		4_way	narrow	77	13
b219		3.05921	3.22538	3.39154	3.52804	3.52804		4_way	narrow	64	13
b220		3.10156	3.32146	3.54135	3.36628	3.36628		4_way	narrow	65	13
b221		2.96891	3.07583	3.18275	3.29935	3.29935		4_way	narrow	17	13
b222		3.12336	3.19565	3.26795	3.34465	3.34465		4_way	narrow	48	13
b223		2.98654	3.18906	3.39158	3.36897	3.36897		4_way	narrow	42	13
b224		3.15432	3.34028	3.52625	3.49623	3.49623		4_way	narrow	58	13
b225		3.16783	3.21944	3.27105	3.34582	3.34582		4_way	narrow	48	13
b226		3.01715	3.19999	3.38283	3.34419	3.34419		4_way	narrow	71	13
b227		3.18769	3.34182	3.49594	3.46274	3.46274		4_way	narrow	64	13
b228		3.03194	3.24887	3.4658	3.47901	3.47901		4_way	narrow	45	13
b229		3.04223	3.20872	3.37521	3.32937	3.32937		4_way	narrow	74	13
b230		3.05592	3.30811	3.5603	3.50505	3.50505		4_way	narrow	62	13
b231		2.99054	3.17175	3.35296	3.35855	3.35855		4_way	narrow	53	13
b232		3.33357	3.28646	3.23935	3.36517	3.36517		4_way	narrow	42	13
b233		3.40267	3.3624	3.32212	3.34074	3.34074		4_way	narrow	74	13
b234		3.04981	3.2039	3.35799	3.3908	3.3908		4_way	narrow	56	13
b235		3.0402	3.3222	3.60419	3.29691	3.29691		4_way	narrow	55	13
b236		3.15817	3.15922	3.16027	3.47823	3.47823		4_way	narrow	38	13
b237		3.0878	3.13298	3.17817	3.46064	3.46064		4_way	narrow	57	13
b238		3.37114	3.48118	3.59121	3.54843	3.54843		4_way	narrow	46	13
b239		3.07613	3.27499	3.47384	3.49003	3.49003		4_way	narrow	79	13
b240		3.72233	3.58771	3.45309	3.4137	3.4137		4_way	narrow	40	13
b241		3.24845	3.18035	3.11224	3.31916	3.31916		4_way	narrow	61	13
b242		3.29349	3.21465	3.13582	3.44428	3.44428		4_way	narrow	70	13
b243		3.2223	3.38475	3.54719	3.5117	3.5117		4_way	narrow	58	13
b244		3.30237	3.48872	3.67507	3.57834	3.57834		4_way	narrow	89	13
b245		3.30159	3.38717	3.47275	3.46614	3.46614		4_way	narrow	63	13
b246		3.25434	3.37626	3.49818	3.37385	3.37385		4_way	narrow	60	13
b247		3.2503	3.19262	3.13494	3.36553	3.36553		4_way	narrow	42	13
b248		3.28163	3.37193	3.46222	3.48798	3.48798		4_way	narrow	49	13
b249		3.12217	3.23408	3.34598	3.70007	3.70007		4_way	narrow	61	13
b250		3.22609	3.32307	3.42004	3.50631	3.50631		4_way	narrow	56	13
b251		3.22319	3.18047	3.13775	3.33601	3.33601		4_way	narrow	21	13
b264		3.48293	3.53624	3.58956	3.55195	3.55195		4_way	narrow	36	15
b265		3.00831	3.2159	3.4235	3.18737	3.18737		4_way	narrow	49	15
b266		3.20999	3.31474	3.4195	3.22446	3.22446		4_way	narrow	65	15
b268		3.27033	3.37573	3.48113	3.30037	3.30037		4_way	narrow	72	15
b269		3.16899	3.5727	3.97642	3.49913	3.49913		4_way	narrow	52	15
b270		3.30099	3.49758	3.69416	3.42063	3.42063		4_way	narrow	91	15
b271		3.19034	3.35137	3.5124	3.19298	3.19298		4_way	narrow	76	15
b272		3.34498	3.36738	3.38978	3.30737	3.30737		4_way	narrow	84	15
b273		3.26427	3.38846	3.51265	3.26711	3.26711		4_way	narrow	59	15
b274		3.32197	3.30573	3.28949	3.27095	3.27095		4_way	narrow	48	15
b276		3.19953	3.35659	3.51364	3.43548	3.43548		4_way	narrow	31	15
b277		3.27867	3.63235	3.98604	3.4829	3.4829		4_way	narrow	59	15
b279		3.3237	3.34356	3.36341	3.40484	3.40484		4_way	narrow	84	15
b280		3.52716	3.57192	3.61667	3.40031	3.40031		4_way	narrow	76	15
b281		3.17857	3.32463	3.4707	3.38779	3.38779		4_way	narrow	71	15
b283		3.4598	3.23797	3.01613	3.2759	3.2759		4_way	narrow	43	15
b285		3.24336	3.45346	3.66355	3.38091	3.38091		4_way	narrow	63	15
b286		3.24583	3.40172	3.55762	3.41288	3.41288		4_way	narrow	33	15
b287		3.31028	3.59295	3.87563	3.29953	3.29953		4_way	narrow	62	15
b288		3.5349	3.53114	3.52738	3.44092	3.44092		4_way	narrow	50	15
b289		3.23942	3.30295	3.36649	3.12339	3.12339		4_way	narrow	63	15
b290		3.14076	3.34506	3.54936	3.49497	3.49497		4_way	narrow	60	15
b291		3.34325	3.40848	3.47372	3.38236	3.38236		4_way	narrow	53	15
b293		3.23866	3.23793	3.23721	3.23024	3.23024		4_way	narrow	78	15
b294		3.38031	3.42309	3.46588	3.44692	3.44692		4_way	narrow	44	15
b295		3.40913	3.40149	3.39386	3.31204	3.31204		4_way	narrow	37	15
b296		3.65125	3.52567	3.40008	3.54938	3.54938		4_way	narrow	39	15
b297		3.56338	3.44358	3.32378	3.4683	3.4683		4_way	narrow	40	15
b300		2.89953	2.9804	3.06127	3.23433	3.23433		4_way	narrow	29	15
b302		3.75414	3.87252	3.9909	3.44738	3.44738		4_way	narrow	79	15
b303		3.72093	3.82336	3.9258	3.47928	3.47928		4_way	narrow	66	15
b304		2.91065	2.8663	2.82195	3.48587			4_way	narrow	13	15
b306		3.12778	3.13441	3.14103	3.22845	3.22845		4_way	narrow	70	15
b308		3.34204	3.4689	3.59575	3.39606	3.39606		4_way	narrow	77	15
b309		3.64078	3.40762	3.17445	3.33301	3.33301		4_way	narrow	35	15
b310		3.2297	3.50507	3.78044	3.29719	3.29719		4_way	narrow	37	15
b311		3.17981	3.1821	3.18439	3.20659	3.20659		4_way	narrow	56	15
b314		3.66333	3.66083	3.65833	3.55754	3.55754		4_way	narrow	75	15
b316		2.74654	2.92398	3.10141	3.1013	3.1013		4_way	narrow	65	15
b317		3.10267	3.14699	3.1913	3.16822	3.16822		4_way	narrow	44	15
b319		3.45252	3.44443	3.43633	3.3787	3.3787		4_way	narrow	70	15
b320		3.50887	3.47763	3.44639	3.46958	3.46958		4_way	narrow	118	15
b321		3.65587	3.65333	3.65079	3.73965	3.73965		4_way	narrow	58	15
b322		3.62432	3.64279	3.66127	3.46392	3.46392		4_way	narrow	64	15
b323		3.56609	3.52652	3.48696	3.45978	3.45978		4_way	narrow	56	15
b326		3.49567	3.53041	3.56514	3.39568	3.39568		4_way	narrow	80	15
b327		3.17268	3.37358	3.57447	3.40809	3.40809		4_way	narrow	94	15
b328		3.50656	3.56015	3.61374	3.3408	3.3408		4_way	narrow	73	15
b329		3.47228	3.54085	3.60942	3.25865	3.25865		4_way	narrow	89	15
b330		3.51049	3.63368	3.75688	3.43516	3.43516		4_way	narrow	68	15
b331		3.20704	3.45531	3.70357	3.42307	3.42307		4_way	narrow	75	15
b332		3.50309	3.60201	3.70093	3.51443	3.51443		4_way	narrow	45	15
b333		2.99226	3.0925	3.19275	3.19892	3.19892		4_way	narrow	29	15
b334		3.47878	3.55205	3.62532	3.34567	3.34567		4_way	narrow	54	15
b335		3.4581	3.71147	3.96484	3.57878	3.57878		4_way	narrow	49	15
b336		3.45508	3.62012	3.78517	3.61328	3.61328		4_way	narrow	16	15
b337		3.14227	3.16766	3.19304	3.16001	3.16001		4_way	narrow	41	15
b338		3.11163	3.42721	3.74278	3.315	3.315		4_way	narrow	108	15
b340		3.56981	3.5767	3.58359	3.52571	3.52571		4_way	narrow	50	15
b341		3.31853	3.43346	3.54839	3.40783	3.40783		4_way	narrow	62	15
b342		2.75201	2.86416	2.97632	3.08553	3.08553		4_way	narrow	22	17
b343		3.8181	3.26602	2.71393	3.26763	3.26763		4_way	narrow	60	16
b344		2.78372	3.48247	4.18122	3.37365	3.37365		4_way	narrow	62	16
b345		2.79225	3.47454	4.15683	3.48607	3.48607		4_way	narrow	70	17
b346		2.79975	3.47598	4.15221	3.13298	3.13298		4_way	narrow	61	16
b347		2.80167	3.45436	4.10705	3.51183	3.51183		4_way	narrow	40	17
b348		2.82259	3.41528	4.00798	3.31822			4_way	narrow	10	17
b349		3.66402	3.8236	3.98319	3.79377	3.79377		4_way	narrow	29	17
b350		3.63234	3.79311	3.95388	3.92664	3.92664		4_way	narrow	30	17
b351		3.54385	3.19509	2.84632	3.29861	3.29861		4_way	narrow	77	17
b352		2.84855	2.92078	2.99301	2.99833	2.99833		4_way	narrow	75	16
b353		3.54362	3.2999	3.05618	3.2404	3.2404		4_way	narrow	65	16
b355		3.51427	3.73119	3.94812	3.59288	3.59288		4_way	narrow	76	16
b356		3.54195	3.31974	3.09752	3.47121	3.47121		4_way	narrow	29	16
b357		3.34202	3.53762	3.73323	3.57195	3.57195		4_way	narrow	80	16
b358		3.12228	3.49562	3.86896	3.67171	3.67171		4_way	narrow	59	17
b359		2.88505	3.10699	3.32893	3.26192	3.26192		4_way	narrow	51	16
b360		3.46423	3.43237	3.4005	3.46315	3.46315		4_way	narrow	51	17
b361		3.12578	3.3162	3.50663	3.39181	3.39181		4_way	narrow	58	17
b362		3.08434	3.35709	3.62984	3.41914	3.41914		4_way	narrow	67	16
b363		2.95033	3.15074	3.35114	3.34805	3.34805		4_way	narrow	75	16
b364		3.05722	3.19832	3.33941	3.4442	3.4442		4_way	narrow	65	16
b365		2.99334	3.2383	3.48326	3.42051	3.42051		4_way	narrow	76	17
b366		3.13994	3.19201	3.24409	3.25462	3.25462		4_way	narrow	75	16
b367		3.27177	3.42937	3.58697	3.43103	3.43103		4_way	narrow	73	16
b368		2.8862	3.07244	3.25868	3.2008	3.2008		4_way	narrow	46	17
b369		3.35431	3.42584	3.49736	3.36138	3.36138		4_way	narrow	64	17
b370		2.96795	3.25326	3.53857	3.29484	3.29484		4_way	narrow	84	17
b371		3.30983	3.3909	3.47196	3.35572	3.35572		4_way	narrow	82	17
b372		2.92482	3.30564	3.68647	3.43557	3.43557		4_way	narrow	59	16
b373		3.37147	3.51169	3.6519	3.56606	3.56606		4_way	narrow	48	16
b374		3.12898	3.24978	3.37057	3.44801	3.44801		4_way	narrow	81	16
b375		3.44891	3.46883	3.48874	3.45784	3.45784		4_way	narrow	99	16
b376		3.28268	3.50045	3.71822	3.66109	3.66109		4_way	narrow	44	17
b377		3.06213	3.14117	3.22021	3.3752			4_way	narrow	5	17
b378		2.90938	3.2119	3.51442	3.41989	3.41989		4_way	narrow	31	16
b379		2.99035	3.19718	3.40402	3.27766	3.27766		4_way	narrow	54	16
b380		2.94446	3.08448	3.22449	3.40005	3.40005		4_way	narrow	70	17
b381		3.27299	3.34778	3.42258	3.48791	3.48791		4_way	narrow	45	17
b382		3.20224	3.36745	3.53267	3.36458	3.36458		4_way	narrow	64	17
b383		2.99897	3.19776	3.39654	3.40824	3.40824		4_way	narrow	76	16
b384		3.09318	3.2673	3.44141	3.26883	3.26883		4_way	narrow	74	16
b385		3.19854	3.40638	3.61423	3.38876	3.38876		4_way	narrow	70	16
b386		3.29021	3.38468	3.47916	3.34143	3.34143		4_way	narrow	72	16
b387		2.97246	3.18681	3.40116	3.33664	3.33664		4_way	narrow	44	17
b388		3.27179	3.2849	3.29801	3.32905	3.32905		4_way	narrow	81	17
b389		3.43449	3.688	3.94152	3.58389	3.58389		4_way	narrow	64	16
b390		3.25873	3.43585	3.61296	3.37942	3.37942		4_way	narrow	81	17
b391		3.30707	3.56708	3.82709	3.59233	3.59233		4_way	narrow	65	16
b392		2.87118	3.09746	3.32373	3.2031	3.2031		4_way	narrow	69	17
b393		3.36779	3.52614	3.68449	3.37424	3.37424		4_way	narrow	85	16
b394		2.91387	3.40777	3.90168	3.52593	3.52593		4_way	narrow	75	16
b395		3.15702	3.37534	3.59367	3.5532	3.5532		4_way	narrow	62	16
b396		3.08645	3.44171	3.79697	3.59969	3.59969		4_way	narrow	73	16
b397		3.11352	3.41284	3.71216	3.51604	3.51604		4_way	narrow	66	16
b398		3.14436	3.41899	3.69361	3.47539	3.47539		4_way	narrow	59	16
b399		3.2998	3.54422	3.78863	3.65728	3.65728		4_way	narrow	73	16
b400		2.98133	3.18619	3.39104	3.42949	3.42949		4_way	narrow	57	17
b401		3.29306	3.3539	3.41475	3.46747	3.46747		4_way	narrow	95	16
b402		3.46981	3.58966	3.70951	3.59864	3.59864		4_way	narrow	51	17
b403		3.05244	3.12186	3.19127	3.60194	3.60194		4_way	narrow	88	16
b404		3.48023	3.52056	3.56089	3.47484	3.47484		4_way	narrow	74	17
b407		2.88951	3.10709	3.32467	3.2887	3.2887		4_way	narrow	26	16
b408		3.27806	3.5422	3.80634	3.51756	3.51756		4_way	narrow	53	16
b409		3.39916	3.55452	3.70987	3.65233	3.65233		4_way	narrow	83	17
b410		3.07478	3.47307	3.87136	3.38259	3.38259		4_way	narrow	72	17
b411		3.38233	3.4338	3.48528	3.45354	3.45354		4_way	narrow	62	16
b412		3.41743	3.45045	3.48347	3.57721	3.57721		4_way	narrow	35	17
b413		3.01319	3.44595	3.87872	3.64061	3.64061		4_way	narrow	61	17
b414		3.21749	3.32678	3.43607	3.34957	3.34957		4_way	narrow	69	16
b415		3.09223	3.24731	3.40238	3.32037	3.32037		4_way	narrow	74	16
b416		3.13526	3.38646	3.63766	3.3448	3.3448		4_way	narrow	71	16
b417		3.19116	3.51118	3.83121	3.70797	3.70797		4_way	narrow	63	17
b418		3.05608	3.44126	3.82645	3.58801	3.58801		4_way	narrow	70	16
b419		3.20206	3.35755	3.51304	3.58692	3.58692		4_way	narrow	69	17
b420		3.23028	3.48962	3.74896	3.38913	3.38913		4_way	narrow	86	17
b421		3.14607	3.44238	3.73869	3.42963	3.42963		4_way	narrow	50	17
b430		3.92405	4.0241	4.12415	3.58699	3.58699		4_way	narrow	66	17
b432		2.85675	2.91482	2.97289	3.05479	3.05479		4_way	narrow	76	17
b433		2.86414	2.97077	3.0774	3.11324	3.11324		4_way	narrow	82	17
b434		3.52575	3.73896	3.95217	3.84944	3.84944		4_way	narrow	66	17
b435		3.51805	3.72012	3.92219	3.53263	3.53263		4_way	narrow	58	17
b436		3.46781	3.68867	3.90953	3.60084	3.60084		4_way	narrow	83	17
b437		3.44015	3.65913	3.87811	3.68474	3.68474		4_way	narrow	62	17
b438		4.05549	3.65861	3.26173	3.45832	3.45832		4_way	narrow	66	19
b439		3.52157	3.40855	3.29554	3.32991	3.32991		4_way	narrow	59	19
b440		3.72413	3.42229	3.12046	3.36035	3.36035		4_way	narrow	88	19
b442		4.25894	3.77449	3.29004	3.31192	3.31192		4_way	narrow	62	19
b444		3.59633	3.437	3.27768	3.57034	3.57034		4_way	narrow	79	19
b445		3.4996	3.43902	3.37843	3.38476	3.38476		4_way	narrow	102	19
b446		3.58552	3.45336	3.3212	3.73747	3.73747		4_way	narrow	70	19
b447		3.90611	3.56476	3.2234	3.40258	3.40258		4_way	narrow	77	19
b448		3.58294	3.28814	2.99334	3.44967	3.44967		4_way	narrow	53	19
b449		3.73296	3.42821	3.12346	3.54677	3.54677		4_way	narrow	36	19
b450		3.61109	3.50871	3.40634	3.50769	3.50769		4_way	narrow	66	19
b451		3.98486	3.63506	3.28525	3.38956	3.38956		4_way	narrow	39	19
b453		3.63131	3.47413	3.31694	3.49479	3.49479		4_way	narrow	45	19
b454			3.45898	6.91797	3.34232	3.34232		4_way	narrow	85	19
b457		3.57214	3.28842	3.00471	3.5012	3.5012		4_way	narrow	61	19
b458		3.62284	3.51199	3.40115	3.48857	3.48857		4_way	narrow	85	19
b460		3.53852	3.44606	3.35361	3.51446	3.51446		4_way	narrow	55	19
b461		3.61848	3.43566	3.25283	3.40374	3.40374		4_way	narrow	31	19
b462		3.65039	3.46093	3.27147	3.40261	3.40261		4_way	narrow	55	19
b463		3.53288	3.24602	2.95917	3.41998	3.41998		4_way	narrow	77	19
b465		3.56981	3.4798	3.38979	3.3809	3.3809		4_way	narrow	91	19
b466		3.52002	3.42354	3.32706	3.34849	3.34849		4_way	narrow	80	19
b469		3.59666	3.45648	3.3163	3.62712			4_way	narrow	13	19
b470		3.58536	3.48668	3.388	3.538	3.538		4_way	narrow	83	19
b471		3.60002	3.32388	3.04774	3.5152	3.5152		4_way	narrow	45	19
b472		3.52566	3.44543	3.36519	3.45719	3.45719		4_way	narrow	89	19
b473			3.50227	7.00454	3.29798	3.29798		4_way	narrow	49	19
b474		3.56981	3.39364	3.21747	3.63149	3.63149		4_way	narrow	50	19
b475		3.50671	3.42879	3.35087	3.49267	3.49267		4_way	narrow	40	19
b476		3.44397	3.3688	3.29364	3.21938	3.21938		4_way	narrow	82	19
b478		3.45161	3.43211	3.4126	3.27668	3.27668		4_way	narrow	62	19
b479		3.55205	3.47928	3.40651	3.59799	3.59799		4_way	narrow	71	19
b480		3.46768	3.36376	3.25984	3.26596	3.26596		4_way	narrow	54	19
b481		3.03048	3.3527	3.67492	3.22343	3.22343		4_way	narrow	68	19
b482		3.02856	3.42374	3.81893	3.657			4_way	narrow	7	19
b484		3.15713	3.50166	3.84619	3.59719	3.59719		4_way	narrow	57	19
b485		3.1295	3.40916	3.68883	3.38484	3.38484		4_way	narrow	92	19
b486		2.79021	3.35473	3.91924	3.35838	3.35838		4_way	narrow	79	19
b487		2.95205	3.34713	3.74221	3.46792	3.46792		4_way	narrow	42	19
b488		2.91484	3.40645	3.89806	3.39417	3.39417		4_way	narrow	56	19
b489		2.92995	3.39126	3.85257	3.50247	3.50247		4_way	narrow	61	19
b490		3.19666	3.47245	3.74825	3.30084	3.30084		4_way	narrow	48	19
b491		3.11492	3.39722	3.67952	3.36699	3.36699		4_way	narrow	64	19
b492		3.0842	3.44429	3.80437	3.49099	3.49099		4_way	narrow	75	19
b493		3.05261	3.51165	3.9707	3.66985	3.66985		4_way	narrow	30	19
b494		3.04655	3.34821	3.64987	3.6423	3.6423		4_way	narrow	90	19
b495		2.99576	3.45693	3.91811	3.49974	3.49974		4_way	narrow	85	19
b496		3.22451	3.45276	3.68102	3.48667	3.48667		4_way	narrow	53	19
b497		2.84628	3.39035	3.93443	3.39255	3.39255		4_way	narrow	65	19
b500		3.20709	3.444	3.6809	3.49391	3.49391		4_way	narrow	72	19
b501		3.09723	3.39618	3.69513	3.34383	3.34383		4_way	narrow	90	19
b502		3.15893	3.42168	3.68442	3.435	3.435		4_way	narrow	63	19
b503		3.20789	3.57467	3.94144	3.34688	3.34688		4_way	narrow	82	19
b504		3.16401	3.42117	3.67834	3.47062	3.47062		4_way	narrow	69	19
b505		3.18012	3.4153	3.65048	3.32911	3.32911		4_way	narrow	71	19
b506		2.9845	3.46445	3.9444	3.37442	3.37442		4_way	narrow	58	19
b507		3.07023	3.37415	3.67807	3.41772	3.41772		4_way	narrow	49	19
b508		3.04952	3.49855	3.94758	3.24492	3.24492		4_way	narrow	66	19
b509		3.08031	3.37404	3.66777	3.38821	3.38821		4_way	narrow	29	19
b511		2.98001	3.35203	3.72405	3.39917	3.39917		4_way	narrow	63	19
b512		2.88866	3.41686	3.94506	3.48341	3.48341		4_way	narrow	79	19
b513		3.06478	3.53009	3.99541	3.49437	3.49437		4_way	narrow	48	19
b514		3.01688	3.4928	3.96871	3.34044	3.34044		4_way	narrow	54	19
b515		2.93987	3.45789	3.97591	3.4269	3.4269		4_way	narrow	92	19
b516		3.05029	3.42049	3.79069	3.42658	3.42658		4_way	narrow	59	19
b517		3.07799	3.42171	3.76543	3.58961	3.58961		4_way	narrow	69	19
b518		2.99532	3.35975	3.72419	3.32292	3.32292		4_way	narrow	89	19
b519		3.02047	3.36336	3.70625	3.53903	3.53903		4_way	narrow	54	19
b520		2.79657	3.27199	3.74741	3.29834	3.29834		4_way	narrow	96	19
b522		3.21618	3.51204	3.80791	3.42479	3.42479		4_way	narrow	65	19
b523		3.18145	3.59229	4.00312	3.57598	3.57598		4_way	narrow	66	19
b524		3.13387	3.40585	3.67783	3.23619	3.23619		4_way	narrow	73	19
b525		3.21106	3.59894	3.98682	3.67871	3.67871		4_way	narrow	48	19
b526		3.20655	3.60664	4.00674	3.58809	3.58809		4_way	narrow	100	19
b527		3.17019	3.51846	3.86673	3.49677	3.49677		4_way	narrow	86	19
b528		3.03931	3.34944	3.65958	3.15882	3.15882		4_way	narrow	28	19
b529		3.54909	3.4776	3.4061	3.48847	3.48847		4_way	narrow	49	19
b530		3.22745	3.49785	3.76825	3.38448	3.38448		4_way	narrow	71	19
b531		3.68049	3.50831	3.33614	3.46744	3.46744		4_way	narrow	87	19
b532		3.67151	3.51605	3.3606	3.61589	3.61589		4_way	narrow	58	19
b533		3.66918	3.49096	3.31274	3.37856	3.37856		4_way	narrow	89	19
b534		3.82975	3.5521	3.27444	3.31496	3.31496		4_way	narrow	70	19
b535		3.63636	3.51207	3.38778	3.69432	3.69432		4_way	narrow	56	19
b550		3.15501	3.4158	3.6766	3.31523	3.31523		4_way	narrow	46	19
b551		2.98846	3.40911	3.82976	3.393	3.393		4_way	narrow	55	19
b552		2.95876	3.31931	3.67986	3.45547	3.45547		4_way	narrow	77	19
b554		3.05859	3.35884	3.65909	3.45027	3.45027		4_way	narrow	58	19
b555		3.02663	3.47959	3.93254	3.68171	3.68171		4_way	narrow	38	19
b556		3.44691	3.38956	3.33221	3.3672	3.3672		4_way	narrow	72	19
b557		3.44141	3.37232	3.30322	3.53424	3.53424		4_way	narrow	73	19
b558		3.48223	3.46047	3.43872	3.33584	3.33584		4_way	narrow	59	19
b559		3.91304	4.09745	4.28186	3.90585	3.90585		4_way	narrow	49	19
b560		3.66609	3.86086	4.05564	3.63958	3.63958		4_way	narrow	67	19
b561		3.63426	3.84343	4.0526	3.74897	3.74897		4_way	narrow	69	19
b562		3.61839	3.8125	4.0066	3.7826	3.7826		4_way	narrow	36	19
b564		2.70441	2.86236	3.02031	3.30639	3.30639		4_way	narrow	60	19
b565		2.73026	2.88286	3.03547	3.35825	3.35825		4_way	narrow	62	19
b566		2.73922	2.93872	3.13822	3.09377	3.09377		4_way	narrow	62	19
b567		2.94178	3.06962	3.19745	3.38613	3.38613		4_way	narrow	71	19
b568		3.01016	3.19439	3.37862	3.34587	3.34587		4_way	narrow	77	19
b569		3.05707	3.17559	3.29411	3.32052	3.32052		4_way	narrow	40	19
b572		3.44378	3.43568	3.42757	3.39729	3.39729		4_way	narrow	49	19
b573		3.44391	3.43538	3.42686	3.48997	3.48997		4_way	narrow	70	19
b574		3.44992	3.43826	3.4266	3.44149	3.44149		4_way	narrow	57	19
b575		3.42534	3.43828	3.45121	3.36233	3.36233		4_way	narrow	71	19
b576		3.42276	3.43835	3.45394	3.45129	3.45129		4_way	narrow	78	19
b577		3.42093	3.43953	3.45813	3.36078	3.36078		4_way	narrow	73	19
b579		3.41937	3.43978	3.46019	3.4672	3.4672		4_way	narrow	19	19
b580		3.41624	3.43909	3.46195	3.43728	3.43728		4_way	narrow	91	19
b581		3.41318	3.44051	3.46785	3.2797	3.2797		4_way	narrow	87	19
b582		3.4125	3.44039	3.46829	3.46825	3.46825		4_way	narrow	69	19
b583		3.46449	3.43741	3.41032	3.49889	3.49889		4_way	narrow	77	19
b584		3.47075	3.43964	3.40853	3.40448	3.40448		4_way	narrow	70	19
b585		3.40131	3.39348	3.38564	3.28339	3.28339		4_way	narrow	44	19
b586		3.39321	3.38942	3.38563	3.30981	3.30981		4_way	narrow	65	19
b587		3.3904	3.38737	3.38434	3.22059	3.22059		4_way	narrow	57	19
b588		3.38427	3.39596	3.40766	3.36087	3.36087		4_way	narrow	70	19
b589		3.40759	3.39391	3.38023	3.40246	3.40246		4_way	narrow	77	19
b590		3.54712	3.76638	3.98565	3.73806	3.73806		4_way	narrow	72	19
b591		3.60635	3.79758	3.98881	3.84931	3.84931		4_way	narrow	45	19
b593		3.34805	3.41244	3.47683	3.20845	3.20845		4_way	narrow	65	19
b594		2.85418	3.16178	3.46939	3.37922	3.37922		4_way	narrow	71	19
b595		2.83015	3.07493	3.31972	3.24584	3.24584		4_way	narrow	52	19
b596		2.82298	3.04173	3.26048	2.99827	2.99827		4_way	narrow	61	19
b597		3.53671	3.75041	3.9641	3.68239	3.68239		4_way	narrow	54	19
b598		3.34492	3.40963	3.47434	3.4488	3.4488		4_way	narrow	82	19
b599		3.34878	3.41637	3.48397	3.46332	3.46332		4_way	narrow	76	19
b600		2.94837	3.21259	3.47682	3.19904	3.19904		4_way	narrow	64	19
b603		3.3499	3.42462	3.49933	3.42088	3.42088		4_way	narrow	85	19
b604		2.89745	3.18575	3.47405	3.14168	3.14168		4_way	narrow	65	19
DSPRm11002a					3.45989	3.45989		8-way	broad	67	102									6	11002	3.36712	86.515
DSPRm11002b					3.35254	3.35254		8-way	broad	63	103									6	11002	3.36712	86.515
DSPRm11002c					3.35936	3.35936		8-way	broad	68	103									6	11002	3.36712	86.515
DSPRm11002d					3.37711	3.37711		8-way	broad	79	102									6	11002	3.36712	86.515
DSPRm11002e	91				3.27777	3.27777		8-way	broad	64	103									6	11002	3.36712	86.515
DSPRm11002f					3.37603	3.37603		8-way	broad	59	103									6	11002	3.36712	86.515
DSPRm11003b					3.43676	3.43676		8-way	broad	41	103									11	11003	3.2839	84.3782
DSPRm11003c					3.34697	3.34697		8-way	broad	67	103									11	11003	3.2839	84.3782
DSPRm11003d					3.4617	3.4617		8-way	broad	45	103									11	11003	3.2839	84.3782
DSPRm11003e					3.43397	3.43397		8-way	broad	57	103									11	11003	3.2839	84.3782
DSPRm11003f					3.29923	3.29923		8-way	broad	92	104									11	11003	3.2839	84.3782
DSPRm11004a					3.50599	3.50599		8-way	broad	81	102									6	11004	3.42522	88.0083
DSPRm11004b					3.43579	3.43579		8-way	broad	85	103									6	11004	3.42522	88.0083
DSPRm11004c					3.46927	3.46927		8-way	broad	87	103									6	11004	3.42522	88.0083
DSPRm11004d					3.42178	3.42178		8-way	broad	57	102									6	11004	3.42522	88.0083
DSPRm11004e					3.38405	3.38405		8-way	broad	119	103									6	11004	3.42522	88.0083
DSPRm11004f					3.33443	3.33443		8-way	broad	79	103									6	11004	3.42522	88.0083
DSPRm11005a					3.27822	3.27822		8-way	broad	15	102									7	11005	3.18655	81.8757
DSPRm11005b					3.16777			8-way	broad	9	103									7	11005	3.18655	81.8757
DSPRm11005c					3.31197			8-way	broad	3	103									7	11005	3.18655	81.8757
DSPRm11005d	33				3.28132	3.28132		8-way	broad	31	102									7	11005	3.18655	81.8757
DSPRm11005e					3.29183			8-way	broad	11	103									7	11005	3.18655	81.8757
DSPRm11005f					3.21473			8-way	broad	14	103									7	11005	3.18655	81.8757
DSPRm11006a					3.42317	3.42317		8-way	broad	53	104									6	11006	3.30848	85.0083
DSPRm11006b					3.37016	3.37016		8-way	broad	66	105									6	11006	3.30848	85.0083
DSPRm11006c					3.18974	3.18974		8-way	broad	64	105									6	11006	3.30848	85.0083
DSPRm11006d	71				3.35109	3.35109		8-way	broad	46	104									6	11006	3.30848	85.0083
DSPRm11006e					3.2778	3.2778		8-way	broad	73	105									6	11006	3.30848	85.0083
DSPRm11006f					3.23891	3.23891		8-way	broad	84	105									6	11006	3.30848	85.0083
DSPRm11008a					3.51132	3.51132		8-way	broad	17	102									6	11008	3.29453	84.6517
DSPRm11008b					3.25246	3.25246		8-way	broad	86	103									6	11008	3.29453	84.6517
DSPRm11008c					3.23575	3.23575		8-way	broad	93	103									6	11008	3.29453	84.6517
DSPRm11008d					3.18899	3.18899		8-way	broad	24	102									6	11008	3.29453	84.6517
DSPRm11008e					3.35272	3.35272		8-way	broad	84	103									6	11008	3.29453	84.6517
DSPRm11008f					3.22592	3.22592		8-way	broad	114	103									6	11008	3.29453	84.6517
DSPRm11009a					3.22573	3.22573		8-way	broad	57	103									6	11009	3.33361	85.6533
DSPRm11009b					3.28849	3.28849		8-way	broad	54	103									6	11009	3.33361	85.6533
DSPRm11009c					3.39767	3.39767		8-way	broad	42	104									6	11009	3.33361	85.6533
DSPRm11009d					3.41256	3.41256		8-way	broad	30	103									6	11009	3.33361	85.6533
DSPRm11009e					3.38563	3.38563		8-way	broad	55	103									6	11009	3.33361	85.6533
DSPRm11009f					3.29157	3.29157		8-way	broad	58	104									6	11009	3.33361	85.6533
DSPRm11010a					3.34015	3.34015		8-way	broad	35	102									6	11010	3.23694	83.17
DSPRm11010b					3.24148	3.24148		8-way	broad	57	103									6	11010	3.23694	83.17
DSPRm11010c					3.18055	3.18055		8-way	broad	74	103									6	11010	3.23694	83.17
DSPRm11010d					3.3137	3.3137		8-way	broad	42	102									6	11010	3.23694	83.17
DSPRm11010e					3.18042	3.18042		8-way	broad	85	103									6	11010	3.23694	83.17
DSPRm11010f					3.16533	3.16533		8-way	broad	88	103									6	11010	3.23694	83.17
DSPRm11011a					3.43198			8-way	broad	11	103									5	11011	3.14171	80.726
DSPRm11011b					3.17381	3.17381		8-way	broad	48	103									5	11011	3.14171	80.726
DSPRm11011c					3.08388	3.08388		8-way	broad	47	104									5	11011	3.14171	80.726
DSPRm11011d					3.20209	3.20209		8-way	broad	73	103									5	11011	3.14171	80.726
DSPRm11011e					3.1256	3.1256		8-way	broad	106	103									5	11011	3.14171	80.726
DSPRm11011f					3.12317	3.12317		8-way	broad	132	104									5	11011	3.14171	80.726
DSPRm11012a					3.22926	3.22926		8-way	broad	55	104									6	11012	3.07774	79.0783
DSPRm11012b					3.27866	3.27866		8-way	broad	54	105									6	11012	3.07774	79.0783
DSPRm11012c					2.8222	2.8222		8-way	broad	66	105									6	11012	3.07774	79.0783
DSPRm11012d					3.09817	3.09817		8-way	broad	114	104									6	11012	3.07774	79.0783
DSPRm11012e					3.03536	3.03536		8-way	broad	131	105									6	11012	3.07774	79.0783
DSPRm11012f					3.00279	3.00279		8-way	broad	142	105									6	11012	3.07774	79.0783
DSPRm11013a	71				3.40285	3.40285		8-way	broad	62	102									6	11013	3.29492	84.6617
DSPRm11013b					3.31513	3.31513		8-way	broad	73	103									6	11013	3.29492	84.6617
DSPRm11013c					3.29284	3.29284		8-way	broad	77	103									6	11013	3.29492	84.6617
DSPRm11013d					3.17094	3.17094		8-way	broad	76	102									6	11013	3.29492	84.6617
DSPRm11013e	103				3.30269	3.30269		8-way	broad	77	103									6	11013	3.29492	84.6617
DSPRm11013f					3.28507	3.28507		8-way	broad	83	103									6	11013	3.29492	84.6617
DSPRm11014a					3.82095			8-way	broad	4	102									4	11014	3.39107	87.1325
DSPRm11014b	48				3.4673	3.4673		8-way	broad	35	103									4	11014	3.39107	87.1325
DSPRm11014c					3.33911	3.33911		8-way	broad	69	103									4	11014	3.39107	87.1325
DSPRm11014d					3.87339			8-way	broad	10	102									4	11014	3.39107	87.1325
DSPRm11014e					3.35184	3.35184		8-way	broad	77	103									4	11014	3.39107	87.1325
DSPRm11014f					3.40602	3.40602		8-way	broad	67	103									4	11014	3.39107	87.1325
DSPRm11015a					3.52194			8-way	broad	2	103									9	11015	3.1663	81.3578
DSPRm11015b					3.41031	3.41031		8-way	broad	26	103									9	11015	3.1663	81.3578
DSPRm11015c					3.20828	3.20828		8-way	broad	51	103									9	11015	3.1663	81.3578
DSPRm11015d					3.21042	3.21042		8-way	broad	31	103									9	11015	3.1663	81.3578
DSPRm11015e					3.24373	3.24373		8-way	broad	49	103									9	11015	3.1663	81.3578
DSPRm11015f					3.11013	3.11013		8-way	broad	104	104									9	11015	3.1663	81.3578
DSPRm11016a					3.39763	3.39763		8-way	broad	24	102									6	11016	3.19776	82.165
DSPRm11016b					3.2031	3.2031		8-way	broad	80	103									6	11016	3.19776	82.165
DSPRm11016c					3.04912	3.04912		8-way	broad	63	103									6	11016	3.19776	82.165
DSPRm11016d					3.24018	3.24018		8-way	broad	33	102									6	11016	3.19776	82.165
DSPRm11016e					3.19044	3.19044		8-way	broad	103	103									6	11016	3.19776	82.165
DSPRm11016f					3.10609	3.10609		8-way	broad	86	103									6	11016	3.19776	82.165
DSPRm11017a	171				3.19275	3.19275		8-way	broad	156	104									6	11017	3.33051	85.5767
DSPRm11017b					3.30871	3.30871		8-way	broad	98	105									6	11017	3.33051	85.5767
DSPRm11017c	98				3.22238	3.22238		8-way	broad	92	105									6	11017	3.33051	85.5767
DSPRm11017d					3.39468	3.39468		8-way	broad	102	103									6	11017	3.33051	85.5767
DSPRm11017e					3.48355	3.48355		8-way	broad	80	103									6	11017	3.33051	85.5767
DSPRm11017f					3.38097	3.38097		8-way	broad	111	104									6	11017	3.33051	85.5767
DSPRm11018a					3.35271	3.35271		8-way	broad	60	102									6	11018	3.28571	84.4233
DSPRm11018b					3.27597	3.27597		8-way	broad	116	103									6	11018	3.28571	84.4233
DSPRm11018c					3.19683	3.19683		8-way	broad	118	103									6	11018	3.28571	84.4233
DSPRm11018d	49				3.32813	3.32813		8-way	broad	49	102									6	11018	3.28571	84.4233
DSPRm11018e					3.27339	3.27339		8-way	broad	100	103									6	11018	3.28571	84.4233
DSPRm11018f					3.2872	3.2872		8-way	broad	92	103									6	11018	3.28571	84.4233
DSPRm11019a	80				3.39169	3.39169		8-way	broad	76	102									6	11019	3.37276	86.6583
DSPRm11019b					3.55583	3.55583		8-way	broad	38	103									6	11019	3.37276	86.6583
DSPRm11019c					3.43127	3.43127		8-way	broad	68	103									6	11019	3.37276	86.6583
DSPRm11019d					3.26424	3.26424		8-way	broad	89	102									6	11019	3.37276	86.6583
DSPRm11019e					3.35448	3.35448		8-way	broad	77	103									6	11019	3.37276	86.6583
DSPRm11019f					3.23904	3.23904		8-way	broad	112	103									6	11019	3.37276	86.6583
DSPRm11020a					3.38675	3.38675		8-way	broad	31	102									6	11020	3.13771	80.62
DSPRm11020b					3.06815	3.06815		8-way	broad	95	103									6	11020	3.13771	80.62
DSPRm11020c	173				3.00508	3.00508		8-way	broad	118	103									6	11020	3.13771	80.62
DSPRm11020d					3.29022	3.29022		8-way	broad	60	102									6	11020	3.13771	80.62
DSPRm11020e					3.08967	3.08967		8-way	broad	111	103									6	11020	3.13771	80.62
DSPRm11020f	166				2.98638	2.98638		8-way	broad	105	103									6	11020	3.13771	80.62
DSPRm11021a					3.52941	3.52941		8-way	broad	43	102									12	11021	3.36635	86.4967
DSPRm11021b	63				3.50342	3.50342		8-way	broad	60	103									12	11021	3.36635	86.4967
DSPRm11021c					3.27243	3.27243		8-way	broad	84	103									12	11021	3.36635	86.4967
DSPRm11021d					3.48664	3.48664		8-way	broad	59	103									12	11021	3.36635	86.4967
DSPRm11021e					3.44398	3.44398		8-way	broad	75	103									12	11021	3.36635	86.4967
DSPRm11021f					3.2171	3.2171		8-way	broad	147	104									12	11021	3.36635	86.4967
DSPRm11022a					3.31597	3.31597		8-way	broad	60	102									6	11022	3.32983	85.5567
DSPRm11022b					3.4036	3.4036		8-way	broad	70	103									6	11022	3.32983	85.5567
DSPRm11022c					3.318	3.318		8-way	broad	58	103									6	11022	3.32983	85.5567
DSPRm11022d	94				3.25774	3.25774		8-way	broad	77	102									6	11022	3.32983	85.5567
DSPRm11022e					3.29917	3.29917		8-way	broad	113	103									6	11022	3.32983	85.5567
DSPRm11022f					3.38452	3.38452		8-way	broad	102	103									6	11022	3.32983	85.5567
DSPRm11023a					3.39177	3.39177		8-way	broad	52	102									6	11023	3.35894	86.3033
DSPRm11023b					3.44954	3.44954		8-way	broad	74	103									6	11023	3.35894	86.3033
DSPRm11023c					3.34352	3.34352		8-way	broad	81	103									6	11023	3.35894	86.3033
DSPRm11023d					3.41138	3.41138		8-way	broad	43	102									6	11023	3.35894	86.3033
DSPRm11023e					3.31297	3.31297		8-way	broad	84	103									6	11023	3.35894	86.3033
DSPRm11023f					3.24445	3.24445		8-way	broad	117	103									6	11023	3.35894	86.3033
DSPRm11025a					3.23382	3.23382		8-way	broad	25	104									6	11025	3.31473	85.17
DSPRm11025b					3.38691	3.38691		8-way	broad	54	105									6	11025	3.31473	85.17
DSPRm11025c					3.33454	3.33454		8-way	broad	85	105									6	11025	3.31473	85.17
DSPRm11025d					3.17142	3.17142		8-way	broad	68	104									6	11025	3.31473	85.17
DSPRm11025e					3.37995	3.37995		8-way	broad	49	105									6	11025	3.31473	85.17
DSPRm11025f					3.38176	3.38176		8-way	broad	44	105									6	11025	3.31473	85.17
DSPRm11026a					3.08946	3.08946		8-way	broad	34	102									6	11026	3.09211	79.4483
DSPRm11026b					3.05837	3.05837		8-way	broad	46	103									6	11026	3.09211	79.4483
DSPRm11026c	52				3.05025	3.05025		8-way	broad	50	103									6	11026	3.09211	79.4483
DSPRm11026d					3.19416	3.19416		8-way	broad	46	102									6	11026	3.09211	79.4483
DSPRm11026e					3.08344	3.08344		8-way	broad	63	103									6	11026	3.09211	79.4483
DSPRm11026f					3.07696	3.07696		8-way	broad	47	103									6	11026	3.09211	79.4483
DSPRm11027b					3.15141	3.15141		8-way	broad	22	103									3	11027	3.11141	79.9467
DSPRm11027c					3.12236	3.12236		8-way	broad	47	104									3	11027	3.11141	79.9467
DSPRm11027d					2.99388			8-way	broad	2	105									3	11027	3.11141	79.9467
DSPRm11027e					3.21002			8-way	broad	10	103									3	11027	3.11141	79.9467
DSPRm11027f	44				3.06047	3.06047		8-way	broad	31	104									3	11027	3.11141	79.9467
DSPRm11028a					3.51857	3.51857		8-way	broad	50	102									6	11028	3.35654	86.2433
DSPRm11028b					3.3972	3.3972		8-way	broad	85	103									6	11028	3.35654	86.2433
DSPRm11028c					3.36224	3.36224		8-way	broad	83	103									6	11028	3.35654	86.2433
DSPRm11028d					3.30831	3.30831		8-way	broad	106	104									6	11028	3.35654	86.2433
DSPRm11028e					3.27711	3.27711		8-way	broad	103	105									6	11028	3.35654	86.2433
DSPRm11028f	130				3.27581	3.27581		8-way	broad	120	105									6	11028	3.35654	86.2433
DSPRm11030a					3.03738	3.03738		8-way	broad	51	102									6	11030	3.10337	79.7383
DSPRm11030b					3.12677	3.12677		8-way	broad	58	103									6	11030	3.10337	79.7383
DSPRm11030c					3.24236	3.24236		8-way	broad	24	103									6	11030	3.10337	79.7383
DSPRm11030d					3.1238	3.1238		8-way	broad	72	102									6	11030	3.10337	79.7383
DSPRm11030e					3.03942	3.03942		8-way	broad	96	103									6	11030	3.10337	79.7383
DSPRm11030f					3.0505	3.0505		8-way	broad	99	103									6	11030	3.10337	79.7383
DSPRm11031a					3.28686	3.28686		8-way	broad	54	102									6	11031	3.1684	81.41
DSPRm11031b					3.17725	3.17725		8-way	broad	100	103									6	11031	3.1684	81.41
DSPRm11031c	115				3.14281	3.14281		8-way	broad	103	103									6	11031	3.1684	81.41
DSPRm11031d					3.16535	3.16535		8-way	broad	96	102									6	11031	3.1684	81.41
DSPRm11031e					3.16405	3.16405		8-way	broad	124	103									6	11031	3.1684	81.41
DSPRm11031f	165				3.07407	3.07407		8-way	broad	133	103									6	11031	3.1684	81.41
DSPRm11032a					3.43104			8-way	broad	14	102									10	11032	3.10363	79.745
DSPRm11032b					3.18594	3.18594		8-way	broad	71	103									10	11032	3.10363	79.745
DSPRm11032c					3.18485	3.18485		8-way	broad	54	103									10	11032	3.10363	79.745
DSPRm11032d					3.09487	3.09487		8-way	broad	38	104									10	11032	3.10363	79.745
DSPRm11032e					3.07831	3.07831		8-way	broad	73	105									10	11032	3.10363	79.745
DSPRm11032f					3.06909	3.06909		8-way	broad	82	105									10	11032	3.10363	79.745
DSPRm11033a					3.27316	3.27316		8-way	broad	56	102									6	11033	3.25287	83.5783
DSPRm11033b					3.23897	3.23897		8-way	broad	26	103									6	11033	3.25287	83.5783
DSPRm11033c					3.33896	3.33896		8-way	broad	26	103									6	11033	3.25287	83.5783
DSPRm11033d					3.29426	3.29426		8-way	broad	53	102									6	11033	3.25287	83.5783
DSPRm11033e					3.17867	3.17867		8-way	broad	46	103									6	11033	3.25287	83.5783
DSPRm11033f					3.19322	3.19322		8-way	broad	28	103									6	11033	3.25287	83.5783
DSPRm11034a					3.24401	3.24401		8-way	broad	29	102									11	11034	3.21627	82.6382
DSPRm11034b					3.31627	3.31627		8-way	broad	84	103									11	11034	3.21627	82.6382
DSPRm11034c					3.28338	3.28338		8-way	broad	82	103									11	11034	3.21627	82.6382
DSPRm11034d					3.2022	3.2022		8-way	broad	53	104									11	11034	3.21627	82.6382
DSPRm11034e					3.27328	3.27328		8-way	broad	86	105									11	11034	3.21627	82.6382
DSPRm11034f					3.21616	3.21616		8-way	broad	89	105									11	11034	3.21627	82.6382
DSPRm11035a					3.46487			8-way	broad	11	103									5	11035	3.16736	81.384
DSPRm11035b					3.22474	3.22474		8-way	broad	25	103									5	11035	3.16736	81.384
DSPRm11035c					3.12431	3.12431		8-way	broad	70	104									5	11035	3.16736	81.384
DSPRm11035d					3.27338	3.27338		8-way	broad	31	103									5	11035	3.16736	81.384
DSPRm11035e					3.14159	3.14159		8-way	broad	96	103									5	11035	3.16736	81.384
DSPRm11035f	132				3.07278	3.07278		8-way	broad	93	104									5	11035	3.16736	81.384
DSPRm11037a					3.29321	3.29321		8-way	broad	68	102									6	11037	3.25386	83.6067
DSPRm11037b					3.24967	3.24967		8-way	broad	70	103									6	11037	3.25386	83.6067
DSPRm11037c					3.2532	3.2532		8-way	broad	97	103									6	11037	3.25386	83.6067
DSPRm11037d					3.31854	3.31854		8-way	broad	72	102									6	11037	3.25386	83.6067
DSPRm11037e					3.20865	3.20865		8-way	broad	78	103									6	11037	3.25386	83.6067
DSPRm11037f					3.19989	3.19989		8-way	broad	86	103									6	11037	3.25386	83.6067
DSPRm11038a	77				3.21353	3.21353		8-way	broad	62	104									3	11038	3.14696	80.86
DSPRm11038b	137				3.1154	3.1154		8-way	broad	106	105									3	11038	3.14696	80.86
DSPRm11038c					3.11195	3.11195		8-way	broad	90	105									3	11038	3.14696	80.86
DSPRm11039a					3.09947	3.09947		8-way	broad	74	102									6	11039	3.08842	79.355
DSPRm11039b					3.07694	3.07694		8-way	broad	83	103									6	11039	3.08842	79.355
DSPRm11039c					3.09647	3.09647		8-way	broad	94	103									6	11039	3.08842	79.355
DSPRm11039d					3.10293	3.10293		8-way	broad	74	102									6	11039	3.08842	79.355
DSPRm11039e					3.04305	3.04305		8-way	broad	97	103									6	11039	3.08842	79.355
DSPRm11039f					3.11166	3.11166		8-way	broad	97	103									6	11039	3.08842	79.355
DSPRm11040a					3.43415	3.43415		8-way	broad	17	102									5	11040	3.23605	83.15
DSPRm11040b					3.39486	3.39486		8-way	broad	60	103									5	11040	3.23605	83.15
DSPRm11040c					3.2376	3.2376		8-way	broad	63	103									5	11040	3.23605	83.15
DSPRm11040d					3.24452			8-way	broad	4	102									5	11040	3.23605	83.15
DSPRm11040e					3.1244	3.1244		8-way	broad	78	103									5	11040	3.23605	83.15
DSPRm11040f					2.98922	2.98922		8-way	broad	98	103									5	11040	3.23605	83.15
DSPRm11041a					3.3216	3.3216		8-way	broad	54	102									6	11041	3.21376	82.575
DSPRm11041b	87				3.25887	3.25887		8-way	broad	79	103									6	11041	3.21376	82.575
DSPRm11041c					3.15888	3.15888		8-way	broad	103	103									6	11041	3.21376	82.575
DSPRm11041d					3.2817	3.2817		8-way	broad	55	102									6	11041	3.21376	82.575
DSPRm11041e					3.13937	3.13937		8-way	broad	83	103									6	11041	3.21376	82.575
DSPRm11041f					3.12215	3.12215		8-way	broad	94	103									6	11041	3.21376	82.575
DSPRm11042a	47				3.31584	3.31584		8-way	broad	46	102									6	11042	3.29261	84.6033
DSPRm11042b					3.38668	3.38668		8-way	broad	40	103									6	11042	3.29261	84.6033
DSPRm11042c					3.42712	3.42712		8-way	broad	48	103									6	11042	3.29261	84.6033
DSPRm11042d					3.21588	3.21588		8-way	broad	106	103									6	11042	3.29261	84.6033
DSPRm11042e					3.27018	3.27018		8-way	broad	80	103									6	11042	3.29261	84.6033
DSPRm11042f					3.13997	3.13997		8-way	broad	115	104									6	11042	3.29261	84.6033
DSPRm11043a	22				3.39643	3.39643		8-way	broad	19	102									6	11043	3.33294	85.6383
DSPRm11043b					3.30738	3.30738		8-way	broad	53	103									6	11043	3.33294	85.6383
DSPRm11043c					3.33208	3.33208		8-way	broad	95	103									6	11043	3.33294	85.6383
DSPRm11043d					3.38768	3.38768		8-way	broad	84	102									6	11043	3.33294	85.6383
DSPRm11043e					3.29332	3.29332		8-way	broad	118	103									6	11043	3.33294	85.6383
DSPRm11043f					3.28077	3.28077		8-way	broad	127	103									6	11043	3.33294	85.6383
DSPRm11044a					3.17333			8-way	broad	6	102									11	11044	3.15667	81.1082
DSPRm11044b					3.33506	3.33506		8-way	broad	65	103									11	11044	3.15667	81.1082
DSPRm11044c					3.25749	3.25749		8-way	broad	43	103									11	11044	3.15667	81.1082
DSPRm11044d					3.15836	3.15836		8-way	broad	53	103									11	11044	3.15667	81.1082
DSPRm11044e	164				3.10713	3.10713		8-way	broad	104	103									11	11044	3.15667	81.1082
DSPRm11044f	131				3.1544	3.1544		8-way	broad	90	104									11	11044	3.15667	81.1082
DSPRm11045a					2.86269			8-way	broad	5	102									5	11045	3.02426	77.706
DSPRm11045b					2.98541	2.98541		8-way	broad	112	103									5	11045	3.02426	77.706
DSPRm11045c	152				3.06462	3.06462		8-way	broad	107	103									5	11045	3.02426	77.706
DSPRm11045d					3.06641	3.06641		8-way	broad	17	102									5	11045	3.02426	77.706
DSPRm11045e	155				2.97478	2.97478		8-way	broad	124	103									5	11045	3.02426	77.706
DSPRm11045f	169				3.03011	3.03011		8-way	broad	122	103									5	11045	3.02426	77.706
DSPRm11047a					3.09899	3.09899		8-way	broad	19	104									6	11047	3.04241	78.1733
DSPRm11047b					2.96749	2.96749		8-way	broad	113	105									6	11047	3.04241	78.1733
DSPRm11047c					2.98772	2.98772		8-way	broad	124	105									6	11047	3.04241	78.1733
DSPRm11047d					3.20974	3.20974		8-way	broad	26	104									6	11047	3.04241	78.1733
DSPRm11047e					2.95662	2.95662		8-way	broad	133	105									6	11047	3.04241	78.1733
DSPRm11047f	160				3.03387	3.03387		8-way	broad	138	105									6	11047	3.04241	78.1733
DSPRm11048a					3.11502	3.11502		8-way	broad	72	103									6	11048	2.95122	75.8283
DSPRm11048b					2.97234	2.97234		8-way	broad	71	103									6	11048	2.95122	75.8283
DSPRm11048c					2.90966	2.90966		8-way	broad	81	104									6	11048	2.95122	75.8283
DSPRm11048d					2.87474	2.87474		8-way	broad	77	103									6	11048	2.95122	75.8283
DSPRm11048e					2.94572	2.94572		8-way	broad	79	103									6	11048	2.95122	75.8283
DSPRm11048f					2.88987	2.88987		8-way	broad	94	104									6	11048	2.95122	75.8283
DSPRm11049a					3.41109	3.41109		8-way	broad	23	104									6	11049	3.25462	83.625
DSPRm11049b					3.43316	3.43316		8-way	broad	21	105									6	11049	3.25462	83.625
DSPRm11049c					3.37307	3.37307		8-way	broad	24	105									6	11049	3.25462	83.625
DSPRm11049d					3.16614	3.16614		8-way	broad	81	105									6	11049	3.25462	83.625
DSPRm11049e					3.15906	3.15906		8-way	broad	98	106									6	11049	3.25462	83.625
DSPRm11050a					3.38516	3.38516		8-way	broad	33	103									6	11050	3.1968	82.14
DSPRm11050b					3.2146	3.2146		8-way	broad	55	103									6	11050	3.1968	82.14
DSPRm11050c					3.0675	3.0675		8-way	broad	72	104									6	11050	3.1968	82.14
DSPRm11050d					3.33932	3.33932		8-way	broad	57	103									6	11050	3.1968	82.14
DSPRm11050e					3.1774	3.1774		8-way	broad	90	103									6	11050	3.1968	82.14
DSPRm11050f					2.9968	2.9968		8-way	broad	86	104									6	11050	3.1968	82.14
DSPRm11051a					3.3711			8-way	broad	13	102									5	11051	3.11848	80.128
DSPRm11051b					3.1223	3.1223		8-way	broad	71	103									5	11051	3.11848	80.128
DSPRm11051c					3.11525	3.11525		8-way	broad	106	103									5	11051	3.11848	80.128
DSPRm11051d					3.25752	3.25752		8-way	broad	52	102									5	11051	3.11848	80.128
DSPRm11051e	154				3.04733	3.04733		8-way	broad	121	103									5	11051	3.11848	80.128
DSPRm11051f					3.04999	3.04999		8-way	broad	110	103									5	11051	3.11848	80.128
DSPRm11052a					3.03225			8-way	broad	1	103										11052
DSPRm11052b					2.99793			8-way	broad	4	103										11052
DSPRm11052c					2.73905			8-way	broad	2	104										11052
DSPRm11052d					2.72468			8-way	broad	1	105										11052
DSPRm11052e					2.41773			8-way	broad	3	106										11052
DSPRm11053a					3.1268			8-way	broad	3	103									2	11053	3.54619	91.12
DSPRm11053b					3.54514			8-way	broad	10	103									2	11053	3.54619	91.12
DSPRm11053c					3.56917	3.56917		8-way	broad	19	104									2	11053	3.54619	91.12
DSPRm11053d					3.79697			8-way	broad	1	103									2	11053	3.54619	91.12
DSPRm11053e					3.52321	3.52321		8-way	broad	15	103									2	11053	3.54619	91.12
DSPRm11053f					3.50779			8-way	broad	7	104									2	11053	3.54619	91.12
DSPRm11054a	95				3.20059	3.20059		8-way	broad	92	102									6	11054	3.12446	80.2817
DSPRm11054b					3.18827	3.18827		8-way	broad	85	103									6	11054	3.12446	80.2817
DSPRm11054c					3.12179	3.12179		8-way	broad	76	103									6	11054	3.12446	80.2817
DSPRm11054d					3.13616	3.13616		8-way	broad	66	102									6	11054	3.12446	80.2817
DSPRm11054e	157				3.10562	3.10562		8-way	broad	122	103									6	11054	3.12446	80.2817
DSPRm11054f	163				2.99432	2.99432		8-way	broad	119	103									6	11054	3.12446	80.2817
DSPRm11055a					2.928	2.928		8-way	broad	86	103									6	11055	2.98795	76.7733
DSPRm11055b					3.05656	3.05656		8-way	broad	124	103									6	11055	2.98795	76.7733
DSPRm11055c					3.08967	3.08967		8-way	broad	121	104									6	11055	2.98795	76.7733
DSPRm11055d					2.94397	2.94397		8-way	broad	117	103									6	11055	2.98795	76.7733
DSPRm11055e	176				3.02257	3.02257		8-way	broad	154	103									6	11055	2.98795	76.7733
DSPRm11055f					2.88694	2.88694		8-way	broad	166	104									6	11055	2.98795	76.7733
DSPRm11056a					3.09749	3.09749		8-way	broad	63	103									6	11056	3.03733	78.0417
DSPRm11056b					3.03482	3.03482		8-way	broad	97	103									6	11056	3.03733	78.0417
DSPRm11056c					2.91589	2.91589		8-way	broad	130	104									6	11056	3.03733	78.0417
DSPRm11056d	18				3.18286	3.18286		8-way	broad	18	103									6	11056	3.03733	78.0417
DSPRm11056e					3.0109	3.0109		8-way	broad	95	103									6	11056	3.03733	78.0417
DSPRm11056f					2.982	2.982		8-way	broad	128	104									6	11056	3.03733	78.0417
DSPRm11057a					3.27578	3.27578		8-way	broad	28	102									6	11057	3.21277	82.5483
DSPRm11057b					3.20728	3.20728		8-way	broad	58	103									6	11057	3.21277	82.5483
DSPRm11057c	67				3.21333	3.21333		8-way	broad	62	103									6	11057	3.21277	82.5483
DSPRm11057d					3.23574	3.23574		8-way	broad	44	102									6	11057	3.21277	82.5483
DSPRm11057e					3.15725	3.15725		8-way	broad	70	103									6	11057	3.21277	82.5483
DSPRm11057f					3.18725	3.18725		8-way	broad	87	103									6	11057	3.21277	82.5483
DSPRm11058a					3.4383	3.4383		8-way	broad	60	102									6	11058	3.33686	85.7367
DSPRm11058b					3.3546	3.3546		8-way	broad	95	103									6	11058	3.33686	85.7367
DSPRm11058c					3.31146	3.31146		8-way	broad	87	103									6	11058	3.33686	85.7367
DSPRm11058d					3.41566	3.41566		8-way	broad	34	102									6	11058	3.33686	85.7367
DSPRm11058e					3.23804	3.23804		8-way	broad	97	103									6	11058	3.33686	85.7367
DSPRm11058f					3.26309	3.26309		8-way	broad	101	103									6	11058	3.33686	85.7367
DSPRm11059a					3.40564	3.40564		8-way	broad	27	103									6	11059	3.36318	86.415
DSPRm11059b					3.3638	3.3638		8-way	broad	29	103									6	11059	3.36318	86.415
DSPRm11059c	47				3.36564	3.36564		8-way	broad	33	104									6	11059	3.36318	86.415
DSPRm11059d					3.37439	3.37439		8-way	broad	84	104									6	11059	3.36318	86.415
DSPRm11059e					3.3976	3.3976		8-way	broad	55	105									6	11059	3.36318	86.415
DSPRm11059f					3.272	3.272		8-way	broad	46	105									6	11059	3.36318	86.415
DSPRm11060a					3.1771	3.1771		8-way	broad	45	102									6	11060	3.0732	78.9617
DSPRm11060b					3.03964	3.03964		8-way	broad	94	103									6	11060	3.0732	78.9617
DSPRm11060c					2.89498	2.89498		8-way	broad	107	103									6	11060	3.0732	78.9617
DSPRm11060d					3.22956	3.22956		8-way	broad	49	102									6	11060	3.0732	78.9617
DSPRm11060e					3.095	3.095		8-way	broad	94	103									6	11060	3.0732	78.9617
DSPRm11060f					3.00293	3.00293		8-way	broad	85	103									6	11060	3.0732	78.9617
DSPRm11061c					2.81655			8-way	broad	10	104									2	11061	3.10462	79.775
DSPRm11061d					3.08036			8-way	broad	6	104									2	11061	3.10462	79.775
DSPRm11061e					3.10092	3.10092		8-way	broad	34	105									2	11061	3.10462	79.775
DSPRm11061f					3.10833	3.10833		8-way	broad	29	105									2	11061	3.10462	79.775
DSPRm11062b					3.29576			8-way	broad	8	103									1	11062	3.21948	82.72
DSPRm11062c					3.21948	3.21948		8-way	broad	34	104									1	11062	3.21948	82.72
DSPRm11063a					3.40326	3.40326		8-way	broad	97	103									6	11063	3.2667	83.935
DSPRm11063b					3.42587	3.42587		8-way	broad	71	103									6	11063	3.2667	83.935
DSPRm11063c					3.23151	3.23151		8-way	broad	126	104									6	11063	3.2667	83.935
DSPRm11063d	216				3.20859	3.20859		8-way	broad	198	104									6	11063	3.2667	83.935
DSPRm11063e	219				3.17919	3.17919		8-way	broad	192	105									6	11063	3.2667	83.935
DSPRm11063f	247				3.15177	3.15177		8-way	broad	229	105									6	11063	3.2667	83.935
DSPRm11065a					3.39737	3.39737		8-way	broad	66	103									6	11065	3.32637	85.4667
DSPRm11065b					3.38397	3.38397		8-way	broad	71	103									6	11065	3.32637	85.4667
DSPRm11065c					3.3445	3.3445		8-way	broad	113	104									6	11065	3.32637	85.4667
DSPRm11065d					3.29564	3.29564		8-way	broad	54	103									6	11065	3.32637	85.4667
DSPRm11065e					3.32616	3.32616		8-way	broad	100	103									6	11065	3.32637	85.4667
DSPRm11065f	176				3.21055	3.21055		8-way	broad	138	104									6	11065	3.32637	85.4667
DSPRm11066a					3.44962	3.44962		8-way	broad	33	103									6	11066	3.22012	82.7417
DSPRm11066b					3.10981	3.10981		8-way	broad	111	103									6	11066	3.22012	82.7417
DSPRm11066c	130				3.10946	3.10946		8-way	broad	108	104									6	11066	3.22012	82.7417
DSPRm11066d					3.43093	3.43093		8-way	broad	59	103									6	11066	3.22012	82.7417
DSPRm11066e					3.16747	3.16747		8-way	broad	115	103									6	11066	3.22012	82.7417
DSPRm11066f					3.05345	3.05345		8-way	broad	145	104									6	11066	3.22012	82.7417
DSPRm11067a					2.94403	2.94403		8-way	broad	60	103									6	11067	3.00296	77.1583
DSPRm11067b					3.02135	3.02135		8-way	broad	67	103									6	11067	3.00296	77.1583
DSPRm11067c					2.9766	2.9766		8-way	broad	87	104									6	11067	3.00296	77.1583
DSPRm11067d					3.06871	3.06871		8-way	broad	72	104									6	11067	3.00296	77.1583
DSPRm11067e	71				3.04734	3.04734		8-way	broad	64	105									6	11067	3.00296	77.1583
DSPRm11067f					2.95975	2.95975		8-way	broad	67	105									6	11067	3.00296	77.1583
DSPRm11068a					3.3328	3.3328		8-way	broad	22	103									6	11068	3.2667	83.935
DSPRm11068b					3.24286	3.24286		8-way	broad	52	103									6	11068	3.2667	83.935
DSPRm11068c	93				3.17592	3.17592		8-way	broad	76	104									6	11068	3.2667	83.935
DSPRm11068d					3.34532	3.34532		8-way	broad	60	103									6	11068	3.2667	83.935
DSPRm11068e					3.23572	3.23572		8-way	broad	77	103									6	11068	3.2667	83.935
DSPRm11068f					3.26755	3.26755		8-way	broad	82	104									6	11068	3.2667	83.935
DSPRm11069a					3.0069	3.0069		8-way	broad	38	103									6	11069	2.94288	75.6133
DSPRm11069b					2.99032	2.99032		8-way	broad	39	103									6	11069	2.94288	75.6133
DSPRm11069c					3.01277	3.01277		8-way	broad	83	104									6	11069	2.94288	75.6133
DSPRm11069d					2.87685	2.87685		8-way	broad	66	103									6	11069	2.94288	75.6133
DSPRm11069e					2.88954	2.88954		8-way	broad	74	103									6	11069	2.94288	75.6133
DSPRm11069f					2.8809	2.8809		8-way	broad	109	104									6	11069	2.94288	75.6133
DSPRm11070a					3.56049	3.56049		8-way	broad	19	103									6	11070	3.30759	84.9867
DSPRm11070b					3.3609	3.3609		8-way	broad	16	103									6	11070	3.30759	84.9867
DSPRm11070c					3.40067	3.40067		8-way	broad	40	104									6	11070	3.30759	84.9867
DSPRm11070d					3.16763	3.16763		8-way	broad	66	104									6	11070	3.30759	84.9867
DSPRm11070e					3.27108	3.27108		8-way	broad	52	105									6	11070	3.30759	84.9867
DSPRm11070f					3.08478	3.08478		8-way	broad	66	105									6	11070	3.30759	84.9867
DSPRm11071a					3.16403			8-way	broad	4	103									4	11071	3.1513	80.97
DSPRm11071b					3.24111	3.24111		8-way	broad	54	103									4	11071	3.1513	80.97
DSPRm11071c					3.14632	3.14632		8-way	broad	57	104									4	11071	3.1513	80.97
DSPRm11071d					3.38131			8-way	broad	10	103									4	11071	3.1513	80.97
DSPRm11071e					3.1611	3.1611		8-way	broad	101	103									4	11071	3.1513	80.97
DSPRm11071f					3.05666	3.05666		8-way	broad	113	104									4	11071	3.1513	80.97
DSPRm11072a					3.10292			8-way	broad	7	104									5	11072	3.18712	81.894
DSPRm11072b					2.96124	2.96124		8-way	broad	21	105									5	11072	3.18712	81.894
DSPRm11072c					3.02423	3.02423		8-way	broad	23	105									5	11072	3.18712	81.894
DSPRm11072d					3.38076	3.38076		8-way	broad	15	103									5	11072	3.18712	81.894
DSPRm11072e					3.34703	3.34703		8-way	broad	17	103									5	11072	3.18712	81.894
DSPRm11072f					3.22234	3.22234		8-way	broad	22	104									5	11072	3.18712	81.894
DSPRm11073a					3.22407	3.22407		8-way	broad	42	103									6	11073	3.15603	81.0933
DSPRm11073b					3.1745	3.1745		8-way	broad	65	103									6	11073	3.15603	81.0933
DSPRm11073c					3.15926	3.15926		8-way	broad	71	104									6	11073	3.15603	81.0933
DSPRm11073d					3.11553	3.11553		8-way	broad	50	103									6	11073	3.15603	81.0933
DSPRm11073e					3.15321	3.15321		8-way	broad	113	103									6	11073	3.15603	81.0933
DSPRm11073f	135				3.10958	3.10958		8-way	broad	121	104									6	11073	3.15603	81.0933
DSPRm11074a					3.07857			8-way	broad	2	104										11074
DSPRm11074b					3.07684			8-way	broad	11	105										11074
DSPRm11074c					3.17801			8-way	broad	13	105										11074
DSPRm11074e					3.45164			8-way	broad	7	105										11074
DSPRm11074f					3.60676			8-way	broad	3	105										11074
DSPRm11075a					3.4208	3.4208		8-way	broad	22	104									6	11075	3.28595	84.43
DSPRm11075b					3.37781	3.37781		8-way	broad	36	105									6	11075	3.28595	84.43
DSPRm11075c					3.29543	3.29543		8-way	broad	42	105									6	11075	3.28595	84.43
DSPRm11075d					3.33494	3.33494		8-way	broad	36	104									6	11075	3.28595	84.43
DSPRm11075e					3.15224	3.15224		8-way	broad	70	105									6	11075	3.28595	84.43
DSPRm11075f					3.13445	3.13445		8-way	broad	89	105									6	11075	3.28595	84.43
DSPRm11076a					3.16053	3.16053		8-way	broad	21	103									6	11076	3.0717	78.925
DSPRm11076b					3.14717	3.14717		8-way	broad	42	103									6	11076	3.0717	78.925
DSPRm11076c					2.99948	2.99948		8-way	broad	64	104									6	11076	3.0717	78.925
DSPRm11076d					3.03619	3.03619		8-way	broad	57	104									6	11076	3.0717	78.925
DSPRm11076e	85				3.05343	3.05343		8-way	broad	75	105									6	11076	3.0717	78.925
DSPRm11076f					3.03338	3.03338		8-way	broad	95	105									6	11076	3.0717	78.925
DSPRm11078a					3.62986			8-way	broad	7	103									5	11078	3.48343	89.506
DSPRm11078b					3.5395	3.5395		8-way	broad	28	103									5	11078	3.48343	89.506
DSPRm11078c					3.49247	3.49247		8-way	broad	46	104									5	11078	3.48343	89.506
DSPRm11078d	38				3.45921	3.45921		8-way	broad	30	104									5	11078	3.48343	89.506
DSPRm11078e					3.45875	3.45875		8-way	broad	30	105									5	11078	3.48343	89.506
DSPRm11078f					3.46721	3.46721		8-way	broad	35	105									5	11078	3.48343	89.506
DSPRm11080a					3.20076			8-way	broad	2	104									5	11080	3.26576	83.912
DSPRm11080b					3.25255	3.25255		8-way	broad	38	105									5	11080	3.26576	83.912
DSPRm11080c					3.26104	3.26104		8-way	broad	26	105									5	11080	3.26576	83.912
DSPRm11080d	18				3.19948	3.19948		8-way	broad	16	105									5	11080	3.26576	83.912
DSPRm11080e					3.26436	3.26436		8-way	broad	47	106									5	11080	3.26576	83.912
DSPRm11080f					3.35135	3.35135		8-way	broad	53	106									5	11080	3.26576	83.912
DSPRm11084a					3.11869			8-way	broad	4	103									5	11084	3.118	80.114
DSPRm11084b					3.10849	3.10849		8-way	broad	68	103									5	11084	3.118	80.114
DSPRm11084c					3.13975	3.13975		8-way	broad	72	104									5	11084	3.118	80.114
DSPRm11084d	64				3.17072	3.17072		8-way	broad	48	104									5	11084	3.118	80.114
DSPRm11084e					3.12769	3.12769		8-way	broad	63	105									5	11084	3.118	80.114
DSPRm11084f					3.04334	3.04334		8-way	broad	68	105									5	11084	3.118	80.114
DSPRm11085a					3.26419			8-way	broad	11	103										11085
DSPRm11085b					3.26362			8-way	broad	14	103										11085
DSPRm11085c					3.27096			8-way	broad	2	104										11085
DSPRm11085e					3.1129			8-way	broad	5	105										11085
DSPRm11085f					3.35338			8-way	broad	11	105										11085
DSPRm11087a	30				3.5397	3.5397		8-way	broad	30	103									6	11087	3.39555	87.245
DSPRm11087b					3.39648	3.39648		8-way	broad	79	103									6	11087	3.39555	87.245
DSPRm11087c					3.39305	3.39305		8-way	broad	98	104									6	11087	3.39555	87.245
DSPRm11087d					3.42035	3.42035		8-way	broad	39	104									6	11087	3.39555	87.245
DSPRm11087e					3.36507	3.36507		8-way	broad	78	105									6	11087	3.39555	87.245
DSPRm11087f					3.25868	3.25868		8-way	broad	126	105									6	11087	3.39555	87.245
DSPRm11088a	129				3.35841	3.35841		8-way	broad	120	103									6	11088	3.24358	83.34
DSPRm11088b	163				3.22763	3.22763		8-way	broad	138	103									6	11088	3.24358	83.34
DSPRm11088c	218				3.11939	3.11939		8-way	broad	184	104									6	11088	3.24358	83.34
DSPRm11088d					3.38525	3.38525		8-way	broad	113	103									6	11088	3.24358	83.34
DSPRm11088e					3.20163	3.20163		8-way	broad	163	103									6	11088	3.24358	83.34
DSPRm11088f	189				3.16918	3.16918		8-way	broad	180	104									6	11088	3.24358	83.34
DSPRm11090a					3.37483	3.37483		8-way	broad	48	103									6	11090	3.24553	83.3917
DSPRm11090b					3.29995	3.29995		8-way	broad	86	103									6	11090	3.24553	83.3917
DSPRm11090c					3.22091	3.22091		8-way	broad	109	104									6	11090	3.24553	83.3917
DSPRm11090d					3.2257	3.2257		8-way	broad	88	103									6	11090	3.24553	83.3917
DSPRm11090e					3.18356	3.18356		8-way	broad	128	103									6	11090	3.24553	83.3917
DSPRm11090f					3.16826	3.16826		8-way	broad	107	104									6	11090	3.24553	83.3917
DSPRm11091a					3.60004	3.60004		8-way	broad	40	103									6	11091	3.41179	87.665
DSPRm11091b					3.47765	3.47765		8-way	broad	74	103									6	11091	3.41179	87.665
DSPRm11091c					3.29748	3.29748		8-way	broad	128	104									6	11091	3.41179	87.665
DSPRm11091d					3.46934	3.46934		8-way	broad	57	103									6	11091	3.41179	87.665
DSPRm11091e					3.37506	3.37506		8-way	broad	84	103									6	11091	3.41179	87.665
DSPRm11091f	207				3.25116	3.25116		8-way	broad	162	104									6	11091	3.41179	87.665
DSPRm11093a					3.03649	3.03649		8-way	broad	39	104									5	11093	2.92	75.026
DSPRm11093b	121				2.95565	2.95565		8-way	broad	93	105									5	11093	2.92	75.026
DSPRm11093c					2.76964	2.76964		8-way	broad	115	105									5	11093	2.92	75.026
DSPRm11093d					2.93811			8-way	broad	5	103									5	11093	2.92	75.026
DSPRm11093e					2.97833	2.97833		8-way	broad	50	103									5	11093	2.92	75.026
DSPRm11093f	102				2.85989	2.85989		8-way	broad	77	104									5	11093	2.92	75.026
DSPRm11094a					3.26179	3.26179		8-way	broad	88	104									6	11094	3.21201	82.5317
DSPRm11094b					3.27485	3.27485		8-way	broad	100	105									6	11094	3.21201	82.5317
DSPRm11094c					3.22628	3.22628		8-way	broad	129	105									6	11094	3.21201	82.5317
DSPRm11094d					3.1588	3.1588		8-way	broad	113	103									6	11094	3.21201	82.5317
DSPRm11094e					3.2046	3.2046		8-way	broad	127	103									6	11094	3.21201	82.5317
DSPRm11094f					3.14574	3.14574		8-way	broad	156	104									6	11094	3.21201	82.5317
DSPRm11095a					3.24688	3.24688		8-way	broad	75	104									6	11095	3.19889	82.195
DSPRm11095b					3.2438	3.2438		8-way	broad	84	105									6	11095	3.19889	82.195
DSPRm11095c	119				3.32236	3.32236		8-way	broad	107	105									6	11095	3.19889	82.195
DSPRm11095d	63				3.18885	3.18885		8-way	broad	62	103									6	11095	3.19889	82.195
DSPRm11095e					3.11786	3.11786		8-way	broad	96	103									6	11095	3.19889	82.195
DSPRm11095f					3.07362	3.07362		8-way	broad	91	104									6	11095	3.19889	82.195
DSPRm11097a					3.38816	3.38816		8-way	broad	53	103									6	11097	3.17174	81.4967
DSPRm11097b					3.22814	3.22814		8-way	broad	99	103									6	11097	3.17174	81.4967
DSPRm11097c					3.16507	3.16507		8-way	broad	113	104									6	11097	3.17174	81.4967
DSPRm11097d					3.22667	3.22667		8-way	broad	72	104									6	11097	3.17174	81.4967
DSPRm11097e	190				3.01725	3.01725		8-way	broad	171	105									6	11097	3.17174	81.4967
DSPRm11097f					3.00516	3.00516		8-way	broad	124	105									6	11097	3.17174	81.4967
DSPRm11098a					3.62022			8-way	broad	1	103									5	11098	3.12649	80.334
DSPRm11098b					3.11869	3.11869		8-way	broad	78	103									5	11098	3.12649	80.334
DSPRm11098c					3.07647	3.07647		8-way	broad	92	104									5	11098	3.12649	80.334
DSPRm11098d					3.18274	3.18274		8-way	broad	52	104									5	11098	3.12649	80.334
DSPRm11098e					3.14063	3.14063		8-way	broad	89	105									5	11098	3.12649	80.334
DSPRm11098f					3.11391	3.11391		8-way	broad	96	105									5	11098	3.12649	80.334
DSPRm11099a					3.40809			8-way	broad	8	103										11099
DSPRm11099b					3.3483			8-way	broad	4	103										11099
DSPRm11099c					3.30579			8-way	broad	8	104										11099
DSPRm11100a					3.41613	3.41613		8-way	broad	28	104									6	11100	3.20426	82.3317
DSPRm11100b					3.28566	3.28566		8-way	broad	63	105									6	11100	3.20426	82.3317
DSPRm11100c					3.12985	3.12985		8-way	broad	113	105									6	11100	3.20426	82.3317
DSPRm11100d					3.1546	3.1546		8-way	broad	114	104									6	11100	3.20426	82.3317
DSPRm11100e					3.12961	3.12961		8-way	broad	130	105									6	11100	3.20426	82.3317
DSPRm11100f					3.10969	3.10969		8-way	broad	138	105									6	11100	3.20426	82.3317
DSPRm11101a					3.34374	3.34374		8-way	broad	52	104									6	11101	3.26674	83.94
DSPRm11101b					3.39864	3.39864		8-way	broad	35	105									6	11101	3.26674	83.94
DSPRm11101c					3.29071	3.29071		8-way	broad	49	105									6	11101	3.26674	83.94
DSPRm11101d					3.20364	3.20364		8-way	broad	88	104									6	11101	3.26674	83.94
DSPRm11101e					3.16516	3.16516		8-way	broad	106	105									6	11101	3.26674	83.94
DSPRm11101f					3.19857	3.19857		8-way	broad	109	105									6	11101	3.26674	83.94
DSPRm11102a					3.28607	3.28607		8-way	broad	20	103									5	11102	3.21068	82.496
DSPRm11102b	144				3.15966	3.15966		8-way	broad	109	103									5	11102	3.21068	82.496
DSPRm11102c					3.10572	3.10572		8-way	broad	125	104									5	11102	3.21068	82.496
DSPRm11102d					3.3231	3.3231		8-way	broad	43	103									5	11102	3.21068	82.496
DSPRm11102e					3.17885	3.17885		8-way	broad	101	103									5	11102	3.21068	82.496
DSPRm11103a					2.84128			8-way	broad	2	103									5	11103	3.04911	78.346
DSPRm11103b					3.00755	3.00755		8-way	broad	40	103									5	11103	3.04911	78.346
DSPRm11103c					3.00555	3.00555		8-way	broad	65	104									5	11103	3.04911	78.346
DSPRm11103d					3.01012	3.01012		8-way	broad	21	104									5	11103	3.04911	78.346
DSPRm11103e					3.11185	3.11185		8-way	broad	23	105									5	11103	3.04911	78.346
DSPRm11103f					3.11047	3.11047		8-way	broad	22	105									5	11103	3.04911	78.346
DSPRm11105a					3.35064	3.35064		8-way	broad	22	103									6	11105	3.19307	82.0433
DSPRm11105b					3.1812	3.1812		8-way	broad	70	103									6	11105	3.19307	82.0433
DSPRm11105c					3.27327	3.27327		8-way	broad	56	104									6	11105	3.19307	82.0433
DSPRm11105d	103				3.1637	3.1637		8-way	broad	88	103									6	11105	3.19307	82.0433
DSPRm11105e					3.12045	3.12045		8-way	broad	94	103									6	11105	3.19307	82.0433
DSPRm11105f					3.06915	3.06915		8-way	broad	118	104									6	11105	3.19307	82.0433
DSPRm11106a					3.45897			8-way	broad	4	103									7	11106	3.07344	78.9714
DSPRm11106b					3.11355	3.11355		8-way	broad	74	103									7	11106	3.07344	78.9714
DSPRm11106c					3.01649	3.01649		8-way	broad	113	104									7	11106	3.07344	78.9714
DSPRm11106d					3.11648	3.11648		8-way	broad	69	105									7	11106	3.07344	78.9714
DSPRm11106e					3.22749	3.22749		8-way	broad	41	103									7	11106	3.07344	78.9714
DSPRm11106f					3.05495	3.05495		8-way	broad	116	104									7	11106	3.07344	78.9714
DSPRm11107a					3.30543	3.30543		8-way	broad	15	103									5	11107	3.3721	86.644
DSPRm11107b					3.38745	3.38745		8-way	broad	19	103									5	11107	3.3721	86.644
DSPRm11107c	18				3.45217	3.45217		8-way	broad	15	104									5	11107	3.3721	86.644
DSPRm11107d					3.22055			8-way	broad	4	103									5	11107	3.3721	86.644
DSPRm11107e					3.36365	3.36365		8-way	broad	28	103									5	11107	3.3721	86.644
DSPRm11107f					3.3518	3.3518		8-way	broad	40	104									5	11107	3.3721	86.644
DSPRm11108a					3.01627			8-way	broad	12	104									5	11108	3.06376	78.72
DSPRm11108b					3.05637	3.05637		8-way	broad	16	105									5	11108	3.06376	78.72
DSPRm11108c					3.11086	3.11086		8-way	broad	41	105									5	11108	3.06376	78.72
DSPRm11108d					3.10155	3.10155		8-way	broad	40	104									5	11108	3.06376	78.72
DSPRm11108e					3.03399	3.03399		8-way	broad	58	105									5	11108	3.06376	78.72
DSPRm11108f					3.01602	3.01602		8-way	broad	49	105									5	11108	3.06376	78.72
DSPRm11109a	48				3.34673	3.34673		8-way	broad	46	103									6	11109	3.23392	83.0933
DSPRm11109b	186				3.19515	3.19515		8-way	broad	164	103									6	11109	3.23392	83.0933
DSPRm11109c					3.19758	3.19758		8-way	broad	142	104									6	11109	3.23392	83.0933
DSPRm11109d					3.29678	3.29678		8-way	broad	74	103									6	11109	3.23392	83.0933
DSPRm11109e					3.24351	3.24351		8-way	broad	120	103									6	11109	3.23392	83.0933
DSPRm11109f	198				3.12374	3.12374		8-way	broad	171	104									6	11109	3.23392	83.0933
DSPRm11110a					3.51699	3.51699		8-way	broad	24	103									6	11110	3.32348	85.395
DSPRm11110b					3.32234	3.32234		8-way	broad	54	103									6	11110	3.32348	85.395
DSPRm11110c					3.29496	3.29496		8-way	broad	66	104									6	11110	3.32348	85.395
DSPRm11110d					3.32618	3.32618		8-way	broad	36	104									6	11110	3.32348	85.395
DSPRm11110e					3.19365	3.19365		8-way	broad	62	105									6	11110	3.32348	85.395
DSPRm11110f					3.28678	3.28678		8-way	broad	45	105									6	11110	3.32348	85.395
DSPRm11112a					3.3383			8-way	broad	11	103									5	11112	2.96549	76.196
DSPRm11112b					3.09082	3.09082		8-way	broad	84	103									5	11112	2.96549	76.196
DSPRm11112c					2.99212	2.99212		8-way	broad	81	104									5	11112	2.96549	76.196
DSPRm11112d					3.04966	3.04966		8-way	broad	48	103									5	11112	2.96549	76.196
DSPRm11112e					2.91246	2.91246		8-way	broad	90	103									5	11112	2.96549	76.196
DSPRm11112f					2.78241	2.78241		8-way	broad	101	104									5	11112	2.96549	76.196
DSPRm11113a					3.3047			8-way	broad	7	104									5	11113	3.31451	85.164
DSPRm11113b					3.36848	3.36848		8-way	broad	22	105									5	11113	3.31451	85.164
DSPRm11113c					3.25877	3.25877		8-way	broad	43	105									5	11113	3.31451	85.164
DSPRm11113d					3.46139	3.46139		8-way	broad	16	104									5	11113	3.31451	85.164
DSPRm11113e					3.25262	3.25262		8-way	broad	52	105									5	11113	3.31451	85.164
DSPRm11113f					3.23127	3.23127		8-way	broad	47	105									5	11113	3.31451	85.164
DSPRm11114a					3.42351			8-way	broad	1	105									1	11114	3.06576	78.77
DSPRm11114b					3.45921			8-way	broad	5	103									1	11114	3.06576	78.77
DSPRm11114c					3.06576	3.06576		8-way	broad	15	104									1	11114	3.06576	78.77
DSPRm11114d					3.38599			8-way	broad	9	103									1	11114	3.06576	78.77
DSPRm11114e					3.14244			8-way	broad	10	103									1	11114	3.06576	78.77
DSPRm11114f					2.94463			8-way	broad	3	104									1	11114	3.06576	78.77
DSPRm11116a					3.24189			8-way	broad	12	103									5	11116	3.21172	82.524
DSPRm11116b					3.29554	3.29554		8-way	broad	32	103									5	11116	3.21172	82.524
DSPRm11116c					3.16982	3.16982		8-way	broad	61	104									5	11116	3.21172	82.524
DSPRm11116d					3.25426	3.25426		8-way	broad	30	103									5	11116	3.21172	82.524
DSPRm11116e					3.19456	3.19456		8-way	broad	94	103									5	11116	3.21172	82.524
DSPRm11116f					3.14442	3.14442		8-way	broad	100	104									5	11116	3.21172	82.524
DSPRm11117a					3.36343			8-way	broad	4	104									3	11117	3.21018	82.4833
DSPRm11117b					3.37808			8-way	broad	11	105									3	11117	3.21018	82.4833
DSPRm11117c					3.22726	3.22726		8-way	broad	29	105									3	11117	3.21018	82.4833
DSPRm11117d					3.45431			8-way	broad	13	104									3	11117	3.21018	82.4833
DSPRm11117e					3.24712	3.24712		8-way	broad	43	105									3	11117	3.21018	82.4833
DSPRm11117f					3.15617	3.15617		8-way	broad	67	105									3	11117	3.21018	82.4833
DSPRm11118a					3.35793			8-way	broad	5	103									4	11118	3.18808	81.9175
DSPRm11118b					3.21584	3.21584		8-way	broad	46	103									4	11118	3.18808	81.9175
DSPRm11118c					3.1173	3.1173		8-way	broad	87	104									4	11118	3.18808	81.9175
DSPRm11118d					3.40893			8-way	broad	2	103									4	11118	3.18808	81.9175
DSPRm11118e					3.25664	3.25664		8-way	broad	26	103									4	11118	3.18808	81.9175
DSPRm11118f					3.16252	3.16252		8-way	broad	51	104									4	11118	3.18808	81.9175
DSPRm11119a					3.28492	3.28492		8-way	broad	88	104									6	11119	3.2005	82.235
DSPRm11119b					3.25114	3.25114		8-way	broad	107	105									6	11119	3.2005	82.235
DSPRm11119c					3.17921	3.17921		8-way	broad	111	105									6	11119	3.2005	82.235
DSPRm11119d					3.20611	3.20611		8-way	broad	118	104									6	11119	3.2005	82.235
DSPRm11119e					3.14192	3.14192		8-way	broad	138	105									6	11119	3.2005	82.235
DSPRm11119f					3.13967	3.13967		8-way	broad	154	105									6	11119	3.2005	82.235
DSPRm11121b					3.22916			8-way	broad	12	105										11121
DSPRm11121c					3.21019			8-way	broad	10	105										11121
DSPRm11122a					3.14985	3.14985		8-way	broad	37	104									6	11122	3.04447	78.2267
DSPRm11122b					3.0216	3.0216		8-way	broad	55	105									6	11122	3.04447	78.2267
DSPRm11122c					3.05001	3.05001		8-way	broad	59	105									6	11122	3.04447	78.2267
DSPRm11122d					3.0223	3.0223		8-way	broad	45	104									6	11122	3.04447	78.2267
DSPRm11122e	106				3.03044	3.03044		8-way	broad	60	105									6	11122	3.04447	78.2267
DSPRm11122f					2.99265	2.99265		8-way	broad	66	105									6	11122	3.04447	78.2267
DSPRm11123a					3.34405	3.34405		8-way	broad	57	104									6	11123	3.20645	82.3867
DSPRm11123b					3.19865	3.19865		8-way	broad	102	105									6	11123	3.20645	82.3867
DSPRm11123c	122				3.13902	3.13902		8-way	broad	108	105									6	11123	3.20645	82.3867
DSPRm11123d					3.27746	3.27746		8-way	broad	85	104									6	11123	3.20645	82.3867
DSPRm11123e					3.13255	3.13255		8-way	broad	129	105									6	11123	3.20645	82.3867
DSPRm11123f	144				3.14696	3.14696		8-way	broad	134	105									6	11123	3.20645	82.3867
DSPRm11124a					3.36761	3.36761		8-way	broad	53	104									6	11124	3.26338	83.8517
DSPRm11124b					3.29788	3.29788		8-way	broad	68	105									6	11124	3.26338	83.8517
DSPRm11124c					3.20497	3.20497		8-way	broad	76	105									6	11124	3.26338	83.8517
DSPRm11124d					3.29944	3.29944		8-way	broad	25	104									6	11124	3.26338	83.8517
DSPRm11124e					3.29321	3.29321		8-way	broad	52	105									6	11124	3.26338	83.8517
DSPRm11124f					3.11719	3.11719		8-way	broad	104	105									6	11124	3.26338	83.8517
DSPRm11125a	35				3.55613	3.55613		8-way	broad	32	104									6	11125	3.49789	89.8767
DSPRm11125b					3.48283	3.48283		8-way	broad	54	105									6	11125	3.49789	89.8767
DSPRm11125c					3.44618	3.44618		8-way	broad	63	105									6	11125	3.49789	89.8767
DSPRm11125d					3.55211	3.55211		8-way	broad	26	104									6	11125	3.49789	89.8767
DSPRm11125e					3.51315	3.51315		8-way	broad	53	105									6	11125	3.49789	89.8767
DSPRm11125f					3.43691	3.43691		8-way	broad	65	105									6	11125	3.49789	89.8767
DSPRm11126a					3.23249	3.23249		8-way	broad	57	104									6	11126	3.12228	80.2267
DSPRm11126b	117				3.14603	3.14603		8-way	broad	108	105									6	11126	3.12228	80.2267
DSPRm11126c					3.17737	3.17737		8-way	broad	93	105									6	11126	3.12228	80.2267
DSPRm11126d					3.09283	3.09283		8-way	broad	106	104									6	11126	3.12228	80.2267
DSPRm11126e	140				3.03708	3.03708		8-way	broad	125	105									6	11126	3.12228	80.2267
DSPRm11126f					3.04791	3.04791		8-way	broad	116	105									6	11126	3.12228	80.2267
DSPRm11127a					3.28726	3.28726		8-way	broad	36	104									6	11127	3.32648	85.4733
DSPRm11127b					3.36164	3.36164		8-way	broad	39	105									6	11127	3.32648	85.4733
DSPRm11127c					3.33184	3.33184		8-way	broad	45	105									6	11127	3.32648	85.4733
DSPRm11127d	98				3.31667	3.31667		8-way	broad	91	104									6	11127	3.32648	85.4733
DSPRm11127e					3.33717	3.33717		8-way	broad	72	105									6	11127	3.32648	85.4733
DSPRm11127f					3.32429	3.32429		8-way	broad	64	105									6	11127	3.32648	85.4733
DSPRm11128a					3.14104	3.14104		8-way	broad	92	104									6	11128	3.06368	78.72
DSPRm11128b	110				3.09734	3.09734		8-way	broad	76	105									6	11128	3.06368	78.72
DSPRm11128c					3.04836	3.04836		8-way	broad	98	105									6	11128	3.06368	78.72
DSPRm11128d					3.05238	3.05238		8-way	broad	112	104									6	11128	3.06368	78.72
DSPRm11128e					3.02369	3.02369		8-way	broad	147	105									6	11128	3.06368	78.72
DSPRm11128f	204				3.01923	3.01923		8-way	broad	139	105									6	11128	3.06368	78.72
DSPRm11130a					3.22139			8-way	broad	6	104									3	11130	3.30079	84.81
DSPRm11130b					3.29461			8-way	broad	3	105									3	11130	3.30079	84.81
DSPRm11130c					3.2272			8-way	broad	13	105									3	11130	3.30079	84.81
DSPRm11130d	25				3.38373	3.38373		8-way	broad	17	104									3	11130	3.30079	84.81
DSPRm11130e					3.29968	3.29968		8-way	broad	33	105									3	11130	3.30079	84.81
DSPRm11130f					3.21897	3.21897		8-way	broad	53	105									3	11130	3.30079	84.81
DSPRm11131a					3.28542	3.28542		8-way	broad	27	104									6	11131	3.18356	81.8
DSPRm11131b					3.15894	3.15894		8-way	broad	76	105									6	11131	3.18356	81.8
DSPRm11131c					3.24814	3.24814		8-way	broad	83	105									6	11131	3.18356	81.8
DSPRm11131d					3.21378	3.21378		8-way	broad	59	104									6	11131	3.18356	81.8
DSPRm11131e					3.14719	3.14719		8-way	broad	124	105									6	11131	3.18356	81.8
DSPRm11131f	162				3.04792	3.04792		8-way	broad	153	105									6	11131	3.18356	81.8
DSPRm11132a					3.50341			8-way	broad	8	104									2	11132	3.19481	82.09
DSPRm11132b					3.31741			8-way	broad	13	105									2	11132	3.19481	82.09
DSPRm11132c					3.18941	3.18941		8-way	broad	42	105									2	11132	3.19481	82.09
DSPRm11132d					3.53568			8-way	broad	5	104									2	11132	3.19481	82.09
DSPRm11132f					3.20021	3.20021		8-way	broad	35	105									2	11132	3.19481	82.09
DSPRm11133a					3.1725			8-way	broad	3	104									4	11133	3.33263	85.63
DSPRm11133b					3.26992	3.26992		8-way	broad	68	105									4	11133	3.33263	85.63
DSPRm11133c					3.35174	3.35174		8-way	broad	44	105									4	11133	3.33263	85.63
DSPRm11133d					3.27728			8-way	broad	2	104									4	11133	3.33263	85.63
DSPRm11133e					3.33558	3.33558		8-way	broad	69	105									4	11133	3.33263	85.63
DSPRm11133f					3.3733	3.3733		8-way	broad	91	105									4	11133	3.33263	85.63
DSPRm11134a	69				3.30561	3.30561		8-way	broad	61	104									6	11134	3.2702	84.0267
DSPRm11134b					3.24847	3.24847		8-way	broad	70	105									6	11134	3.2702	84.0267
DSPRm11134c					3.22865	3.22865		8-way	broad	77	105									6	11134	3.2702	84.0267
DSPRm11134d					3.36469	3.36469		8-way	broad	52	104									6	11134	3.2702	84.0267
DSPRm11134e					3.27515	3.27515		8-way	broad	72	105									6	11134	3.2702	84.0267
DSPRm11134f					3.1986	3.1986		8-way	broad	97	105									6	11134	3.2702	84.0267
DSPRm11135a					3.25962	3.25962		8-way	broad	70	104									6	11135	3.2443	83.3583
DSPRm11135b					3.28333	3.28333		8-way	broad	109	105									6	11135	3.2443	83.3583
DSPRm11135c					3.23379	3.23379		8-way	broad	102	105									6	11135	3.2443	83.3583
DSPRm11135d	97				3.28958	3.28958		8-way	broad	92	104									6	11135	3.2443	83.3583
DSPRm11135e					3.20736	3.20736		8-way	broad	100	105									6	11135	3.2443	83.3583
DSPRm11135f					3.19213	3.19213		8-way	broad	83	105									6	11135	3.2443	83.3583
DSPRm11136a					2.95553			8-way	broad	3	104										11136
DSPRm11136b					2.97696			8-way	broad	1	105										11136
DSPRm11136c					3.09354			8-way	broad	1	105										11136
DSPRm11137a					3.03037			8-way	broad	3	104									3	11137	2.97754	76.5067
DSPRm11137b					3.06159	3.06159		8-way	broad	17	105									3	11137	2.97754	76.5067
DSPRm11137c					2.90448	2.90448		8-way	broad	51	105									3	11137	2.97754	76.5067
DSPRm11137e					3.11845			8-way	broad	6	105									3	11137	2.97754	76.5067
DSPRm11137f					2.96657	2.96657		8-way	broad	42	105									3	11137	2.97754	76.5067
DSPRm11138a					3.44892	3.44892		8-way	broad	73	104									6	11138	3.37847	86.8083
DSPRm11138b					3.35235	3.35235		8-way	broad	103	105									6	11138	3.37847	86.8083
DSPRm11138c					3.24587	3.24587		8-way	broad	97	105									6	11138	3.37847	86.8083
DSPRm11138d					3.45187	3.45187		8-way	broad	72	104									6	11138	3.37847	86.8083
DSPRm11138e					3.47031	3.47031		8-way	broad	85	105									6	11138	3.37847	86.8083
DSPRm11138f					3.30149	3.30149		8-way	broad	109	105									6	11138	3.37847	86.8083
DSPRm11139a					3.29116	3.29116		8-way	broad	40	104									6	11139	3.18582	81.8567
DSPRm11139b					3.24094	3.24094		8-way	broad	65	105									6	11139	3.18582	81.8567
DSPRm11139c					3.19392	3.19392		8-way	broad	55	105									6	11139	3.18582	81.8567
DSPRm11139d					3.20117	3.20117		8-way	broad	67	104									6	11139	3.18582	81.8567
DSPRm11139e					3.11711	3.11711		8-way	broad	69	105									6	11139	3.18582	81.8567
DSPRm11139f					3.07062	3.07062		8-way	broad	95	105									6	11139	3.18582	81.8567
DSPRm11140b					3.33192	3.33192		8-way	broad	64	105									4	11140	3.29887	84.7625
DSPRm11140c					3.19965	3.19965		8-way	broad	100	105									4	11140	3.29887	84.7625
DSPRm11140d					3.34915			8-way	broad	6	104									4	11140	3.29887	84.7625
DSPRm11140e					3.42871	3.42871		8-way	broad	53	105									4	11140	3.29887	84.7625
DSPRm11140f					3.2352	3.2352		8-way	broad	110	105									4	11140	3.29887	84.7625
DSPRm11141a					3.75227			8-way	broad	7	104									5	11141	3.28033	84.288
DSPRm11141b					3.31884	3.31884		8-way	broad	36	105									5	11141	3.28033	84.288
DSPRm11141c					3.20986	3.20986		8-way	broad	43	105									5	11141	3.28033	84.288
DSPRm11141d					3.26387	3.26387		8-way	broad	70	104									5	11141	3.28033	84.288
DSPRm11141e					3.32047	3.32047		8-way	broad	56	105									5	11141	3.28033	84.288
DSPRm11141f					3.28863	3.28863		8-way	broad	74	105									5	11141	3.28033	84.288
DSPRm11142a					3.14112	3.14112		8-way	broad	42	104									6	11142	3.0621	78.68
DSPRm11142b					3.05346	3.05346		8-way	broad	66	105									6	11142	3.0621	78.68
DSPRm11142c					3.03594	3.03594		8-way	broad	74	105									6	11142	3.0621	78.68
DSPRm11142d					3.11976	3.11976		8-way	broad	69	104									6	11142	3.0621	78.68
DSPRm11142e					3.07218	3.07218		8-way	broad	103	105									6	11142	3.0621	78.68
DSPRm11142f					2.95014	2.95014		8-way	broad	96	105									6	11142	3.0621	78.68
DSPRm11143a					3.33055	3.33055		8-way	broad	25	104									6	11143	3.17516	81.585
DSPRm11143b					3.17807	3.17807		8-way	broad	111	105									6	11143	3.17516	81.585
DSPRm11143c	183				3.05137	3.05137		8-way	broad	167	105									6	11143	3.17516	81.585
DSPRm11143d					3.26592	3.26592		8-way	broad	56	104									6	11143	3.17516	81.585
DSPRm11143e					3.14388	3.14388		8-way	broad	131	105									6	11143	3.17516	81.585
DSPRm11143f					3.08116	3.08116		8-way	broad	173	105									6	11143	3.17516	81.585
DSPRm11144a					3.25103			8-way	broad	4	104									4	11144	3.17638	81.615
DSPRm11144b					3.24328			8-way	broad	14	105									4	11144	3.17638	81.615
DSPRm11144c					3.1175	3.1175		8-way	broad	37	105									4	11144	3.17638	81.615
DSPRm11144d					3.26501	3.26501		8-way	broad	52	104									4	11144	3.17638	81.615
DSPRm11144e					3.17304	3.17304		8-way	broad	65	105									4	11144	3.17638	81.615
DSPRm11144f					3.14997	3.14997		8-way	broad	77	105									4	11144	3.17638	81.615
DSPRm11145a					3.10101	3.10101		8-way	broad	66	104									6	11145	3.07069	78.9
DSPRm11145b					3.1021	3.1021		8-way	broad	88	105									6	11145	3.07069	78.9
DSPRm11145c					3.0599	3.0599		8-way	broad	97	105									6	11145	3.07069	78.9
DSPRm11145d					3.05463	3.05463		8-way	broad	100	104									6	11145	3.07069	78.9
DSPRm11145e					3.07985	3.07985		8-way	broad	86	105									6	11145	3.07069	78.9
DSPRm11145f					3.02666	3.02666		8-way	broad	109	105									6	11145	3.07069	78.9
DSPRm11146a					3.44463	3.44463		8-way	broad	50	104									6	11146	3.31912	85.2833
DSPRm11146b					3.28642	3.28642		8-way	broad	89	105									6	11146	3.31912	85.2833
DSPRm11146c					3.22793	3.22793		8-way	broad	123	105									6	11146	3.31912	85.2833
DSPRm11146d					3.37394	3.37394		8-way	broad	67	104									6	11146	3.31912	85.2833
DSPRm11146e	107				3.33913	3.33913		8-way	broad	94	105									6	11146	3.31912	85.2833
DSPRm11146f	162				3.24268	3.24268		8-way	broad	133	105									6	11146	3.31912	85.2833
DSPRm11147a					3.19177	3.19177		8-way	broad	15	104									5	11147	3.07329	78.966
DSPRm11147b					3.07054	3.07054		8-way	broad	49	105									5	11147	3.07329	78.966
DSPRm11147c					3.01282	3.01282		8-way	broad	54	105									5	11147	3.07329	78.966
DSPRm11147d					3.20015			8-way	broad	7	104									5	11147	3.07329	78.966
DSPRm11147e					3.03678	3.03678		8-way	broad	64	105									5	11147	3.07329	78.966
DSPRm11147f					3.05455	3.05455		8-way	broad	44	105									5	11147	3.07329	78.966
DSPRm11148c					3.31407			8-way	broad	5	105										11148
DSPRm11150a					3.17855	3.17855		8-way	broad	54	104									6	11150	3.14947	80.9233
DSPRm11150b	152				3.05296	3.05296		8-way	broad	139	105									6	11150	3.14947	80.9233
DSPRm11150c	150				3.14612	3.14612		8-way	broad	140	105									6	11150	3.14947	80.9233
DSPRm11150d					3.23418	3.23418		8-way	broad	53	104									6	11150	3.14947	80.9233
DSPRm11150e					3.08593	3.08593		8-way	broad	95	105									6	11150	3.14947	80.9233
DSPRm11150f	124				3.1991	3.1991		8-way	broad	108	105									6	11150	3.14947	80.9233
DSPRm11151a					3.20594	3.20594		8-way	broad	29	104									6	11151	2.97131	76.3433
DSPRm11151b					2.98056	2.98056		8-way	broad	102	105									6	11151	2.97131	76.3433
DSPRm11151c					2.89646	2.89646		8-way	broad	131	105									6	11151	2.97131	76.3433
DSPRm11151d					3.03197	3.03197		8-way	broad	69	104									6	11151	2.97131	76.3433
DSPRm11151e					2.86306	2.86306		8-way	broad	103	105									6	11151	2.97131	76.3433
DSPRm11151f	167				2.84987	2.84987		8-way	broad	137	105									6	11151	2.97131	76.3433
DSPRm11153a					3.28794	3.28794		8-way	broad	52	104									6	11153	3.3119	85.0967
DSPRm11153b					3.37677	3.37677		8-way	broad	41	105									6	11153	3.3119	85.0967
DSPRm11153c					3.23425	3.23425		8-way	broad	72	105									6	11153	3.3119	85.0967
DSPRm11153d					3.2509	3.2509		8-way	broad	29	104									6	11153	3.3119	85.0967
DSPRm11153e					3.33412	3.33412		8-way	broad	78	105									6	11153	3.3119	85.0967
DSPRm11153f					3.38743	3.38743		8-way	broad	63	105									6	11153	3.3119	85.0967
DSPRm11154a					3.08107	3.08107		8-way	broad	21	104									6	11154	2.99019	76.8317
DSPRm11154b					3.02836	3.02836		8-way	broad	39	105									6	11154	2.99019	76.8317
DSPRm11154c					2.90879	2.90879		8-way	broad	51	105									6	11154	2.99019	76.8317
DSPRm11154d					3.03286	3.03286		8-way	broad	44	104									6	11154	2.99019	76.8317
DSPRm11154e					2.9579	2.9579		8-way	broad	50	105									6	11154	2.99019	76.8317
DSPRm11154f					2.93218	2.93218		8-way	broad	67	105									6	11154	2.99019	76.8317
DSPRm11155a					3.15724	3.15724		8-way	broad	73	104									6	11155	3.10799	79.8567
DSPRm11155b					3.1011	3.1011		8-way	broad	118	105									6	11155	3.10799	79.8567
DSPRm11155c					3.05796	3.05796		8-way	broad	133	105									6	11155	3.10799	79.8567
DSPRm11155d					3.23132	3.23132		8-way	broad	44	104									6	11155	3.10799	79.8567
DSPRm11155e	167				3.06684	3.06684		8-way	broad	156	105									6	11155	3.10799	79.8567
DSPRm11155f	179				3.03346	3.03346		8-way	broad	160	105									6	11155	3.10799	79.8567
DSPRm11156a					3.27317	3.27317		8-way	broad	69	104									6	11156	3.21615	82.635
DSPRm11156b	59				3.24585	3.24585		8-way	broad	59	105									6	11156	3.21615	82.635
DSPRm11156c					3.32336	3.32336		8-way	broad	26	105									6	11156	3.21615	82.635
DSPRm11156d					3.22616	3.22616		8-way	broad	89	104									6	11156	3.21615	82.635
DSPRm11156e					3.14936	3.14936		8-way	broad	102	105									6	11156	3.21615	82.635
DSPRm11156f					3.07899	3.07899		8-way	broad	144	105									6	11156	3.21615	82.635
DSPRm11158a					3.33363	3.33363		8-way	broad	69	104									6	11158	3.2956	84.6817
DSPRm11158b					3.30502	3.30502		8-way	broad	27	105									6	11158	3.2956	84.6817
DSPRm11158c					3.31185	3.31185		8-way	broad	61	105									6	11158	3.2956	84.6817
DSPRm11158d					3.37646	3.37646		8-way	broad	54	104									6	11158	3.2956	84.6817
DSPRm11158e					3.32001	3.32001		8-way	broad	77	105									6	11158	3.2956	84.6817
DSPRm11158f					3.12661	3.12661		8-way	broad	28	105									6	11158	3.2956	84.6817
DSPRm11159a					3.47059	3.47059		8-way	broad	30	104									6	11159	3.2067	82.3933
DSPRm11159b					3.12895	3.12895		8-way	broad	159	105									6	11159	3.2067	82.3933
DSPRm11159c					3.12755	3.12755		8-way	broad	144	105									6	11159	3.2067	82.3933
DSPRm11159d					3.2957	3.2957		8-way	broad	66	104									6	11159	3.2067	82.3933
DSPRm11159e					3.09145	3.09145		8-way	broad	147	105									6	11159	3.2067	82.3933
DSPRm11159f					3.12593	3.12593		8-way	broad	149	105									6	11159	3.2067	82.3933
DSPRm11160a	20				3.32596	3.32596		8-way	broad	20	104									6	11160	3.20834	82.4367
DSPRm11160b					3.19344	3.19344		8-way	broad	54	105									6	11160	3.20834	82.4367
DSPRm11160c					3.0289	3.0289		8-way	broad	115	105									6	11160	3.20834	82.4367
DSPRm11160d					3.37197	3.37197		8-way	broad	25	104									6	11160	3.20834	82.4367
DSPRm11160e					3.03558	3.03558		8-way	broad	111	105									6	11160	3.20834	82.4367
DSPRm11160f					3.29422	3.29422		8-way	broad	43	105									6	11160	3.20834	82.4367
DSPRm11161a					3.21712	3.21712		8-way	broad	55	104									6	11161	3.05569	78.5133
DSPRm11161b	136				3.03084	3.03084		8-way	broad	120	105									6	11161	3.05569	78.5133
DSPRm11161c	159				2.97318	2.97318		8-way	broad	133	105									6	11161	3.05569	78.5133
DSPRm11161d					3.02944	3.02944		8-way	broad	116	104									6	11161	3.05569	78.5133
DSPRm11161e					3.00702	3.00702		8-way	broad	111	105									6	11161	3.05569	78.5133
DSPRm11161f					3.07655	3.07655		8-way	broad	107	105									6	11161	3.05569	78.5133
DSPRm11163a					3.44482			8-way	broad	3	112									5	11163	3.11643	80.074
DSPRm11163b					3.11748	3.11748		8-way	broad	84	113									5	11163	3.11643	80.074
DSPRm11163c					3.12372	3.12372		8-way	broad	21	113									5	11163	3.11643	80.074
DSPRm11163d					3.2541	3.2541		8-way	broad	20	112									5	11163	3.11643	80.074
DSPRm11163e					3.10307	3.10307		8-way	broad	69	113									5	11163	3.11643	80.074
DSPRm11163f					2.9838	2.9838		8-way	broad	72	113									5	11163	3.11643	80.074
DSPRm11164a					3.37729			8-way	broad	9	112									5	11164	3.1502	80.94
DSPRm11164b					3.11016	3.11016		8-way	broad	118	113									5	11164	3.1502	80.94
DSPRm11164c					3.19305	3.19305		8-way	broad	128	113									5	11164	3.1502	80.94
DSPRm11164d					3.33539	3.33539		8-way	broad	23	112									5	11164	3.1502	80.94
DSPRm11164e	149				2.99185	2.99185		8-way	broad	80	113									5	11164	3.1502	80.94
DSPRm11164f					3.12055	3.12055		8-way	broad	126	113									5	11164	3.1502	80.94
DSPRm11165f					2.98744	2.98744		8-way	broad	111	113									1	11165	2.98744	76.76
DSPRm11167a					3.36183	3.36183		8-way	broad	33	112									6	11167	3.16797	81.3983
DSPRm11167b					3.13414	3.13414		8-way	broad	74	113									6	11167	3.16797	81.3983
DSPRm11167c					3.14348	3.14348		8-way	broad	68	113									6	11167	3.16797	81.3983
DSPRm11167d					3.21281	3.21281		8-way	broad	58	112									6	11167	3.16797	81.3983
DSPRm11167e					3.09484	3.09484		8-way	broad	97	113									6	11167	3.16797	81.3983
DSPRm11167f					3.06073	3.06073		8-way	broad	102	113									6	11167	3.16797	81.3983
DSPRm11168a					3.02777	3.02777		8-way	broad	40	112									6	11168	3.04967	78.3617
DSPRm11168b					3.01816	3.01816		8-way	broad	67	113									6	11168	3.04967	78.3617
DSPRm11168c					3.03784	3.03784		8-way	broad	53	113									6	11168	3.04967	78.3617
DSPRm11168d					3.10174	3.10174		8-way	broad	24	112									6	11168	3.04967	78.3617
DSPRm11168e					3.07637	3.07637		8-way	broad	51	113									6	11168	3.04967	78.3617
DSPRm11168f					3.03616	3.03616		8-way	broad	70	113									6	11168	3.04967	78.3617
DSPRm11169b					3.78773			8-way	broad	1	113										11169
DSPRm11170a					3.47948	3.47948		8-way	broad	23	112									6	11170	3.25297	83.5833
DSPRm11170b					3.23254	3.23254		8-way	broad	58	113									6	11170	3.25297	83.5833
DSPRm11170c					3.22185	3.22185		8-way	broad	72	113									6	11170	3.25297	83.5833
DSPRm11170d					3.2769	3.2769		8-way	broad	50	112									6	11170	3.25297	83.5833
DSPRm11170e					3.15782	3.15782		8-way	broad	127	113									6	11170	3.25297	83.5833
DSPRm11170f	138				3.14924	3.14924		8-way	broad	120	113									6	11170	3.25297	83.5833
DSPRm11171a					3.47448			8-way	broad	10	112									7	11171	3.23278	83.0643
DSPRm11171b					3.14069	3.14069		8-way	broad	87	113									7	11171	3.23278	83.0643
DSPRm11171c					3.21484	3.21484		8-way	broad	69	113									7	11171	3.23278	83.0643
DSPRm11171d	60				3.28198	3.28198		8-way	broad	44	112									7	11171	3.23278	83.0643
DSPRm11171e					3.1842	3.1842		8-way	broad	108	113									7	11171	3.23278	83.0643
DSPRm11171f					3.15613	3.15613		8-way	broad	99	113									7	11171	3.23278	83.0643
DSPRm11172a					3.46148			8-way	broad	9	112									5	11172	3.25704	83.688
DSPRm11172b					3.16897	3.16897		8-way	broad	42	113									5	11172	3.25704	83.688
DSPRm11172c					3.22874	3.22874		8-way	broad	24	113									5	11172	3.25704	83.688
DSPRm11172d	40				3.40649	3.40649		8-way	broad	29	112									5	11172	3.25704	83.688
DSPRm11172e					3.26242	3.26242		8-way	broad	56	113									5	11172	3.25704	83.688
DSPRm11172f					3.21857	3.21857		8-way	broad	45	113									5	11172	3.25704	83.688
DSPRm11173a					3.21377			8-way	broad	2	112									4	11173	3.16822	81.405
DSPRm11173b					3.325			8-way	broad	8	113									4	11173	3.16822	81.405
DSPRm11173c					3.22285	3.22285		8-way	broad	28	113									4	11173	3.16822	81.405
DSPRm11173d					3.11232	3.11232		8-way	broad	36	112									4	11173	3.16822	81.405
DSPRm11173e					3.22415	3.22415		8-way	broad	53	113									4	11173	3.16822	81.405
DSPRm11173f					3.11356	3.11356		8-way	broad	89	113									4	11173	3.16822	81.405
DSPRm11174a					3.78616			8-way	broad	9	112									5	11174	3.19345	82.054
DSPRm11174b					3.24318	3.24318		8-way	broad	87	113									5	11174	3.19345	82.054
DSPRm11174c	116				3.14271	3.14271		8-way	broad	80	113									5	11174	3.19345	82.054
DSPRm11174d					3.33755	3.33755		8-way	broad	40	112									5	11174	3.19345	82.054
DSPRm11174e					3.14887	3.14887		8-way	broad	74	113									5	11174	3.19345	82.054
DSPRm11174f					3.09495	3.09495		8-way	broad	76	113									5	11174	3.19345	82.054
DSPRm11175a					3.24672	3.24672		8-way	broad	42	112									6	11175	3.17768	81.6467
DSPRm11175b					3.13977	3.13977		8-way	broad	78	113									6	11175	3.17768	81.6467
DSPRm11175c					3.16175	3.16175		8-way	broad	101	113									6	11175	3.17768	81.6467
DSPRm11175d					3.21894	3.21894		8-way	broad	52	112									6	11175	3.17768	81.6467
DSPRm11175e	123				3.11632	3.11632		8-way	broad	104	113									6	11175	3.17768	81.6467
DSPRm11175f					3.18258	3.18258		8-way	broad	108	113									6	11175	3.17768	81.6467
DSPRm11176a					3.28971	3.28971		8-way	broad	36	112									6	11176	3.22286	82.8083
DSPRm11176b					3.24484	3.24484		8-way	broad	73	113									6	11176	3.22286	82.8083
DSPRm11176c					3.1752	3.1752		8-way	broad	111	113									6	11176	3.22286	82.8083
DSPRm11176d					3.25197	3.25197		8-way	broad	69	112									6	11176	3.22286	82.8083
DSPRm11176e					3.14049	3.14049		8-way	broad	103	113									6	11176	3.22286	82.8083
DSPRm11176f					3.23497	3.23497		8-way	broad	102	113									6	11176	3.22286	82.8083
DSPRm11178a					3.36078	3.36078		8-way	broad	31	112									6	11178	3.34034	85.8267
DSPRm11178b					3.35435	3.35435		8-way	broad	66	113									6	11178	3.34034	85.8267
DSPRm11178c					3.37874	3.37874		8-way	broad	66	113									6	11178	3.34034	85.8267
DSPRm11178d					3.31793	3.31793		8-way	broad	44	112									6	11178	3.34034	85.8267
DSPRm11178e					3.26162	3.26162		8-way	broad	89	113									6	11178	3.34034	85.8267
DSPRm11178f					3.36863	3.36863		8-way	broad	88	113									6	11178	3.34034	85.8267
DSPRm11179a					3.38363			8-way	broad	9	112									5	11179	3.20328	82.306
DSPRm11179b					3.26425	3.26425		8-way	broad	37	113									5	11179	3.20328	82.306
DSPRm11179c					3.23637	3.23637		8-way	broad	37	113									5	11179	3.20328	82.306
DSPRm11179d					3.32268	3.32268		8-way	broad	17	112									5	11179	3.20328	82.306
DSPRm11179e					3.21742	3.21742		8-way	broad	50	113									5	11179	3.20328	82.306
DSPRm11179f					2.97569	2.97569		8-way	broad	71	113									5	11179	3.20328	82.306
DSPRm11180a					3.37732			8-way	broad	8	112									5	11180	3.20752	82.414
DSPRm11180b					3.21128	3.21128		8-way	broad	51	113									5	11180	3.20752	82.414
DSPRm11180c					3.3013	3.3013		8-way	broad	33	113									5	11180	3.20752	82.414
DSPRm11180d					3.32574	3.32574		8-way	broad	19	112									5	11180	3.20752	82.414
DSPRm11180e					3.13341	3.13341		8-way	broad	51	113									5	11180	3.20752	82.414
DSPRm11180f					3.06587	3.06587		8-way	broad	86	113									5	11180	3.20752	82.414
DSPRm11181a					3.47388			8-way	broad	11	112									5	11181	3.11728	80.096
DSPRm11181b					3.12047	3.12047		8-way	broad	56	113									5	11181	3.11728	80.096
DSPRm11181c					3.0806	3.0806		8-way	broad	86	113									5	11181	3.11728	80.096
DSPRm11181d					3.25312	3.25312		8-way	broad	43	112									5	11181	3.11728	80.096
DSPRm11181e					3.04152	3.04152		8-way	broad	116	113									5	11181	3.11728	80.096
DSPRm11181f					3.09066	3.09066		8-way	broad	71	113									5	11181	3.11728	80.096
DSPRm11182a					3.75227			8-way	broad	1	112										11182
DSPRm11182b					2.95023			8-way	broad	1	113										11182
DSPRm11183a	18				3.402	3.402		8-way	broad	15	112									4	11183	3.13237	80.485
DSPRm11183b					3.22387			8-way	broad	9	113									4	11183	3.13237	80.485
DSPRm11183c					3.0492	3.0492		8-way	broad	47	113									4	11183	3.13237	80.485
DSPRm11183d					3.30529			8-way	broad	11	112									4	11183	3.13237	80.485
DSPRm11183e					3.03979	3.03979		8-way	broad	39	113									4	11183	3.13237	80.485
DSPRm11183f					3.03848	3.03848		8-way	broad	44	113									4	11183	3.13237	80.485
DSPRm11184a					3.3192	3.3192		8-way	broad	20	112									6	11184	3.21337	82.5633
DSPRm11184b					3.25614	3.25614		8-way	broad	38	113									6	11184	3.21337	82.5633
DSPRm11184c					3.19069	3.19069		8-way	broad	47	113									6	11184	3.21337	82.5633
DSPRm11184d					3.26282	3.26282		8-way	broad	40	112									6	11184	3.21337	82.5633
DSPRm11184e					3.11592	3.11592		8-way	broad	100	113									6	11184	3.21337	82.5633
DSPRm11184f					3.13546	3.13546		8-way	broad	89	113									6	11184	3.21337	82.5633
DSPRm11185a	37				3.12147	3.12147		8-way	broad	32	112									6	11185	3.06143	78.66
DSPRm11185b					3.12362	3.12362		8-way	broad	99	113									6	11185	3.06143	78.66
DSPRm11185c					3.05757	3.05757		8-way	broad	130	113									6	11185	3.06143	78.66
DSPRm11185d					3.08472	3.08472		8-way	broad	65	112									6	11185	3.06143	78.66
DSPRm11185e					2.95741	2.95741		8-way	broad	99	113									6	11185	3.06143	78.66
DSPRm11185f	207				3.0238	3.0238		8-way	broad	137	113									6	11185	3.06143	78.66
DSPRm11186a					3.25036			8-way	broad	4	112									5	11186	3.20522	82.354
DSPRm11186b					3.31182	3.31182		8-way	broad	80	113									5	11186	3.20522	82.354
DSPRm11186c	124				3.12058	3.12058		8-way	broad	75	113									5	11186	3.20522	82.354
DSPRm11186d					3.1836	3.1836		8-way	broad	82	112									5	11186	3.20522	82.354
DSPRm11186e					3.18089	3.18089		8-way	broad	79	113									5	11186	3.20522	82.354
DSPRm11186f					3.2292	3.2292		8-way	broad	98	113									5	11186	3.20522	82.354
DSPRm11187a					2.96776	2.96776		8-way	broad	31	112									8	11187	2.86527	73.6213
DSPRm11187b					2.80973	2.80973		8-way	broad	102	113									8	11187	2.86527	73.6213
DSPRm11187c					2.87861	2.87861		8-way	broad	85	113									8	11187	2.86527	73.6213
DSPRm11187d					2.87052	2.87052		8-way	broad	77	112									8	11187	2.86527	73.6213
DSPRm11187e					2.79198	2.79198		8-way	broad	116	113									8	11187	2.86527	73.6213
DSPRm11187f					2.82427	2.82427		8-way	broad	104	113									8	11187	2.86527	73.6213
DSPRm11189a					3.34987	3.34987		8-way	broad	31	112									6	11189	3.28075	84.2967
DSPRm11189b					3.24168	3.24168		8-way	broad	71	113									6	11189	3.28075	84.2967
DSPRm11189c					3.32296	3.32296		8-way	broad	54	113									6	11189	3.28075	84.2967
DSPRm11189d					3.3623	3.3623		8-way	broad	65	112									6	11189	3.28075	84.2967
DSPRm11189e					3.19273	3.19273		8-way	broad	89	113									6	11189	3.28075	84.2967
DSPRm11189f	100				3.21495	3.21495		8-way	broad	78	113									6	11189	3.28075	84.2967
DSPRm11192a					3.30309	3.30309		8-way	broad	25	112									6	11192	3.20977	82.4717
DSPRm11192b					3.16538	3.16538		8-way	broad	74	113									6	11192	3.20977	82.4717
DSPRm11192c					3.13079	3.13079		8-way	broad	103	113									6	11192	3.20977	82.4717
DSPRm11192d					3.30407	3.30407		8-way	broad	46	112									6	11192	3.20977	82.4717
DSPRm11192e					3.1432	3.1432		8-way	broad	113	113									6	11192	3.20977	82.4717
DSPRm11192f					3.21211	3.21211		8-way	broad	97	113									6	11192	3.20977	82.4717
DSPRm11194a					3.08016	3.08016		8-way	broad	60	112									6	11194	3.0232	77.68
DSPRm11194b					2.99755	2.99755		8-way	broad	95	113									6	11194	3.0232	77.68
DSPRm11194c					2.98071	2.98071		8-way	broad	97	113									6	11194	3.0232	77.68
DSPRm11194d					2.9799	2.9799		8-way	broad	74	112									6	11194	3.0232	77.68
DSPRm11194e					3.03784	3.03784		8-way	broad	92	113									6	11194	3.0232	77.68
DSPRm11194f					3.06304	3.06304		8-way	broad	100	113									6	11194	3.0232	77.68
DSPRm11195a					3.48871	3.48871		8-way	broad	15	112									5	11195	3.22624	82.894
DSPRm11195b					3.15184	3.15184		8-way	broad	78	113									5	11195	3.22624	82.894
DSPRm11195c	142				3.04541	3.04541		8-way	broad	94	113									5	11195	3.22624	82.894
DSPRm11195d					3.3751	3.3751		8-way	broad	24	112									5	11195	3.22624	82.894
DSPRm11195e					3.07013	3.07013		8-way	broad	111	113									5	11195	3.22624	82.894
DSPRm11196a					3.74132			8-way	broad	6	112									5	11196	2.96842	76.274
DSPRm11196b					2.95887	2.95887		8-way	broad	71	113									5	11196	2.96842	76.274
DSPRm11196c					2.90018	2.90018		8-way	broad	87	113									5	11196	2.96842	76.274
DSPRm11196d					3.06402	3.06402		8-way	broad	41	112									5	11196	2.96842	76.274
DSPRm11196e					2.92937	2.92937		8-way	broad	87	113									5	11196	2.96842	76.274
DSPRm11196f					2.98965	2.98965		8-way	broad	94	113									5	11196	2.96842	76.274
DSPRm11197a					3.35665	3.35665		8-way	broad	25	112									6	11197	3.19593	82.1167
DSPRm11197b					3.16446	3.16446		8-way	broad	88	113									6	11197	3.19593	82.1167
DSPRm11197c					3.11137	3.11137		8-way	broad	93	113									6	11197	3.19593	82.1167
DSPRm11197d					3.23843	3.23843		8-way	broad	36	112									6	11197	3.19593	82.1167
DSPRm11197e					3.11955	3.11955		8-way	broad	89	113									6	11197	3.19593	82.1167
DSPRm11197f					3.18509	3.18509		8-way	broad	112	113									6	11197	3.19593	82.1167
DSPRm11199a					3.38239	3.38239		8-way	broad	70	112									6	11199	3.30242	84.855
DSPRm11199b					3.26968	3.26968		8-way	broad	109	113									6	11199	3.30242	84.855
DSPRm11199c	148				3.21655	3.21655		8-way	broad	135	113									6	11199	3.30242	84.855
DSPRm11199d					3.36907	3.36907		8-way	broad	98	112									6	11199	3.30242	84.855
DSPRm11199e					3.2741	3.2741		8-way	broad	97	113									6	11199	3.30242	84.855
DSPRm11199f					3.30274	3.30274		8-way	broad	95	113									6	11199	3.30242	84.855
DSPRm11200a					3.17934	3.17934		8-way	broad	32	112									6	11200	2.98862	76.7917
DSPRm11200b					2.94145	2.94145		8-way	broad	83	113									6	11200	2.98862	76.7917
DSPRm11200c					2.91198	2.91198		8-way	broad	127	113									6	11200	2.98862	76.7917
DSPRm11200d					3.02989	3.02989		8-way	broad	84	112									6	11200	2.98862	76.7917
DSPRm11200e	156				2.90787	2.90787		8-way	broad	119	113									6	11200	2.98862	76.7917
DSPRm11200f					2.96122	2.96122		8-way	broad	123	113									6	11200	2.98862	76.7917
DSPRm11201a					3.08871			8-way	broad	2	112									5	11201	3.02395	77.696
DSPRm11201b	44				3.06389	3.06389		8-way	broad	33	113									5	11201	3.02395	77.696
DSPRm11201c					2.95007	2.95007		8-way	broad	43	113									5	11201	3.02395	77.696
DSPRm11201d	21				3.13143	3.13143		8-way	broad	15	112									5	11201	3.02395	77.696
DSPRm11201e					3.0451	3.0451		8-way	broad	31	113									5	11201	3.02395	77.696
DSPRm11201f					2.92924	2.92924		8-way	broad	67	113									5	11201	3.02395	77.696
DSPRm11202a					3.46926			8-way	broad	13	112									5	11202	3.21561	82.624
DSPRm11202b					3.28635	3.28635		8-way	broad	44	113									5	11202	3.21561	82.624
DSPRm11202c					3.21703	3.21703		8-way	broad	42	113									5	11202	3.21561	82.624
DSPRm11202d	71				3.18591	3.18591		8-way	broad	46	112									5	11202	3.21561	82.624
DSPRm11202e					3.12901	3.12901		8-way	broad	76	113									5	11202	3.21561	82.624
DSPRm11202f					3.25972	3.25972		8-way	broad	76	113									5	11202	3.21561	82.624
DSPRm11204a					3.32718	3.32718		8-way	broad	45	112									6	11204	3.20769	82.42
DSPRm11204b					3.2317	3.2317		8-way	broad	85	113									6	11204	3.20769	82.42
DSPRm11204c					3.15867	3.15867		8-way	broad	87	113									6	11204	3.20769	82.42
DSPRm11204d	154				3.2123	3.2123		8-way	broad	120	112									6	11204	3.20769	82.42
DSPRm11204e					3.12768	3.12768		8-way	broad	77	113									6	11204	3.20769	82.42
DSPRm11204f					3.18861	3.18861		8-way	broad	95	113									6	11204	3.20769	82.42
DSPRm11205a					3.87905			8-way	broad	2	112									5	11205	3.11822	80.122
DSPRm11205b	49				3.19548	3.19548		8-way	broad	35	113									5	11205	3.11822	80.122
DSPRm11205c					3.2124	3.2124		8-way	broad	37	113									5	11205	3.11822	80.122
DSPRm11205d					2.96629			8-way	broad	1	112									5	11205	3.11822	80.122
DSPRm11205e	86				2.99587	2.99587		8-way	broad	61	113									5	11205	3.11822	80.122
DSPRm11205f					3.10877	3.10877		8-way	broad	67	113									5	11205	3.11822	80.122
DSPRm11207a					3.30989	3.30989		8-way	broad	50	112									6	11207	3.11268	79.9783
DSPRm11207b					3.06656	3.06656		8-way	broad	89	113									6	11207	3.11268	79.9783
DSPRm11207c	173				3.0632	3.0632		8-way	broad	137	113									6	11207	3.11268	79.9783
DSPRm11207d					3.09305	3.09305		8-way	broad	84	112									6	11207	3.11268	79.9783
DSPRm11207e					3.05163	3.05163		8-way	broad	112	113									6	11207	3.11268	79.9783
DSPRm11207f					3.09172	3.09172		8-way	broad	119	113									6	11207	3.11268	79.9783
DSPRm11208a					3.50675			8-way	broad	10	112									6	11208	3.37583	86.7417
DSPRm11208b					3.46098	3.46098		8-way	broad	15	113									6	11208	3.37583	86.7417
DSPRm11208c	36				3.40458	3.40458		8-way	broad	18	113									6	11208	3.37583	86.7417
DSPRm11208d					3.42782	3.42782		8-way	broad	23	112									6	11208	3.37583	86.7417
DSPRm11208e					3.34968	3.34968		8-way	broad	37	113									6	11208	3.37583	86.7417
DSPRm11208f					3.24741	3.24741		8-way	broad	61	113									6	11208	3.37583	86.7417
DSPRm11210a					3.09921	3.09921		8-way	broad	32	112									13	11210	2.93262	75.3523
DSPRm11210b	160				2.79576	2.79576		8-way	broad	78	113									13	11210	2.93262	75.3523
DSPRm11210c					2.81991	2.81991		8-way	broad	84	113									13	11210	2.93262	75.3523
DSPRm11210d					2.99151	2.99151		8-way	broad	36	112									13	11210	2.93262	75.3523
DSPRm11210e					2.83011	2.83011		8-way	broad	65	113									13	11210	2.93262	75.3523
DSPRm11210f					2.92901	2.92901		8-way	broad	78	113									13	11210	2.93262	75.3523
DSPRm11211b					3.15656	3.15656		8-way	broad	47	113									4	11211	3.14668	80.8525
DSPRm11211c					3.15121	3.15121		8-way	broad	68	113									4	11211	3.14668	80.8525
DSPRm11211d					3.19741			8-way	broad	10	112									4	11211	3.14668	80.8525
DSPRm11211e					3.07237	3.07237		8-way	broad	51	113									4	11211	3.14668	80.8525
DSPRm11211f					3.20656	3.20656		8-way	broad	59	113									4	11211	3.14668	80.8525
DSPRm11214b					3.16736			8-way	broad	7	115									2	11214	3.34995	86.075
DSPRm11214c					3.30485			8-way	broad	6	115									2	11214	3.34995	86.075
DSPRm11214d					3.50977			8-way	broad	12	112									2	11214	3.34995	86.075
DSPRm11214e					3.40661	3.40661		8-way	broad	18	113									2	11214	3.34995	86.075
DSPRm11214f					3.29329	3.29329		8-way	broad	38	113									2	11214	3.34995	86.075
DSPRm11215a					2.97912	2.97912		8-way	broad	45	112									6	11215	2.98379	76.6667
DSPRm11215b					3.05517	3.05517		8-way	broad	96	113									6	11215	2.98379	76.6667
DSPRm11215c	165				2.99532	2.99532		8-way	broad	110	113									6	11215	2.98379	76.6667
DSPRm11215d					2.96482	2.96482		8-way	broad	100	112									6	11215	2.98379	76.6667
DSPRm11215e					2.93808	2.93808		8-way	broad	64	113									6	11215	2.98379	76.6667
DSPRm11215f					2.97026	2.97026		8-way	broad	41	113									6	11215	2.98379	76.6667
DSPRm11216a					3.37353			8-way	broad	6	112									5	11216	3.16441	81.31
DSPRm11216b					3.15893	3.15893		8-way	broad	59	113									5	11216	3.16441	81.31
DSPRm11216c					3.11217	3.11217		8-way	broad	81	113									5	11216	3.16441	81.31
DSPRm11216d					3.33094	3.33094		8-way	broad	20	112									5	11216	3.16441	81.31
DSPRm11216e					3.08122	3.08122		8-way	broad	57	113									5	11216	3.16441	81.31
DSPRm11216f					3.13877	3.13877		8-way	broad	78	113									5	11216	3.16441	81.31
DSPRm11217a					3.12983	3.12983		8-way	broad	15	112									4	11217	3.02999	77.8525
DSPRm11217b					2.98159			8-way	broad	10	113									4	11217	3.02999	77.8525
DSPRm11217c					2.96919	2.96919		8-way	broad	30	113									4	11217	3.02999	77.8525
DSPRm11217d					2.83174			8-way	broad	13	112									4	11217	3.02999	77.8525
DSPRm11217e	63				2.9664	2.9664		8-way	broad	48	113									4	11217	3.02999	77.8525
DSPRm11217f					3.05452	3.05452		8-way	broad	58	113									4	11217	3.02999	77.8525
DSPRm11218a					3.26692	3.26692		8-way	broad	22	112									6	11218	3.22304	82.8133
DSPRm11218b					3.24688	3.24688		8-way	broad	48	113									6	11218	3.22304	82.8133
DSPRm11218c					3.36155	3.36155		8-way	broad	48	113									6	11218	3.22304	82.8133
DSPRm11218d	57				3.11944	3.11944		8-way	broad	47	112									6	11218	3.22304	82.8133
DSPRm11218e	72				3.14624	3.14624		8-way	broad	61	113									6	11218	3.22304	82.8133
DSPRm11218f					3.19723	3.19723		8-way	broad	92	113									6	11218	3.22304	82.8133
DSPRm11219a					3.24027	3.24027		8-way	broad	20	112									6	11219	3.2279	82.94
DSPRm11219b					3.17389	3.17389		8-way	broad	68	113									6	11219	3.2279	82.94
DSPRm11219c					3.24961	3.24961		8-way	broad	64	113									6	11219	3.2279	82.94
DSPRm11219d					3.22327	3.22327		8-way	broad	41	112									6	11219	3.2279	82.94
DSPRm11219e					3.21299	3.21299		8-way	broad	68	113									6	11219	3.2279	82.94
DSPRm11219f					3.26736	3.26736		8-way	broad	45	113									6	11219	3.2279	82.94
DSPRm11221a					3.46916			8-way	broad	7	114									6	11221	3.47714	89.3417
DSPRm11221b					3.52546	3.52546		8-way	broad	21	115									6	11221	3.47714	89.3417
DSPRm11221c					3.43016	3.43016		8-way	broad	25	115									6	11221	3.47714	89.3417
DSPRm11221d	21				3.60157	3.60157		8-way	broad	15	114									6	11221	3.47714	89.3417
DSPRm11221e					3.5161	3.5161		8-way	broad	36	115									6	11221	3.47714	89.3417
DSPRm11221f					3.33965	3.33965		8-way	broad	60	115									6	11221	3.47714	89.3417
DSPRm11222a					3.3136	3.3136		8-way	broad	38	114									6	11222	3.1888	81.9333
DSPRm11222b					3.23096	3.23096		8-way	broad	44	115									6	11222	3.1888	81.9333
DSPRm11222c					3.18678	3.18678		8-way	broad	39	115									6	11222	3.1888	81.9333
DSPRm11222d					3.21094	3.21094		8-way	broad	39	114									6	11222	3.1888	81.9333
DSPRm11222e					3.1553	3.1553		8-way	broad	59	115									6	11222	3.1888	81.9333
DSPRm11222f					3.03524	3.03524		8-way	broad	55	115									6	11222	3.1888	81.9333
DSPRm11224a					3.21454	3.21454		8-way	broad	50	114									6	11224	3.14218	80.7367
DSPRm11224b					3.18048	3.18048		8-way	broad	67	115									6	11224	3.14218	80.7367
DSPRm11224c					3.15694	3.15694		8-way	broad	88	115									6	11224	3.14218	80.7367
DSPRm11224d					3.16621	3.16621		8-way	broad	76	114									6	11224	3.14218	80.7367
DSPRm11224e					3.09716	3.09716		8-way	broad	110	115									6	11224	3.14218	80.7367
DSPRm11224f					3.03775	3.03775		8-way	broad	89	115									6	11224	3.14218	80.7367
DSPRm11225b					3.05645			8-way	broad	10	115									3	11225	2.99811	77.0333
DSPRm11225c					3.01009	3.01009		8-way	broad	37	115									3	11225	2.99811	77.0333
DSPRm11225e					3.20332			8-way	broad	4	115									3	11225	2.99811	77.0333
DSPRm11225f					3.07402			8-way	broad	9	115									3	11225	2.99811	77.0333
DSPRm11227a					3.51021			8-way	broad	5	114									4	11227	3.15421	81.045
DSPRm11227b					3.07815	3.07815		8-way	broad	48	115									4	11227	3.15421	81.045
DSPRm11227c					3.1608	3.1608		8-way	broad	37	115									4	11227	3.15421	81.045
DSPRm11227d					3.29123			8-way	broad	11	114									4	11227	3.15421	81.045
DSPRm11227e					3.19751	3.19751		8-way	broad	19	115									4	11227	3.15421	81.045
DSPRm11227f					3.18038	3.18038		8-way	broad	37	115									4	11227	3.15421	81.045
DSPRm11229a					3.7622			8-way	broad	4	114									12	11229	3.27559	84.165
DSPRm11229b					3.24851	3.24851		8-way	broad	40	115									12	11229	3.27559	84.165
DSPRm11229c					3.17345	3.17345		8-way	broad	89	115									12	11229	3.27559	84.165
DSPRm11229d					3.57458			8-way	broad	3	114									12	11229	3.27559	84.165
DSPRm11229e	116				3.2627	3.2627		8-way	broad	90	115									12	11229	3.27559	84.165
DSPRm11229f					3.16701	3.16701		8-way	broad	92	115									12	11229	3.27559	84.165
DSPRm11231a					3.25761			8-way	broad	10	114									5	11231	3.11208	79.964
DSPRm11231b					3.06797	3.06797		8-way	broad	48	115									5	11231	3.11208	79.964
DSPRm11231c					3.0403	3.0403		8-way	broad	88	115									5	11231	3.11208	79.964
DSPRm11231d					3.22452	3.22452		8-way	broad	21	114									5	11231	3.11208	79.964
DSPRm11231e					3.14493	3.14493		8-way	broad	53	115									5	11231	3.11208	79.964
DSPRm11231f					3.0827	3.0827		8-way	broad	63	115									5	11231	3.11208	79.964
DSPRm11232a					3.65238			8-way	broad	3	114									9	11232	3.05941	78.6067
DSPRm11232b					3.08956	3.08956		8-way	broad	42	115									9	11232	3.05941	78.6067
DSPRm11232c					2.99293	2.99293		8-way	broad	74	115									9	11232	3.05941	78.6067
DSPRm11232d					3.72068			8-way	broad	5	114									9	11232	3.05941	78.6067
DSPRm11232e					3.02183	3.02183		8-way	broad	76	115									9	11232	3.05941	78.6067
DSPRm11232f	124				2.95096	2.95096		8-way	broad	90	115									9	11232	3.05941	78.6067
DSPRm11233a					3.47051			8-way	broad	10	114									5	11233	3.05357	78.46
DSPRm11233b					3.08485	3.08485		8-way	broad	52	115									5	11233	3.05357	78.46
DSPRm11233c					3.06907	3.06907		8-way	broad	59	115									5	11233	3.05357	78.46
DSPRm11233d	79				2.91577	2.91577		8-way	broad	46	114									5	11233	3.05357	78.46
DSPRm11233e					3.12251	3.12251		8-way	broad	93	115									5	11233	3.05357	78.46
DSPRm11233f					3.07564	3.07564		8-way	broad	83	115									5	11233	3.05357	78.46
DSPRm11235a					3.29939			8-way	broad	7	114									8	11235	3.14363	80.7725
DSPRm11235b					3.18369	3.18369		8-way	broad	39	115									8	11235	3.14363	80.7725
DSPRm11235c					3.1164	3.1164		8-way	broad	67	115									8	11235	3.14363	80.7725
DSPRm11236a					3.5453	3.5453		8-way	broad	35	114									14	11236	3.33833	85.775
DSPRm11236b					3.30615	3.30615		8-way	broad	114	115									14	11236	3.33833	85.775
DSPRm11236c					3.27328	3.27328		8-way	broad	120	115									14	11236	3.33833	85.775
DSPRm11236d					3.47267	3.47267		8-way	broad	39	114									14	11236	3.33833	85.775
DSPRm11236e	121				3.24818	3.24818		8-way	broad	108	115									14	11236	3.33833	85.775
DSPRm11236f					3.22136	3.22136		8-way	broad	144	115									14	11236	3.33833	85.775
DSPRm11237a					3.57452	3.57452		8-way	broad	21	114									15	11237	3.42439	87.9873
DSPRm11237b					3.39752	3.39752		8-way	broad	58	115									15	11237	3.42439	87.9873
DSPRm11237c	69				3.38224	3.38224		8-way	broad	62	115									15	11237	3.42439	87.9873
DSPRm11237d					3.52065	3.52065		8-way	broad	45	114									15	11237	3.42439	87.9873
DSPRm11237e					3.38752	3.38752		8-way	broad	106	115									15	11237	3.42439	87.9873
DSPRm11237f	133				3.32484	3.32484		8-way	broad	109	115									15	11237	3.42439	87.9873
DSPRm11238a					3.59557	3.59557		8-way	broad	18	114									6	11238	3.43017	88.1367
DSPRm11238b					3.34114	3.34114		8-way	broad	67	115									6	11238	3.43017	88.1367
DSPRm11238c					3.47739	3.47739		8-way	broad	40	115									6	11238	3.43017	88.1367
DSPRm11238d					3.46685	3.46685		8-way	broad	31	114									6	11238	3.43017	88.1367
DSPRm11238e					3.36082	3.36082		8-way	broad	70	115									6	11238	3.43017	88.1367
DSPRm11238f					3.33926	3.33926		8-way	broad	68	115									6	11238	3.43017	88.1367
DSPRm11241a					3.45131			8-way	broad	6	114									5	11241	3.34037	85.832
DSPRm11241b					3.33291	3.33291		8-way	broad	35	115									5	11241	3.34037	85.832
DSPRm11241c					3.25426	3.25426		8-way	broad	50	115									5	11241	3.34037	85.832
DSPRm11241d	17				3.48479	3.48479		8-way	broad	15	114									5	11241	3.34037	85.832
DSPRm11241e					3.38812	3.38812		8-way	broad	27	115									5	11241	3.34037	85.832
DSPRm11241f					3.24179	3.24179		8-way	broad	45	115									5	11241	3.34037	85.832
DSPRm11242a					3.56408			8-way	broad	9	114									5	11242	3.3626	86.398
DSPRm11242b					3.60931	3.60931		8-way	broad	23	115									5	11242	3.3626	86.398
DSPRm11242c					3.3732	3.3732		8-way	broad	44	115									5	11242	3.3626	86.398
DSPRm11242d					3.30396	3.30396		8-way	broad	57	114									5	11242	3.3626	86.398
DSPRm11242e					3.24588	3.24588		8-way	broad	81	115									5	11242	3.3626	86.398
DSPRm11242f					3.28064	3.28064		8-way	broad	61	115									5	11242	3.3626	86.398
DSPRm11243a					5.11573			8-way	broad	2	114									11	11243	3.25198	83.5564
DSPRm11243b					4.0108			8-way	broad	5	115									11	11243	3.25198	83.5564
DSPRm11243c					3.26587			8-way	broad	12	115									11	11243	3.25198	83.5564
DSPRm11243d					3.38182	3.38182		8-way	broad	21	114									11	11243	3.25198	83.5564
DSPRm11243e					3.36577	3.36577		8-way	broad	20	115									11	11243	3.25198	83.5564
DSPRm11243f					3.24609	3.24609		8-way	broad	38	115									11	11243	3.25198	83.5564
DSPRm11244a					3.45765			8-way	broad	9	114									4	11244	3.12426	80.275
DSPRm11244b					3.20404	3.20404		8-way	broad	39	115									4	11244	3.12426	80.275
DSPRm11244c					3.07164	3.07164		8-way	broad	69	115									4	11244	3.12426	80.275
DSPRm11244d					3.3634			8-way	broad	12	114									4	11244	3.12426	80.275
DSPRm11244e					3.13471	3.13471		8-way	broad	71	115									4	11244	3.12426	80.275
DSPRm11244f					3.08666	3.08666		8-way	broad	64	115									4	11244	3.12426	80.275
DSPRm11246a					3.75044			8-way	broad	5	114									5	11246	3.41969	87.866
[truncated: 643 more rows]
